# Supplementary material for: Feature Selection for Speech Emotion Recognition in Spanish and Basque: On the Use of Machine Learning to Improve Human-Computer Interaction
Source: PLoS One. 2014 Oct 3;9(10):e108975. doi: 10.1371/journal.pone.0108975 (PMC4184843; doi:10.1371/journal.pone.0108975)
Supplement: File S1 — Feature matrix corresponding to Basque male actor M1. (CSV) [file pone.0108975.s001.csv]

496	98	233	398	11055	105	20	-39.530188	-10.767332	-42.435606	-23.690018	31.668274	45	6.774236	26.5	39.366367	35.425957	31.569902	466	1818	3161	106.40984	146.142488	110.702663	20.773717	47.255834	71.471927	28.528073	9.104704	0.455235	9.104704	0.151745	487.9207	1.6868	113.3748	10821	0.47458	3127	496.3331	2800	94.5461	4340	-0.0028058	14517	100.4651	14217	197.2737	2337	331.2326	11028
496	98	198	398	7517	87	18	-28.582648	-9.601277	-47.525417	-20.063339	37.924139	36	6.067453	32.43	40.976309	37.97858	33.109017	449	1777	3197	115.622298	125.808373	104.1692	32.92502	24.675	89.277389	10.722611	36.596737	22.144522	6.993007	3.729604	463.5293	1.6868	97.4939	8534	0.70425	2162	471.5211	1160	96.1762	1380	0.0030391	12494	94.5522	12351	188.7662	1435	316.2111	6621
496	96	221	400	9871	99	20	-28.128528	-8.586646	-44.409476	-22.491569	35.82283	45	6.728283	28.21	41.966582	37.575409	31.943351	515	1757	3104	109.733378	142.893402	109.171873	28.184122	36.790932	77.922078	22.077922	12.5	0.487013	5.844156	0.162338	496.3331	1.7159	99.203	8659	0.59601	1954	496.3331	7850	92.9436	4490	-0.0015417	12332	80.6678	12266	197.5793	3014	300.9876	6014
488	96	195	392	9603	98	16	-14.21245	-11.482669	-49.119072	-20.901836	37.636404	39	6.322568	30.66	37.905101	37.690534	34.589187	422	1969	3116	116.446745	137.553803	115.542409	30.280484	50.676084	84.457478	15.542522	32.55132	13.196481	7.624633	1.759531	455.6728	1.6868	94.6213	9398	1.278	1518	487.9207	2160	96.1762	1130	-0.0051777	9621	63.476	9313	171.0822	2957	308.4183	4749
496	87	214	410	8874	94	19	-16.339006	-9.857694	-43.813827	-20.497881	33.956133	36	6.000413	31.92	42.686904	40.014226	36.968667	401	1883	3214	112.501857	145.732501	113.568677	32.514853	32.548172	86.202532	13.797468	17.721519	3.544304	4.303797	0.126582	487.9207	1.6868	104.0015	10073	0.42939	2503	496.3331	4890	92.9436	700	-0.0013809	13614	93.5595	13519	205.7581	2701	313.9945	6060
496	88	218	408	11204	106	20	-25.813654	-10.263244	-47.489123	-20.836738	37.225879	41	6.431755	31.3	42.504398	38.166115	33.483578	459	1801	3116	104.792572	133.674214	108.731483	33.023727	52.821054	83.639399	16.360601	20.701169	0.33389	5.342237	0.166945	496.3331	1.6582	113.3099	11132	0.72654	2306	496.3331	930	89.8197	2550	-0.00044595	12262	79.7586	12264	202.2238	1863	319.3093	5949
324	101	211	222	5609	75	10	-33.298068	-8.574401	-34.44329	-17.424631	25.868888	45	6.734162	42.02	29.714521	29.785161	29.61859	455	2171	3175	92.896327	149.686675	163.241015	31.425647	0	100	0	100	100	0	0	323.7224	3.6435	119.9438	10286	12.1316	851	384.0723	1130	97.8344	120	-0.018179	8686	40.962	8481	212.5141	2602	292.9645	5581
418	93	169	325	8708	93	16	-31.211867	-10.51824	-33.120829	-19.75488	22.602589	42	6.499499	31.79	31.257237	25.381427	15.955904	702	1521	3047	156.135403	192.865836	94.697509	13.78447	0	100	0	100	100	0	0	211.1409	1.7756	115.6871	5419	19.0871	421	312.8418	700	92.9436	230	-0.015765	4427	25.2586	4352	159.0415	2954	261.9913	5171
488	114	306	374	12288	111	13	-30.766082	-11.314624	-34.292676	-19.847215	22.978053	40	6.338601	31.79	32.688231	29.673384	23.015635	588	1868	3178	156.273035	182.6551	134.332276	5.592393	0	100	0	100	100	0	0	364.8723	104.3786	233.8856	7365	40.5529	422	479.6508	920	94.5461	240	-0.024372	10849	36.3358	10458	292.0556	188	390.9888	15721
496	84	284	412	23438	153	20	-34.433951	-11.452293	-34.433951	-19.789384	22.981658	49	7.00168	31.29	31.21603	28.996552	18.703332	670	1731	3232	150.637335	149.620019	179.96863	1.132604	0	100	0	100	100	0	0	324.3506	11.4761	165.9154	10109	35.8293	411	496.3331	800	112.1718	40	-0.014756	7174	21.0365	7047	298.6349	19111	450.3078	4236
411	84	232	327	7221	85	16	-33.459315	-14.447728	-33.985166	-23.60561	19.537438	38	6.188593	28.73	27.379579	20.851799	21.770506	435	2300	3641	94.870537	120.060629	131.674556	0.176076	0	100	0	100	100	0	0	346.6321	11.8967	147.3348	12024	21.8211	846	418.3435	750	83.8833	140	-0.020877	7734	32.5581	7602	224.5751	0	282.3453	0
246	101	127	145	1701	41	4	-27.209292	-14.317061	-31.104653	-20.857286	16.787591	21	4.599942	27.73	27.339422	21.380763	22.300463	396	1686	3013	136.09494	120.018938	108.144511	0	0	100	0	100	100	0	0	268.2308	6.0847	78.5368	5756	12.0587	415	268.2308	850	102.9825	150	-0.0015918	3184	24.045	3204	148.5204	1093	217.118	2342
488	100	208	388	13264	115	19	-33.033804	-12.992057	-43.258627	-22.81424	30.266569	76	8.732548	26.62	27.696405	19.104032	15.238937	502	2056	3315	123.462146	132.88746	112.56566	22.153261	0	100	0	100	100	0	0	312.8418	2.9652	136.69	12796	15.5103	1422	496.3331	850	94.5461	300	0.0092021	11490	48.3079	11532	258.9501	1684	394.2492	20842
488	100	243	388	20603	144	19	-29.142025	-12.864758	-31.478927	-20.064751	18.614169	34	5.915666	31.73	32.639015	25.86342	18.641567	896	2102	3244	182.49083	234.685059	87.41991	0	0	100	0	100	100	0	0	312.8418	2.9652	134.971	11926	16.3211	1206	487.9207	730	96.1762	40	0.0023527	7679	26.6293	7729	233.0816	7108	331.4342	48976
440	103	207	337	16463	128	9	-30.63363	-13.08255	-33.958456	-18.872884	20.875907	33	5.83045	33.91	30.615343	28.405525	18.879555	465	1641	2977	148.989065	133.115174	91.989852	30.178688	0	100	0	100	100	0	0	440.3572	1.7756	137.1441	21797	15.4198	1316	487.9207	1950	99.5212	240	0.024324	5708	23.0671	5037	174.052	0	487.9207	0
287	105	184	182	3684	61	9	-22.833949	-12.209646	-27.682635	-19.623086	15.472989	18	4.333685	30.23	28.288131	29.011266	24.864674	402	1869	3003	115.00927	108.932884	101.472131	23.472749	0	100	0	100	100	0	0	315.9382	8.8804	103.8361	7820	7.8356	966	487.9207	720	99.5212	70	-0.023166	8201	42.3659	7839	198.9339	1525	362.5418	11848
404	103	169	301	4234	65	10	-20.828366	-10.236348	-28.414396	-16.668552	18.178048	23	4.831755	34.91	35.089261	32.169726	26.516186	370	1705	3072	107.135625	175.331315	98.930507	47.046929	0	100	0	100	100	0	0	308.2704	1.869	87.8472	5978	3.2556	970	411.2529	1010	99.5212	480	-0.022471	8888	56.1931	8066	175.4753	628	298.8629	5316
496	100	213	397	10559	103	18	-29.336564	-11.644958	-42.130115	-20.400062	30.485157	51	7.185481	28.47	38.704317	29.933696	28.004477	514	1657	3088	111.723628	120.438998	105.770015	31.730718	11.64227	72.916667	27.083333	40.104167	2.083333	8.854167	2.083333	366.763	1.7159	96.8338	9514	1.2787	2149	487.9207	3940	96.1762	2470	0.006275	14250	101.3986	14053	201.0687	2502	331.8021	8990
488	98	235	390	11130	106	16	-20.041825	-11.020964	-41.318461	-20.344541	30.297497	37	6.128835	31.7	34.867328	32.246883	31.189119	477	1929	3155	121.689067	168.45255	120.955545	24.910445	28.152346	100	0	100	100	0	0	496.3331	1.6868	118.8739	12154	2.4588	2964	496.3331	2180	97.8344	830	-0.00064388	12935	68.4286	12971	190.5967	2221	355.9372	9749
496	101	309	395	16446	128	18	-26.232658	-13.151244	-40.051482	-22.905574	26.900238	41	6.443921	31.39	33.636297	32.365337	26.906839	526	1820	3128	109.14237	119.948798	117.020029	21.612015	16.554106	94.578313	5.421687	46.987952	17.46988	3.614458	1.807229	487.9207	1.7455	150.0281	15501	3.0987	3145	496.3331	1880	89.8197	820	0.022896	18126	86.75	16601	216.5022	2853	377.9285	10851
496	98	199	398	10759	104	12	-19.368837	-12.502242	-39.303441	-19.584071	26.801199	29	5.429165	30.22	35.616028	31.544964	25.784552	461	1797	3069	111.909467	163.521373	124.65942	32.796831	14.396843	99.019608	0.980392	57.843137	41.176471	0.980392	0.980392	479.6508	1.6868	99.7618	10542	2.6497	2261	496.3331	1520	97.8344	70	0.0074391	12737	72.274	12686	195.092	3058	352.2926	8477
496	93	264	403	17442	132	19	-25.03787	-11.310563	-44.173898	-22.199047	32.863335	33	5.766185	31.94	37.472885	35.834905	31.427501	506	1900	3164	113.020564	125.323497	111.279344	37.685571	10.175162	98.120301	1.879699	53.007519	45.112782	1.879699	1.879699	479.6508	1.7455	108.1299	9377	1.5435	1810	496.3331	2060	89.8197	1850	-0.0090565	14523	78.8372	13897	210.2617	4340	331.0933	12676
496	105	197	392	7281	85	18	-12.48784	-4.95341	-41.778647	-17.745581	36.825238	59	7.734157	43.21	44.845342	42.214399	42.039081	451	2095	3252	94.871937	126.856664	113.130943	28.088341	28.885501	95.192308	4.807692	33.173077	0.961538	2.564103	0.160256	364.8723	1.7756	73.4562	6513	0.36124	1640	496.3331	4240	99.5212	4110	-0.00070554	12255	114.8974	12247	197.5154	2110	290.9238	5095
496	110	204	386	5120	72	17	-22.244073	-2.448487	-43.46672	-13.667271	41.018233	51	7.191592	51.53	47.227958	43.270621	44.370439	425	2083	3312	107.384204	136.901566	127.232016	21.435527	28.66992	84.494774	15.505226	34.146341	0.87108	11.149826	0.696864	323.7224	2.1066	63.8345	5916	0.33628	1501	496.3331	4390	86.8007	4080	0.0014746	13074	122.683	13026	203.9175	1248	301.5162	7418
496	100	231	397	9742	99	16	-12.887835	-3.953865	-43.719966	-18.415252	39.766101	51	7.177221	39.97	43.055729	39.935274	42.390499	434	2187	3344	86.504165	116.574298	112.795909	22.427392	23.813528	94.117647	5.882353	24.767802	0.309598	2.167183	0.154799	496.3331	1.934	73.5721	7764	0.2329	2590	496.3331	10520	99.5212	3880	-0.0016798	12791	131.368	12689	203.0844	965	332.0581	5773
282	122	198	160	2405	49	7	-28.171057	-4.393085	-29.866654	-14.901394	25.473569	41	6.43627	51.5	28.545112	31.306084	33.487644	438	2221	3417	62.582456	119.926086	111.705067	11.285064	0	100	0	100	100	0	0	307.5394	2.4993	71.5199	6463	3.9957	839	307.5394	500	104.7581	380	-0.023143	8594	47.5872	8236	210.2465	254	276.2331	1444
308	103	248	205	2005	45	7	-22.960757	-7.691538	-38.402067	-17.875147	30.710529	77	8.828892	35	27.879822	31.091626	35.96615	391	2398	3271	73.229849	78.86825	86.834925	7.212934	0	100	0	100	100	0	0	302.3268	4.0336	99.1087	12675	11.7626	845	307.5394	630	104.7581	130	-0.01216	9008	41.8	8943	249.1423	1366	274.2919	1571
347	120	177	227	3826	62	6	-27.795056	-6.054933	-30.869819	-13.261487	24.814887	43	6.62875	52.85	34.336383	24.320281	36.990064	583	2011	3224	83.054985	98.058261	140.534659	17.681789	0	100	0	100	100	0	0	346.6321	2.0709	69.6663	7218	5.9606	655	346.6321	1060	120.1102	30	-0.038157	8090	49.2831	7037	175.7327	3959	232.1149	9438
488	103	187	385	5368	73	16	-5.746821	-3.892013	-31.036579	-13.170754	27.144566	32	5.67958	53.84	44.397143	42.218604	40.808906	422	2031	3168	113.229431	136.660105	134.069998	20.687402	12.896434	100	0	100	100	0	0	377.5626	1.9012	76.426	6575	0.70003	1830	496.3331	5610	99.5212	3790	-0.0028692	11288	110.5255	11240	188.9081	908	322.875	3522
426	98	194	328	6198	79	11	-29.742603	-3.564303	-40.921504	-15.903937	37.357201	40	6.398402	45.48	39.993595	39.31072	40.741938	465	2235	3289	79.327436	123.606393	115.742286	27.505241	18.658053	98.739496	1.260504	58.403361	7.142857	0.840336	0.420168	364.8723	1.9012	93.194	9421	1.3808	1769	425.5563	3520	102.9825	1570	-0.014773	14439	102.8153	12993	191.8764	1113	321.7976	3572
341	100	183	241	4771	69	11	-12.724404	-4.35368	-40.949587	-13.965059	36.595907	41	6.423498	50.91	40.78258	40.90904	40.345386	396	2092	3209	107.109164	140.595063	126.916836	19.687045	11.893619	99.431818	0.568182	56.25	43.181818	0.568182	0.568182	282.3453	1.8062	69.8063	5558	1.1191	1176	384.0723	3550	96.1762	2440	-0.016355	12409	92.0868	11183	180.8292	580	272.9698	4747
411	107	194	305	3840	62	11	-4.722821	0.571406	-38.252886	-8.500378	38.824292	47	6.866742	72.35	57.002492	52.990787	49.258541	468	2051	3280	148.370641	159.84486	131.493952	19.997385	12.158665	99.719888	0.280112	69.467787	30.252101	0.280112	0.280112	390.6942	2.1429	75.4086	7822	0.31999	2033	487.9207	14140	99.5212	5310	0.0020304	11509	131.5976	11343	201.8676	1703	297.5071	7871
496	110	216	386	5590	75	15	-4.374533	0.161967	-39.661129	-9.453111	39.823096	47	6.901371	66.49	53.301536	47.316047	44.606236	434	1926	3214	136.84408	167.61222	126.133967	19.309044	32.044937	97.51693	2.48307	82.167043	15.349887	2.48307	2.48307	371.1632	2.0358	59.6449	6784	0.31266	2185	487.9207	7710	102.9825	6530	0.0070263	12751	143.4861	11932	202.8067	1405	338.4936	10047
378	114	224	263	6630	81	12	-26.558694	-0.403221	-29.411992	-9.729557	29.008772	54	7.358543	75.04	42.387721	32.468878	35.153037	358	1400	3125	108.313688	229.348905	87.07617	48.010277	0	100	0	100	100	0	0	312.8418	2.6762	68.6738	6143	3.5452	994	352.6086	900	110.2706	480	0.015033	11333	59.6865	11220	213.5362	1584	309.8201	1754
488	172	262	316	4619	68	11	-23.945571	0.085948	-27.767958	-10.597576	27.853905	57	7.558517	75.19	37.699458	35.444261	36.699896	435	2204	3531	131.666355	115.132708	101.179643	22.559328	0	100	0	100	100	0	0	261.8374	4.7044	82.3794	7438	3.8701	1309	487.9207	930	118.0744	300	0.0017928	10272	51.0552	10322	245.6419	1020	333.7598	10578
365	143	235	222	2247	47	8	-21.457391	0.234362	-26.457685	-7.685102	26.692047	49	7.058368	78.01	44.8227	38.919102	35.655554	610	1807	3283	158.731902	212.088304	129.601564	16.248881	0	100	0	100	100	0	0	179.5533	2.3743	38.1491	2483	1.4333	536	390.6942	1240	108.4016	30	0.026297	14178	100.5925	13730	222.6561	84	334.127	6399
371	103	231	268	4089	64	8	-27.344956	-0.28035	-29.184699	-9.404237	28.904349	73	8.553943	83.64	44.744685	37.119831	38.6913	399	1511	3317	102.480328	159.612466	167.859373	14.110505	0	100	0	100	100	0	0	242.0831	4.0336	65.5545	6981	6.2197	575	334.9815	1620	102.9825	380	0.034523	12166	58.1579	11333	240.9813	2327	272.205	1814
472	129	257	343	9374	97	14	-25.891287	0.04273	-29.054585	-10.715287	29.097315	65	8.121024	71.85	45.614054	33.740428	32.640189	765	2203	3487	181.19127	237.208261	170.872035	16.468035	0	100	0	100	100	0	0	307.5394	3.2855	88.4812	10266	4.0638	1868	487.9207	890	102.9825	150	0.00058968	13094	68.9876	13160	222.9828	1671	397.8258	10386
335	108	194	227	5054	71	8	-24.89624	0.124696	-30.031376	-9.664063	30.156072	49	7.065179	79.59	42.932905	41.737828	36.220517	504	2240	3504	119.454079	139.802611	137.068906	39.405445	0	100	0	100	100	0	0	323.7224	2.3341	55.0721	5571	2.5426	937	334.9815	780	108.4016	160	-0.02693	9339	65.6471	8841	174.9492	1687	273.9794	7247
384	100	204	285	3023	55	11	-3.659746	-0.835683	-38.928022	-8.660923	38.092338	56	7.541299	63.01	47.957172	41.708687	38.121034	399	2042	3218	154.031799	177.531709	125.327927	15.524815	1.566519	98.639456	1.360544	93.197279	2.040816	0.680272	0.680272	282.3453	1.9673	49.0467	5351	0.83832	1484	384.0723	590	99.5212	2340	0.0088288	10543	144.7234	10394	206.7575	689	315.3917	3804
341	105	202	236	3278	57	10	-4.182083	0.031172	-23.420681	-7.545827	23.451852	34	5.90583	67.36	48.776464	42.116773	36.536394	393	1847	3248	153.584056	205.138154	105.580188	17.553331	19.80143	100	0	100	100	0	0	312.8418	2.1066	60.2524	7022	1.1259	2046	479.6508	1370	96.1762	1840	0.055483	18181	137.5326	13050	207.8996	1674	368.6753	7736
488	114	191	374	3562	60	13	-6.058936	0.994841	-42.791439	-10.446834	43.78628	68	8.258998	69.03	53.276812	49.538982	47.805329	451	2107	3189	143.846018	150.551888	140.261457	18.355246	34.351932	95.955056	4.044944	39.101124	28.314607	2.022472	2.022472	334.9815	1.9673	74.5162	6561	0.46194	1685	496.3331	4760	97.8344	400	-0.0010814	11355	93.4721	11342	184.2583	899	285.5626	8799
488	110	189	378	4508	67	17	-6.858107	0.739388	-41.622694	-10.059719	42.362083	47	6.902063	71.07	54.98227	51.058673	50.359612	575	2201	3368	139.034971	157.011948	148.886263	17.516425	20.479444	99.694656	0.305344	58.931298	40.763359	0.305344	0.305344	487.9207	1.9012	71.9129	7106	0.36463	1654	487.9207	6190	99.5212	3190	-0.00036368	11021	102.1256	11024	195.5247	1035	294.4336	5487
418	105	185	314	3390	58	10	-16.117965	-0.299842	-32.73948	-11.864653	32.439638	41	6.480356	61.33	51.715206	48.294182	47.272734	412	2063	3275	121.365702	153.398449	140.422995	18.116446	13.460373	100	0	100	100	0	0	371.1632	1.934	61.6121	6111	0.39648	1525	418.3435	8650	102.9825	610	0.00083801	10996	101.4583	10994	191.7227	672	277.0705	5639
456	108	188	347	4065	64	15	-11.960701	-0.327805	-29.668098	-11.288218	29.340292	41	6.469269	67.5	48.838425	47.363159	45.963776	466	1993	3125	126.412874	153.412084	123.310497	20.229746	38.802535	100	0	100	100	0	0	479.6508	2.0013	78.1496	8622	0.75029	2219	479.6508	6320	99.5212	2670	-0.002036	12179	97.2951	12165	192.6119	1015	301.7496	5449
448	101	194	347	4419	66	17	-5.280995	0.963745	-34.463185	-10.603208	35.42693	41	6.447737	64.19	53.38677	50.308687	49.16615	443	2107	3315	119.424695	152.61504	133.346376	22.794293	19.90652	100	0	100	100	0	0	358.688	1.9673	65.9439	5746	0.31778	1456	440.3572	13240	96.1762	6550	0.0017736	10916	111.718	10817	188.1229	1044	276.0024	4433
426	100	171	326	3720	61	14	-8.03703	-0.484819	-43.968415	-12.190784	43.483596	66	8.161095	64.6	53.615501	48.861109	46.49667	519	1969	3127	136.505834	165.684078	137.610741	22.03049	28.900034	99.798793	0.201207	55.331992	44.466801	0.201207	0.201207	411.2529	1.6868	70.6152	7631	0.43233	1876	447.9496	5100	97.8344	2550	0.0060049	11089	105.0842	10283	177.1957	1541	282.5458	7508
158	147	153	10	27	5	0	-27.906258	0.802697	-30.614453	-11.361464	31.41715	86	9.305374	84.8	36.958309	39.439361	41.201874	396	2418	3365	148.931528	119.810794	153.782933	0	0	100	0	100	100	0	0	384.0723	8.5975	217.2472	11990	43.8087	525	384.0723	830	155.2173	30	-0.0076543	3880	14.9335	3882	0	0	0	0
404	112	213	292	5348	73	14	-20.883275	1.015301	-24.86139	-8.877012	25.876691	45	6.743048	94.88	44.802167	40.903409	40.15781	550	1820	3207	83.442283	169.405202	173.255581	8.295953	0	100	0	100	100	0	0	404.2826	2.9652	111.633	13830	6.5996	1972	404.2826	1290	112.1718	490	-0.0089571	12056	66.5829	12057	218.8198	218	309.7399	3547
488	201	300	287	17697	133	14	-25.959193	-3.180517	-29.121887	-14.623324	25.94137	55	7.483013	59.34	33.218212	35.908726	34.618567	1117	2303	3419	211.272991	182.236319	137.888392	0	0	100	0	100	100	0	0	137.712	26.8391	88.4738	2125	29.8115	86	237.98	540	106.5643	50	-0.0057419	730	4.0385	709	0	0	0	0
411	135	189	276	3596	60	3	-25.038007	-2.309612	-30.045372	-11.608605	27.735759	41	6.432283	67.89	39.956357	32.684199	35.214571	655	1707	3232	77.342483	115.453523	156.292574	4.261344	0	100	0	100	100	0	0	308.1362	2.9652	106.1821	8050	8.4824	911	471.5211	1080	122.181	370	-0.0062527	8222	42.6213	8234	211.5712	742	365.5926	5565
440	158	244	282	3755	61	11	-23.079836	0.137709	-28.564469	-8.919175	28.702178	54	7.387798	68.97	43.466127	41.749012	35.789211	602	1781	2903	126.009252	126.387749	124.713876	8.255283	0	100	0	100	100	0	0	334.9815	3.9652	116.427	14376	9.8191	1321	463.5293	1240	144.9586	390	0.035848	12722	56.5619	11821	235.0883	45	402.1431	7536
480	112	206	367	10897	104	13	-16.872496	-3.606609	-24.219608	-14.813479	20.612999	16	4.11854	51.94	35.037358	34.655446	30.433244	476	1828	3056	83.758252	90.651253	103.151497	35.732986	0	100	0	100	100	0	0	233.9464	2.2945	54.4219	4636	3.9969	491	237.98	520	112.1718	40	-0.02838	4080	24.7893	3495	152.3101	480	203.2128	3221
365	112	185	253	2734	52	9	-1.415227	-0.042813	-26.115612	-8.964275	26.072799	28	5.358096	70.29	48.034371	43.903695	44.943901	611	2181	3422	160.212084	174.945858	159.079943	20.56944	14.321217	100	0	100	100	0	0	297.2026	2.1429	53.5154	5525	1.1096	974	364.8723	2060	97.8344	20	-0.009414	9852	70.9063	9538	193.6317	1414	261.7645	4267
292	110	220	182	3228	57	7	-24.748599	0.805567	-28.868901	-6.941536	29.674468	63	7.95396	92.52	45.650262	42.882989	38.905093	667	1884	2959	117.01066	154.573054	149.541755	22.216736	0	100	0	100	100	0	0	334.9815	4.3935	76.4449	9000	5.5948	1354	496.3331	1220	144.9586	10	-0.033614	13927	66.6171	13543	248.7452	1149	302.371	53
464	100	186	364	6147	78	18	-11.717264	-1.195893	-33.356655	-12.120406	32.160763	29	5.463863	54.33	45.087733	38.266148	38.711886	400	1939	3288	115.711502	163.334521	114.119929	29.233929	15.867705	92.746114	7.253886	90.673575	2.072539	7.253886	7.253886	404.2826	1.9012	62.0841	6314	0.85121	1497	463.5293	1800	99.5212	650	0.0046011	10384	83.5604	10306	185.5244	866	328.584	5099
268	105	178	163	2079	46	8	-9.2291	-1.944104	-22.878776	-9.349705	20.934672	23	4.851088	65.66	47.955156	42.343343	39.564266	542	1866	3264	130.192831	187.538586	171.435732	24.121669	0	100	0	100	100	0	0	307.5394	1.9012	61.7395	6028	1.2227	1945	496.3331	1710	102.9825	1480	0.057043	13438	112.7743	9678	166.9257	388	255.4951	1429
488	105	171	383	3585	60	13	-5.148889	-0.532823	-21.555577	-10.614632	21.022755	21	4.677912	63.49	45.656227	42.836962	43.316445	412	2078	3241	132.042447	138.836679	123.839384	25.440924	5.845681	100	0	100	100	0	0	352.6086	2.2174	80.4423	7223	1.0334	1874	487.9207	4290	104.7581	60	-0.001282	10467	88.3177	10480	178.9006	919	300.1593	8879
496	108	208	388	5960	77	15	-18.201331	0.182901	-41.915753	-10.5858	42.098654	65	8.114771	63.2	52.560348	51.418819	47.649423	516	1952	3258	119.83689	148.389468	126.212016	27.203974	23.519795	98.493409	1.506591	57.627119	6.403013	0.753296	0.188324	432.8935	2.0358	71.3568	8071	0.36154	2227	496.3331	2520	102.9825	1290	-0.0020051	11493	138.2241	11404	194.97	1832	286.3362	8316
488	108	223	380	5736	76	16	-6.59309	0.868385	-43.821316	-8.340783	44.689701	70	8.390268	80.59	54.191462	54.386032	50.197846	516	1968	3263	110.535638	147.851612	145.111803	18.459136	37.581674	95.901639	4.098361	23.770492	3.893443	1.639344	0.204918	425.5563	2.2174	77.9045	9604	0.4366	2786	496.3331	9010	102.9825	2170	-0.00035969	15453	137.2036	15466	228.6565	2873	311.05	8640
496	122	251	374	7333	86	16	-3.171538	1.752006	-36.550013	-4.246802	38.302018	34	5.847898	89.96	56.579027	55.145887	50.096236	561	2038	3333	133.696318	165.307831	145.129799	21.629557	7.638053	100	0	100	100	0	0	471.5211	1.9425	93.7035	14001	0.59455	4245	496.3331	700	122.181	770	-0.008013	19321	176.5851	18577	252.8997	2808	366.5175	12417
456	87	212	369	5182	72	13	-7.681	1.133469	-42.505545	-7.769753	43.639014	61	7.812872	76.4	53.201266	51.942166	49.521331	453	2082	3275	113.348682	150.283993	119.624342	17.829098	31.730695	100	0	100	100	0	0	364.8723	2.2557	66.4786	6974	0.58871	1847	463.5293	4100	104.7581	1860	0.0052456	13294	135.7565	13061	209.7933	2060	326.4121	7621
496	108	240	388	6823	83	17	0.367106	1.199701	-35.501767	-5.528679	36.701468	32	5.685556	81.08	58.385888	57.822356	52.219735	543	2002	3329	108.728281	138.933158	132.688116	22.110647	18.091118	100	0	100	100	0	0	463.5293	1.9425	96.1271	12835	0.34391	3727	496.3331	6630	102.9825	9810	-2.1913e-006	17514	153.9631	17526	237.0902	1865	361.3659	8656
448	105	213	343	5120	72	15	-2.367158	1.042237	-39.044148	-6.731791	40.086384	38	6.196916	77.9	56.676633	54.918898	49.322437	595	1904	3274	109.556904	152.981562	142.435259	18.99636	10.190374	99.017682	0.982318	58.153242	40.86444	0.982318	0.982318	384.0723	2.3743	81.6345	8233	0.38814	2446	463.5293	10380	104.7581	3180	0.0036261	14001	136.1446	13689	206.7865	1026	314.941	8116
404	129	191	276	3589	60	14	-7.694667	0.997368	-22.095403	-6.10199	23.092772	30	5.4902	89.45	46.735549	42.605215	38.925169	695	2036	3178	192.15497	211.693532	136.689525	19.569657	0	100	0	100	100	0	0	250.9889	2.2174	62.2004	8378	3.2667	1273	384.0723	1560	126.4305	590	0.024744	9607	64.6121	9196	192.6368	990	259.3451	5707
418	140	242	278	3477	59	10	-3.074263	0.721528	-21.321996	-4.896125	22.043524	30	5.546212	91.19	49.007872	46.532107	41.571847	845	1728	3265	170.625543	190.314563	176.179983	15.798446	0	100	0	100	100	0	0	250.5027	3.2298	75.5812	6591	3.4706	1155	418.3435	1260	140.0864	900	0.10724	24472	113.3881	15957	223.0236	1066	295.2026	7545
297	124	213	173	3133	56	2	-23.43706	0.644546	-27.59483	-5.772243	28.239376	61	7.826194	87.27	48.26069	44.499049	41.078175	785	1799	3123	126.991992	226.622444	131.200064	24.226391	0	100	0	100	100	0	0	270.9998	3.0683	59.6887	6555	2.8855	1092	397.4303	1190	124.2876	700	-0.058083	15600	85.6171	13145	227.9841	680	271.0613	387
472	197	268	274	5762	76	12	-25.000131	0.589009	-27.012881	-7.842879	27.60189	65	8.098544	78.12	44.16615	41.637579	39.090552	630	2012	3323	96.718928	142.198437	120.560047	9.033972	0	100	0	100	100	0	0	440.3572	3.767	106.6667	12589	4.9096	1877	496.3331	660	137.712	530	-0.029572	19780	83.5631	18834	279.5831	1386	390.3179	13591
488	112	257	376	6682	82	13	-14.215178	1.529987	-17.469967	-3.335575	18.999954	21	4.656353	89.04	45.687667	47.867672	39.603178	656	1822	3172	141.241106	134.079065	143.669528	2.925848	0	100	0	100	100	0	0	418.3435	1.9425	76.5679	10605	3.9855	1683	496.3331	510	104.7581	130	-0.04692	19209	100.6434	17653	241.314	856	450.3078	4236
480	114	218	366	7560	87	16	-2.399054	0.642768	-34.65638	-7.270651	35.299148	45	6.772598	82.68	50.636462	48.340346	44.677879	535	2021	3389	124.859033	154.804823	158.816908	18.781658	9.947429	100	0	100	100	0	0	397.4303	2.0709	106.1777	11691	2.2182	2614	479.6508	3340	106.5643	1760	0.02693	17667	122.4426	16054	217.0407	1245	357.3404	8178
365	112	175	253	2274	48	10	-5.672593	-0.977624	-21.578735	-7.783568	20.601111	19	4.427375	69.35	45.790768	46.111769	40.675591	435	2039	3277	110.138403	135.156356	139.356669	13.465343	7.140729	100	0	100	100	0	0	312.8418	1.934	67.2948	7543	1.5056	1829	364.8723	1370	112.1718	1600	0.027108	10992	104.4829	9789	180.3992	1164	257.2734	6398
371	158	261	213	2328	48	8	-7.384383	0.675235	-26.492009	-7.033807	27.167245	49	7.017658	90.45	47.760893	48.818071	42.669699	649	2043	3382	135.79606	147.413855	120.268898	8.129482	0	100	0	100	100	0	0	340.757	3.5787	77.5165	9550	3.1513	1542	364.8723	1640	140.0864	780	0.016095	15897	88.5869	15657	252.0994	1524	296.1196	4396
496	150	273	346	9234	96	14	-7.793911	1.588651	-11.632878	-2.520592	13.221529	9	3.067033	92.79	51.412058	52.794737	47.937211	554	2059	3356	145.329719	142.068245	152.393083	27.228203	2.966685	100	0	100	100	0	0	358.688	1.9425	130.2394	13023	2.6227	2623	496.3331	2070	150.0002	1620	-0.016636	20141	105.774	19137	254.0781	3001	318.9963	11001
496	118	242	378	9827	99	13	-2.831734	0.634968	-21.989617	-4.919952	22.624585	28	5.293753	75.79	50.618311	48.493498	43.001587	571	1921	3303	141.448292	159.632944	130.392364	28.989042	0.075813	100	0	100	100	0	0	329.3038	1.9425	89.8839	9934	1.5961	3025	496.3331	1370	110.2706	1730	0.011321	20400	150.8189	20252	227.8753	1477	364.9976	6649
433	124	219	309	5715	76	12	-9.786266	-0.221196	-30.182376	-7.682721	29.96118	29	5.429711	72.31	51.106623	50.589813	45.256197	520	1966	3261	120.849718	127.09267	126.642614	26.015383	15.149784	100	0	100	100	0	0	404.2826	2.4993	79.4826	8520	0.64608	2529	432.8935	700	99.5212	710	2.153e-005	14454	139.8955	14477	220.8555	1788	340.9722	4221
488	101	170	387	5391	73	18	-27.087351	-4.699854	-44.633659	-19.176186	39.933805	63	7.998967	36.58	45.311455	38.464016	34.340083	379	1783	3355	115.996348	138.615489	102.347876	23.14515	29.544876	87.662338	12.337662	24.837662	2.75974	4.220779	0.649351	292.1653	1.7756	57.5432	4709	0.21249	1457	432.8935	6570	85.3295	9510	-0.0010906	8227	113.4705	8189	161.9562	744	284.2425	4988
488	100	171	388	5312	73	18	-14.699386	-7.695701	-40.336989	-17.373172	32.641288	34	5.876439	37.15	43.976501	35.418721	34.499661	366	1865	3317	120.709353	150.892563	99.166618	23.19366	27.735749	90.540541	9.459459	28.918919	15.135135	5.405405	1.081081	340.757	1.7756	75.3481	5510	0.45721	1781	404.2826	4550	99.5212	4010	0.0026473	9286	115.0062	9202	167.492	838	287.0508	5186
448	95	165	353	4592	68	13	-21.990955	-5.818118	-43.322357	-21.780787	37.504239	45	6.760418	31.89	39.542215	34.405505	36.001575	414	2012	3389	113.117816	140.68312	125.922303	22.662087	26.658163	88.679245	11.320755	33.490566	2.358491	8.018868	0.471698	390.6942	1.7455	64.2649	4931	0.48679	1152	397.4303	3580	96.1762	660	0.0036483	7830	80.0003	7614	153.0904	518	253.2861	3797
282	114	179	168	3595	60	7	-21.000754	-7.496323	-25.389961	-17.38485	17.893638	34	5.903809	19.79	25.627235	13.679312	15.912948	612	2242	3722	116.724117	139.40684	270.219215	0	0	100	0	100	100	0	0	302.3268	1.9673	80.0747	7266	6.6675	744	312.8418	1140	106.5643	300	0.0052911	5183	30.3783	5188	180.0659	0	312.8418	0
347	105	158	242	3569	60	11	-26.66423	-9.920965	-32.546888	-21.17417	22.625923	32	5.686305	30.66	34.188512	18.194687	23.100242	367	1643	3153	153.611305	151.214816	160.380174	26.952826	0	100	0	100	100	0	0	218.4844	1.7455	67.7922	3892	5.0453	622	312.8418	1130	101.2371	110	0.087356	8079	34.3373	4904	146.538	331	238.1134	11168
426	101	203	324	6114	78	14	-20.944365	-7.009706	-40.674727	-19.098455	33.665021	56	7.524712	35.22	35.907822	28.647055	24.596658	377	1783	3350	111.650236	126.33785	96.728239	20.435925	20.032697	99.115044	0.884956	53.097345	46.017699	0.884956	0.884956	411.2529	1.7159	62.1991	6873	0.76463	2187	411.2529	1160	97.8344	1690	-0.023134	13373	118.5552	12184	177.9939	1611	293.7645	10601
324	107	193	217	4765	69	9	-24.27883	-8.564662	-31.082258	-15.698944	22.517596	22	4.763617	41	41.225816	31.839027	32.807935	365	1820	3137	125.964609	193.318365	115.521954	19.817689	20.683911	100	0	100	100	0	0	297.2026	1.869	64.0168	5437	0.74212	1661	352.6086	4020	102.9825	40	0.011358	11955	112.5124	11493	188.6212	736	302.8661	2094
456	108	190	347	6859	83	11	-24.419732	-13.839817	-41.286755	-22.42271	27.446938	31	5.655582	28.31	33.028535	28.926839	25.313977	420	1783	3404	121.499831	119.564079	114.212206	19.738388	3.787879	95.205479	4.794521	67.808219	27.39726	4.794521	4.794521	254.8218	1.869	57.2591	4019	0.90726	1044	307.5394	3550	97.8344	2320	0.02669	9711	101.1802	7602	161.2971	1164	249.5863	2441
488	103	194	385	6978	84	15	-17.889671	-10.929938	-42.867352	-23.417996	31.937414	47	6.893495	26.92	36.41836	33.050515	34.375892	436	2062	3440	89.659914	137.81071	96.067329	25.657174	37.353044	86.622807	13.377193	22.587719	2.850877	7.017544	0.219298	352.6086	1.934	68.1654	6126	0.37677	1816	447.9496	7330	96.1762	4620	0.0033415	10434	110.3588	10236	187.6026	1564	300.9888	4733
496	105	205	392	7687	88	18	-18.218202	-7.904773	-42.193597	-20.767261	34.288824	49	7.004928	31.69	41.071409	36.927747	35.138034	420	1845	3274	83.13159	165.819053	97.667148	29.589563	22.102764	81.528662	18.471338	25.318471	0.318471	3.343949	0.159236	425.5563	1.9673	76.2164	7076	0.30502	2075	496.3331	9140	99.5212	9240	-0.0011878	11094	132.8456	11050	190.6474	467	339.9689	5793
496	96	182	400	6930	83	19	-22.616684	-5.850457	-45.680814	-22.065919	39.830357	41	6.446816	30.65	40.816649	32.699745	32.993866	421	2017	3451	107.927698	148.48715	97.912237	32.049519	60.297184	75.838926	24.161074	15.100671	0.838926	7.214765	0.167785	384.0723	1.7159	78.0738	6253	0.36768	1667	487.9207	5420	85.3295	1090	0.0007757	10159	96.6795	10146	179.8017	1165	306.1894	6669
464	82	180	381	5833	76	16	-17.754631	-8.566412	-40.69136	-20.195899	32.124948	44	6.694099	31.39	38.213258	36.886632	34.257853	422	1970	3246	102.715449	145.164095	125.414086	22.945257	64.644661	74.525745	25.474255	18.428184	6.775068	9.214092	2.168022	334.9815	1.6868	75.1679	7289	0.479	2149	390.6942	2870	81.0639	3790	0.00085291	10986	105.1422	10989	182.632	1885	284.3237	5331
488	100	205	388	7083	84	17	-13.417843	-7.72829	-41.851933	-19.954693	34.123643	45	6.715173	32.05	43.200849	40.650883	37.283456	454	1925	3248	79.424012	152.908503	105.118071	21.730255	42.023711	84.459459	15.540541	15.540541	0.675676	5.945946	0.27027	440.3572	1.9425	79.3797	7781	0.22675	2687	496.3331	13180	86.8007	5790	0.0033216	11926	149.5645	11406	190.0648	881	340.2143	5960
488	101	175	387	4998	71	18	-22.102558	-7.934145	-42.854614	-22.713604	34.920469	44	6.672217	27.18	38.416248	32.828996	29.91868	388	1906	3265	112.070909	141.704421	103.87724	20.800074	47.838318	74.269006	25.730994	28.654971	0.779727	7.212476	0.194932	297.2026	1.9012	57.8908	4346	0.30326	1103	496.3331	5150	99.5212	1330	-0.00039765	8752	98.2158	8754	160.6693	1034	270.7677	7669
496	112	211	384	14781	122	13	-25.455551	-11.781012	-26.468002	-17.549709	14.68699	17	4.223138	33.85	21.629731	22.522387	29.680089	375	2335	3413	75.904021	116.803599	102.454619	41.371367	0	100	0	100	100	0	0	240.4368	1.934	114.746	6410	10.8502	474	352.6086	1370	108.4016	270	-0.0061536	5752	30.7218	5730	175.7631	1057	283.6982	8478
347	110	171	236	4179	65	6	-26.151776	-11.375255	-27.29293	-18.458582	15.917674	20	4.506267	37.82	27.873832	25.637169	22.337297	472	1850	3094	164.313353	147.989481	121.300827	27.044118	0	100	0	100	100	0	0	307.5394	2.1429	64.0222	5218	4.9393	553	371.1632	1060	110.2706	60	0.00059585	7223	43.0197	7259	171.8074	2088	271.3602	14880
347	100	177	247	4335	66	12	-27.139826	-14.830063	-35.646695	-23.147509	20.816632	23	4.85585	26.46	28.411242	21.364003	13.550718	466	1518	3295	123.297019	179.061625	115.387444	13.062949	0	100	0	100	100	0	0	181.0323	2.0013	74.6287	3483	3.976	592	292.1653	700	104.7581	520	-0.021086	7800	57.02	7506	167.4254	254	256.9427	523
335	103	204	232	5794	76	11	-21.902149	-14.835715	-36.997298	-23.005398	22.161583	32	5.740316	22.43	23.439549	17.569779	17.201229	382	2156	3344	86.012678	150.535	156.513896	13.340275	0	100	0	100	100	0	0	307.5394	1.7455	84.4239	7017	3.7875	1263	334.9815	990	101.2371	40	0.019437	10190	61.1487	9958	205.0139	112	323.9116	245
191	155	171	35	118	11	2	-29.193932	-7.887096	-30.822303	-17.361579	22.935206	46	6.811014	46.3	29.958144	30.541507	28.754998	524	1853	3136	39.41871	195.876722	155.666956	8.12484	0	100	0	100	100	0	0	334.9815	2.915	100.1819	10927	6.6082	1418	447.9496	730	101.2371	110	-0.015664	8701	46.6437	8561	196.8623	40	397.2909	5132
341	112	188	229	7799	88	11	-26.459533	-12.744061	-26.956806	-19.270706	14.212746	20	4.49881	24.47	23.801593	19.349676	21.715638	360	1969	3289	92.091705	135.894006	109.686967	30.421875	0	100	0	100	100	0	0	232.5264	1.934	74.7225	4742	6.1287	522	346.6321	870	104.7581	380	-0.0074936	5418	32.6187	5403	166.439	0	346.6321	0
347	107	192	240	4352	66	7	-22.422862	-10.23835	-29.892333	-17.339766	19.653983	17	4.198836	26.61	31.016172	13.089072	15.535899	504	1342	3287	75.666701	218.470664	98.94468	22.645216	0	100	0	100	100	0	0	171.9824	2.5862	57.5613	3609	2.799	623	346.6321	660	106.5643	380	-0.014878	10995	63.3294	10884	222.1076	906	343.6946	17
488	118	199	370	6912	83	12	-26.456287	-8.544507	-28.670855	-17.374188	20.126348	32	5.724796	38.76	29.025393	29.413909	25.098592	441	1724	3085	81.310879	193.812678	80.424979	11.897361	0	100	0	100	100	0	0	312.8418	2.1066	84.7756	8944	4.3329	1457	496.3331	1140	112.1718	250	0.0038779	11959	76.0902	12008	189.6481	125	326.7765	22514
456	114	216	342	7142	85	14	-17.22924	-12.275643	-40.937675	-20.912331	28.662032	44	6.675449	28.65	33.99161	26.848847	23.831019	460	1863	3126	89.244534	150.535567	147.197954	38.087477	0	100	0	100	100	0	0	340.757	2.0358	72.7725	7950	1.3937	2526	455.6728	1040	112.1718	360	0.049961	14010	118.0877	11141	181.2785	153	318.8909	13165
313	118	162	195	2884	54	8	-20.806984	-13.504679	-35.747269	-20.881191	22.24259	30	5.552642	29.28	31.185638	27.503024	23.62997	348	1894	3463	105.986238	151.066718	98.205738	16.522231	0	100	0	100	100	0	0	254.8218	2.0013	51.6944	4767	1.4888	1096	312.8418	490	114.1058	1520	0.01584	7056	93.0963	6791	151.8943	293	250.944	4085
488	98	212	390	6227	79	16	-27.610591	-9.769036	-42.153443	-21.073002	32.384407	41	6.43272	30.29	36.191101	32.28974	28.631493	402	1909	3152	107.491788	145.774359	105.866991	28.63304	16.42414	80.15873	19.84127	42.063492	4.365079	7.539683	2.777778	334.9815	2.0358	75.7722	6567	0.85087	1515	397.4303	4810	99.5212	3730	-0.0041076	12255	115.2476	12140	194.4826	1868	287.6829	4193
488	105	229	383	11410	107	16	-23.112774	-8.800842	-36.211208	-19.874581	27.410366	43	6.622982	36.97	34.16335	33.521489	33.583932	487	1900	3375	71.325473	159.587415	88.711534	22.470744	22.683845	89.473684	10.526316	56.578947	32.894737	10.526316	10.526316	496.3331	2.3341	90.091	8540	1.454	2204	496.3331	2380	102.9825	2120	0.0059992	13059	105.4981	12984	196.6258	1066	325.3993	4088
448	105	181	343	5304	73	16	-23.935275	-13.371072	-38.104342	-22.208915	24.73327	31	5.646498	29.49	31.698069	28.360611	24.699937	420	1795	3238	105.135463	174.650567	112.15841	30.237588	57.330827	83.486239	16.513761	61.46789	22.018349	16.513761	16.513761	312.8418	1.7159	88.9579	7656	2.34	1391	364.8723	2700	97.8344	1400	-0.013776	9820	77.4594	9413	180.3651	842	277.6808	2282
496	110	203	386	9083	95	17	-22.352799	-13.060841	-42.103686	-24.049792	29.042845	32	5.684718	25.2	31.650679	29.191405	29.920136	473	2035	3409	87.185695	154.117879	114.571617	29.360292	23.534042	88.52459	11.47541	49.180328	4.508197	6.967213	0.409836	338.4378	1.934	70.5055	5146	0.54914	1658	471.5211	820	97.8344	1540	-0.0058905	10701	107.3699	10444	173.3102	876	272.2323	5315
[truncated: 74 more columns]
