# Supplementary material for: Feature Selection for Speech Emotion Recognition in Spanish and Basque: On the Use of Machine Learning to Improve Human-Computer Interaction
Source: PLoS One. 2014 Oct 3;9(10):e108975. doi: 10.1371/journal.pone.0108975 (PMC4184843; doi:10.1371/journal.pone.0108975)
Supplement: File S2 — Feature matrix corresponding to Basque male actor M2. (CSV) [file pone.0108975.s002.csv]

496	91	220	405	10882	104	19	-19.369599	-10.180051	-43.028542	-21.004804	32.848491	43	6.559337	29.93	42.429838	38.474468	30.401031	458	1684	3196	134.631907	138.365064	124.412427	29.593446	55.03911	86.803519	13.196481	23.900293	8.651026	7.331378	0.146628	496.3331	1.7455	114.1286	11860	0.46165	3097	496.3331	1940	89.8197	4480	-0.00084575	15856	100.6217	15829	219.3827	2845	364.5658	12830
496	84	215	412	9842	99	19	-22.947206	-8.024333	-40.300884	-22.096795	32.276551	39	6.322223	29.18	39.687571	38.318929	30.696001	423	1766	3165	133.686342	127.486342	110.210816	25.104675	55.603931	86.222222	13.777778	36.888889	20.666667	7.777778	6	391.575	1.7756	91.4938	6860	0.5858	1597	496.3331	10790	83.8833	1280	0.0069105	13023	75.4945	11749	199.1406	1433	307.8715	8475
496	90	271	407	16518	129	20	-27.051987	-9.26689	-42.446009	-23.118872	33.179119	50	7.084274	30.42	39.731725	37.61503	31.616746	514	1730	3100	111.595986	121.23965	104.975499	35.872517	28.364372	88.735178	11.264822	35.573123	0.197628	7.70751	0.395257	496.3331	1.7756	107.7785	11241	0.55578	2993	496.3331	2630	83.8833	3820	0.0055167	17439	103.4466	16565	226.7009	4182	379.8846	12825
496	98	224	398	8305	91	19	-23.449662	-10.513685	-44.376151	-23.264285	33.862466	45	6.725677	31.58	37.141133	36.196927	30.15837	419	1950	3213	129.734542	123.038767	112.411423	25.441552	113.048497	73.965937	26.034063	27.493917	13.138686	10.705596	5.109489	479.6508	1.7159	109.4981	12573	1.0283	1958	496.3331	6430	97.8344	680	0.0052062	12855	63.1072	12136	218.7816	2265	343.5079	10811
488	87	222	401	10019	100	19	-23.360405	-11.007111	-44.289527	-23.052357	33.282416	49	7.018416	27.23	41.468159	39.775567	32.84715	416	1813	3302	120.341955	121.748627	101.135162	27.012379	56.141763	72.427984	27.572016	11.316872	0.617284	10.288066	0.308642	487.9207	1.7455	102.7383	9787	0.29004	2855	496.3331	3670	85.3295	5150	0.0043824	17364	98.3887	15865	220.3299	3936	360.3969	12639
496	96	231	400	10999	105	20	-13.578327	-9.590703	-45.462809	-23.166177	35.872106	44	6.693287	29.01	40.557997	37.358593	30.454579	448	1779	3206	137.920186	122.343321	108.785965	24.197776	70.656902	82.363014	17.636986	30.650685	0.342466	9.075342	0.171233	496.3331	1.7756	110.6977	11899	0.56267	2490	496.3331	3830	83.8833	2450	0.0059734	16918	79.2632	15114	222.2778	2553	342.5519	10830
488	103	262	385	13483	116	16	-28.616793	-16.094687	-34.856232	-24.63902	18.761545	28	5.337372	23.19	22.296982	22.328316	17.293352	379	1994	3245	95.985166	137.454267	138.917204	0	0	100	0	100	100	0	0	447.9496	4.319	98.8661	10427	8.5466	1024	463.5293	1500	102.9825	160	0.031837	7356	29.5334	6632	231.9259	2300	328.8097	13617
313	100	192	213	4701	69	8	-30.873145	-14.155367	-34.613975	-23.743021	20.458609	35	5.961988	26.3	27.564552	21.881218	14.008161	601	1484	3001	187.482656	152.304916	116.119916	0	0	100	0	100	100	0	0	371.1632	3.4613	154.5154	12032	16.46	788	371.1632	2310	96.1762	190	0.050598	8908	26.4857	5943	209.7064	971	320.84	747
488	103	292	385	20497	143	11	-30.644413	-13.55484	-33.433731	-23.951495	19.878891	31	5.655329	29.75	21.380375	15.554948	22.727421	366	2143	3521	79.968514	114.354327	98.748195	66.565113	0	100	0	100	100	0	0	259.2152	3.5817	112.5133	8202	6.8669	1074	496.3331	1730	96.1762	50	0.022948	9078	33.1673	8497	217.7211	5956	325.5121	21922
488	105	289	383	19920	141	18	-29.000427	-13.61868	-37.854011	-24.282283	24.235331	55	7.480857	29.81	24.585337	27.051612	18.572755	605	1733	3372	125.917764	141.934726	158.061046	84.693298	0	100	0	100	100	0	0	315.3007	2.7692	110.1584	9995	8.916	910	496.3331	1840	104.7581	10	0.040815	11572	32.3794	9666	243.5331	6619	433.7481	7833
282	155	204	127	2131	46	3	-29.416928	-24.00336	-42.286796	-31.625421	18.283436	30	5.513291	11.514	15.35778	6.33941	1.018655	298	2366	3814	260.173579	171.484215	126.741051	0	0	100	0	100	100	0	0	246.2569	1.7455	80.8156	5877	10.2834	284	246.2569	1650	101.2371	80	0.0081146	1718	9.1264	1648	172.577	1679	209.1197	2758
472	150	319	322	18325	135	16	-29.100265	-18.925076	-32.931661	-26.073431	14.006585	18	4.350186	15.961	17.718083	11.635747	17.408593	369	1846	3475	88.411637	143.056001	88.631016	0	0	100	0	100	100	0	0	292.7323	5.217	125.6984	12207	30.8593	348	471.5211	1530	150.0002	50	0.005039	3374	10.0247	3358	277.3503	0	471.5211	0
418	103	277	315	9025	95	10	-26.807892	-22.043242	-45.169464	-29.641487	23.126222	39	6.251296	14.89	16.78359	8.874218	7.570807	404	1791	3293	68.956956	119.343853	97.209438	30.911435	0	100	0	100	100	0	0	287.2134	8.1367	96.7215	7322	6.6769	792	496.3331	1500	102.9825	190	0.02811	7484	28.2001	6588	224.4734	1179	428.3466	6339
496	93	207	403	19949	141	12	-25.018862	-14.52834	-31.749229	-23.451665	17.220889	25	5.055551	18.73	26.207674	8.699754	8.611389	607	1359	3466	76.471522	207.392621	137.79805	0	0	100	0	100	100	0	0	235.4754	3.521	98.9972	4289	7.3476	481	487.9207	1800	96.1762	10	0.038797	8020	30.3171	6288	202.4289	1553	342.1143	16471
488	114	215	374	12010	110	16	-42.077823	-32.009054	-42.077823	-36.737904	10.068769	10	3.314664	12.888	27.720548	23.854359	15.377448	594	1668	3164	109.894849	204.215327	159.923122	11.788249	0	37.209302	62.790698	29.069767	8.139535	62.790698	62.790698	378.2587	2.0013	152.2822	18000	13.2075	1527	496.3331	2150	101.2371	250	0.05784	12067	32.861	8195	222.6791	0	496.3331	0
488	103	225	385	14615	121	18	-27.465306	-12.05302	-33.534403	-23.656456	21.481383	25	5.008417	24.98	22.238512	24.6132	14.953631	403	1886	2999	75.041255	88.580883	76.728368	32.435536	0	100	0	100	100	0	0	496.3331	1.7159	125.8404	14262	4.2548	2980	496.3331	960	97.8344	160	3.3851e-005	13603	67.3262	13658	229.8371	3927	384.7028	11636
496	101	223	395	12359	111	12	-24.452455	-12.551722	-45.683524	-24.092113	33.131802	52	7.233018	18.08	28.536055	24.455693	19.492476	417	1889	3500	89.646497	188.382298	88.988726	21.780983	80.198191	26.811594	73.188406	24.637681	2.173913	73.188406	73.188406	282.6426	7.0967	130.0602	6992	6.5713	394	496.3331	5340	97.8344	220	0.0048234	3987	16.1953	3714	194.2017	2181	342.9427	14019
496	100	250	397	13824	118	17	-31.337281	-10.806833	-40.106846	-21.291302	29.300013	42	6.53918	29.78	37.196588	30.121552	24.845841	467	1556	3131	120.745797	120.700751	98.320974	34.484869	12.865273	93.939394	6.060606	58.181818	8.484848	5.454545	0.606061	471.5211	1.8062	97.3957	9866	1.3866	1561	496.3331	5060	101.2371	2200	0.025209	21339	79.8651	14685	227.868	4684	374.6273	12344
488	98	211	390	10672	103	20	-23.536064	-10.293686	-31.999211	-20.022827	21.705525	30	5.548884	29.75	30.477609	31.389123	24.386545	418	1816	3247	118.657468	156.308571	83.784069	32.846737	0	100	0	100	100	0	0	487.9207	1.7756	114.9343	12507	2.3838	2642	496.3331	2260	97.8344	480	0.024241	14898	68.0282	13175	225.003	3380	394.6386	10189
496	98	307	398	21200	146	19	-30.788154	-11.433896	-43.585469	-27.320312	32.151573	52	7.272272	25.96	29.913038	28.679032	24.128414	500	1878	3363	89.918647	135.175272	98.57264	21.143722	28.578956	87.195122	12.804878	56.097561	1.829268	3.658537	1.219512	496.3331	1.9012	144.5481	15622	2.5919	2121	496.3331	4760	82.4615	530	0.011611	14303	56.353	12905	229.3653	3354	389.742	11728
496	100	208	397	9376	97	18	-28.227968	-13.445392	-31.865379	-20.385977	18.419987	24	4.962346	30.37	34.812398	28.959265	19.891185	427	1654	3190	130.47767	161.611847	98.224135	22.317824	15.554048	100	0	100	100	0	0	381.3564	1.8062	108.5461	10222	2.1532	1857	496.3331	2630	85.3295	950	0.041276	20414	68.029	12486	205.2316	2339	324.3709	16422
496	103	258	393	16209	127	19	-24.736264	-10.552689	-42.967575	-23.889818	32.414886	38	6.223534	28.08	35.776732	33.23955	27.531376	461	1807	3129	138.510394	99.467735	88.30378	35.667449	15.026898	99.203187	0.796813	38.645418	25.099602	0.398406	0.398406	447.9496	1.6868	105.7809	9644	1.138	1788	496.3331	3550	91.3683	2880	0.010333	14335	69.5097	12735	219.1141	3260	340.0771	12546
488	100	202	388	7710	88	15	-24.081417	-7.940841	-53.941809	-25.755826	46.000968	56	7.4948	27.87	39.340161	35.445733	32.13451	480	1925	3208	126.681657	137.193022	133.203545	28.003178	78.025758	79.432624	20.567376	19.858156	4.680851	5.673759	0.70922	496.3331	1.7455	99.6225	9799	0.8056	1151	496.3331	9280	96.1762	250	0.0011908	7717	40.9999	7626	189.5429	737	270.9528	4926
480	100	202	380	5155	72	14	-11.561208	-5.918864	-45.038376	-20.736859	39.119512	59	7.688873	39.09	43.065216	43.581878	37.705028	489	1898	3073	114.390688	119.594866	115.311574	26.575542	32.684275	92.231405	7.768595	37.85124	0.826446	5.454545	0.165289	447.9496	1.7455	86.9055	10091	0.5563	1653	496.3331	7300	85.3295	100	0.0023512	10256	62.8381	9998	200.9786	1210	299.8395	8511
496	85	210	411	6405	80	15	-27.266707	-5.986718	-50.548186	-22.011828	44.561468	60	7.797178	34.45	41.720984	41.967682	38.272813	472	2029	3263	136.591931	104.3058	114.628401	27.114787	47.619644	89.285714	10.714286	22.252747	1.648352	6.181319	0.137363	455.6728	1.7159	81.0354	7760	0.43253	1386	496.3331	9220	85.3295	4030	0.0020777	11342	68.5503	11087	208.6681	2742	308.5937	9830
347	118	223	229	8884	94	11	-18.280296	-12.83596	-32.949103	-22.639309	20.113144	34	5.909042	30.25	23.12483	28.170278	19.217798	704	2086	3202	154.557624	110.240165	139.576794	0	0	100	0	100	100	0	0	193.8439	22.8056	97.0639	4226	17.1496	138	287.2134	2160	75.7062	100	0.0025362	1477	7.4653	1467	186.0991	0	287.2134	0
246	96	201	150	1897	44	5	-28.589527	-15.383422	-45.252521	-27.413505	29.8691	44	6.669136	14.848	17.760228	17.879289	16.250472	432	2450	3494	101.083508	135.842364	85.354561	0	0	100	0	100	100	0	0	233.9464	3.6404	71.8948	4806	6.8706	292	312.8418	2100	104.7581	50	0.0076536	4530	22.5933	4447	209.9426	8	288.2631	1208
496	103	303	393	19204	139	14	-24.461825	-14.145514	-33.898246	-23.642901	19.752732	27	5.257168	24.75	27.011726	29.178808	15.944664	668	1458	3278	140.042641	145.043137	178.296215	0	0	100	0	100	100	0	0	418.3435	32.0184	157.8536	14533	20.7508	1053	487.9207	1390	102.9825	200	0.041102	8887	28.9664	7663	264.2298	0	487.9207	0
488	103	220	385	8610	93	12	-26.139939	-10.313638	-42.130863	-24.820894	31.817225	51	7.141785	28.67	35.6824	33.747575	28.897524	489	1939	3300	145.219338	138.2711	143.820124	34.19994	13.221433	91.935484	8.064516	27.419355	0.645161	2.903226	0.645161	471.5211	2.1066	94.4274	11542	1.1953	1642	496.3331	7470	86.8007	160	0.0093187	12770	54.8809	11319	218.8369	2214	350.4116	8955
496	84	206	412	7971	89	16	-24.898433	-11.794609	-46.740682	-26.382719	34.946073	48	6.985263	25.17	32.808579	32.928788	25.685933	494	2023	3135	152.593932	125.681637	117.560321	36.279898	19.512721	97.540984	2.459016	67.213115	14.344262	2.04918	0.409836	496.3331	1.7756	80.8859	7826	0.96755	1245	496.3331	5190	83.8833	300	0.0086605	11307	56.3989	10184	207.5788	1928	328.1753	7829
411	101	208	310	6096	78	14	-28.601266	-11.406059	-47.765026	-23.819813	36.358967	49	7.04695	28.83	34.310563	35.117008	24.874696	501	1694	2855	150.902746	113.712191	131.978091	19.666592	34.02594	100	0	100	100	0	0	404.2826	1.6868	86.0048	8467	2.1498	900	418.3435	5360	96.1762	1190	0.00759	6654	39.6853	6209	170.1848	826	245.8973	5046
496	100	181	397	3199	57	19	-20.124721	-7.17722	-49.115094	-21.893379	41.937874	55	7.469358	33.41	43.273638	40.757945	37.515706	432	2137	3265	120.181485	157.482172	121.984776	18.901606	57.725547	84.866828	15.133172	24.455206	0.605327	5.326877	0.121065	496.3331	1.7159	58.5491	5631	0.20375	1252	496.3331	8930	94.5461	2450	0.0023397	9747	81.2858	9300	176.9701	725	261.8056	4523
472	98	210	374	4704	69	14	-16.420394	-5.456254	-45.156553	-18.367632	39.700299	50	7.133015	41.98	45.326122	42.075484	36.428113	415	1992	3265	115.183507	130.256148	96.502717	25.819022	28.068222	88.323917	11.676083	36.723164	0.188324	4.896422	0.564972	384.0723	1.8373	63.5193	7484	0.32292	1703	496.3331	4580	96.1762	750	0.0070352	14984	106.0465	13183	201.2881	2071	303.3212	9836
251	118	198	132	1599	40	6	-25.351865	-14.930877	-30.748753	-20.829045	15.817875	16	4.103775	29.54	26.305364	19.284717	17.029131	314	1540	3283	123.288378	219.978766	155.174782	12.019574	0	100	0	100	100	0	0	165.3839	3.1212	37.887	2468	2.4836	170	312.8418	2440	101.2371	50	0.01166	4948	24.989	4650	207.0639	0	312.8418	0
278	100	169	178	4199	65	7	-36.664715	-9.483101	-38.721604	-24.000533	29.238502	57	7.563959	32.14	14.510734	13.855459	22.92918	190	2297	3588	41.060623	105.203135	162.473344	0	0	100	0	100	100	0	0	220.7399	4.4731	86.7497	5080	10.397	200	323.7224	3140	99.5212	130	0.0044083	1647	8.4454	1593	214.3087	0	292.1653	0
234	122	184	112	1897	44	6	-26.878273	-14.219815	-29.8787	-22.764838	15.658885	15	3.96212	26.53	26.249691	25.666352	25.704622	792	2416	3492	141.434821	211.524638	175.382977	0	0	100	0	100	100	0	0	211.1409	2.2174	40.9824	2516	2.0982	231	340.757	2950	104.7581	330	0.022314	5846	25.5578	4720	199.2515	23	292.3434	2926
480	100	225	380	6933	83	14	-23.753918	-13.048375	-30.432843	-23.466942	17.384468	23	4.814189	29.44	27.048338	21.274655	25.454503	669	2104	3635	138.590056	136.540365	124.054286	20.480005	0	100	0	100	100	0	0	307.5394	3.9652	75.8467	8867	7.6833	554	447.9496	1620	114.1058	220	0.019841	4746	19.8129	4304	202.9003	0	447.9496	0
273	169	235	104	787	28	4	-23.992384	-10.610938	-32.201322	-20.689848	21.590384	20	4.551001	31.67	29.843119	27.256696	25.514275	772	2898	3924	150.685102	187.659011	76.795545	0	0	100	0	100	100	0	0	364.8723	3.6404	95.6085	13845	13.6314	527	364.8723	2660	128.6103	190	0.019354	4338	16.426	3720	231.7529	202	294.6616	3874
404	98	185	306	3571	60	13	-23.148567	-17.28603	-35.317287	-26.778855	18.031257	26	5.106062	22.62	23.920459	21.374601	17.55179	480	2335	3464	116.878328	91.142759	128.167015	26.279013	0	100	0	100	100	0	0	404.2826	2.915	72.5774	9861	5.3055	561	404.2826	2870	101.2371	360	0.012156	4337	22.2882	3905	192.8279	2234	271.8307	8511
302	105	211	198	2057	45	9	-18.649144	-6.990152	-36.599093	-15.840685	29.608941	40	6.353962	41.32	39.549483	35.525631	28.770822	421	1929	3252	144.91476	141.195132	111.241108	13.356566	1.931387	100	0	100	100	0	0	282.3453	1.9425	42.9374	4024	0.71896	616	312.8418	4550	104.7581	1090	0.029339	17463	71.2837	10689	194.4593	731	250.6032	2597
302	100	174	203	2448	49	6	-29.67391	-9.144222	-48.538924	-25.310228	39.394702	80	8.990423	29.82	36.439521	32.763797	29.032495	465	2236	3254	136.162226	146.358955	115.325476	24.78582	28.944083	84.102564	15.897436	32.307692	5.128205	8.717949	0.512821	305.4479	1.934	61.1628	5714	1.2354	692	447.9496	3920	85.3295	20	0.01181	6851	37.315	5759	172.653	720	253.4897	4942
472	98	196	374	5695	75	16	-14.941189	-3.520726	-53.034223	-19.078833	49.513498	77	8.826152	45.15	45.643397	44.30891	40.429726	409	2150	3286	132.246085	136.307172	130.118908	26.957634	70.004106	85.739437	14.260563	33.450704	2.464789	5.985915	0.880282	496.3331	1.934	88.8572	7321	0.48271	1638	496.3331	9730	97.8344	50	0.0035714	11246	74.8527	10753	186.6805	941	298.5566	6860
496	100	208	397	6273	79	18	-15.049461	-2.883907	-49.685678	-19.688625	46.801771	73	8.574826	42.93	47.960411	44.670079	40.616559	474	1992	3213	115.144536	137.096068	126.478179	23.075401	69.76563	80.890973	19.109027	23.094959	0.117233	4.454865	0.234467	418.3435	1.7159	92.763	9606	0.3839	1904	496.3331	9530	92.9436	1500	0.0031632	12142	68.9768	11363	200.061	1834	324.7846	9622
488	95	186	393	3664	61	16	-20.67375	-2.752031	-43.81378	-15.506989	41.061749	69	8.353693	53.79	49.622747	47.454366	43.663967	456	1888	3157	143.855809	151.997924	123.848085	16.870999	23.422668	91.385768	8.614232	43.071161	17.228464	5.992509	2.621723	418.3435	1.7159	76.9304	7024	0.5276	1345	463.5293	11320	94.5461	60	0.0057041	11201	81.0787	10182	185.7711	873	286.786	7170
404	100	182	305	3243	57	10	-33.305682	-2.701824	-55.551721	-17.298443	52.849897	96	9.828154	52.83	44.780964	44.448323	41.967301	457	2040	3243	138.226257	134.226104	139.182067	17.006626	25.556635	86.609687	13.390313	34.188034	0.2849	8.831909	0.2849	418.3435	1.7756	79.9584	7478	0.91386	1181	418.3435	8310	102.9825	2620	-0.0010041	10669	70.8618	10663	198.5778	1208	291.3197	3571
496	96	196	400	6500	81	16	-7.811775	-1.593058	-47.414771	-20.637692	45.821713	78	8.844899	41.73	48.963408	46.911363	41.52512	476	1935	3127	121.960648	128.937719	130.441929	24.42611	42.368805	94.690265	5.309735	27.939317	0.379267	3.034134	0.126422	471.5211	1.7756	88.6759	7858	0.30462	2049	479.6508	3290	96.1762	3500	0.0020007	12241	90.8436	11977	197.1852	1365	312.7616	6223
480	98	187	382	4797	69	17	-3.887792	-3.129789	-44.766416	-14.329286	41.636627	64	8.056379	54.99	49.824909	48.203967	43.459985	481	1850	3142	137.129105	135.668599	125.287633	20.660434	33.346357	93.984962	6.015038	40.413534	0.37594	3.759398	0.18797	425.5563	2.1066	79.2606	8378	0.39493	1957	487.9207	6900	99.5212	1180	0.0052554	12009	87.0036	11007	187.5567	1269	276.9761	9366
318	112	195	206	5304	73	10	-29.900055	-9.290281	-42.772281	-25.919113	33.482	59	7.736237	31.8	22.802697	22.626937	22.161537	354	2573	3450	130.807093	115.567311	90.346764	0	0	100	0	100	100	0	0	447.9496	8.1367	220.0949	11065	27.8054	679	447.9496	2030	112.1718	90	0.0074308	3090	10.9591	3007	0	0	0	0
246	103	177	143	1603	40	6	-26.945067	-7.655949	-35.703836	-22.541984	28.047887	41	6.457927	29.01	30.874642	32.243622	19.01763	595	1718	2720	107.100433	116.762733	155.246797	15.395782	0	80.327869	19.672131	60.655738	19.672131	19.672131	19.672131	218.4844	2.0013	47.6128	4213	3.9408	273	233.9464	1870	99.5212	470	0.0048648	4097	27.1036	4071	166.7878	9	224.3638	183
418	103	293	315	17753	133	16	-23.756308	-12.017521	-44.051505	-24.05061	32.033985	83	9.13193	33.52	25.905736	31.738138	18.691569	897	1766	2926	199.383892	114.055306	203.727846	0	0	97.058824	2.941176	76.470588	20.588235	2.941176	2.941176	418.3435	11.3667	214.4772	14446	21.1886	861	418.3435	1780	102.9825	30	0.015254	5313	18.6976	5062	0	0	0	0
472	96	191	375	6603	81	11	-26.122426	-6.211064	-35.531513	-19.732725	29.320449	77	8.776142	35.57	38.080446	25.32763	22.593937	811	1563	3409	148.737326	192.22362	142.619455	13.37718	0	100	0	100	100	0	0	296.1625	5.2369	116.2703	6083	5.9553	980	471.5211	1560	99.5212	650	0.044034	11939	53.3827	9715	200.7494	1512	360.1444	11279
496	107	222	390	9974	100	15	-27.576902	-1.783673	-31.097329	-14.823221	29.313656	82	9.082138	55.15	39.529206	37.059566	31.146149	611	1923	3322	148.784781	138.903748	154.1843	50.653594	0	100	0	100	100	0	0	299.5387	1.8373	58.5425	8230	3.923	830	496.3331	2130	106.5643	500	0.078587	17395	51.3686	10226	202.6208	687	377.7742	28112
472	100	229	372	6437	80	12	-26.087481	-10.778568	-30.539758	-22.525571	19.76119	21	4.602347	34.35	25.840403	31.087083	23.26101	496	1865	3030	94.611627	85.338147	107.635022	19.22458	0	100	0	100	100	0	0	263.6845	3.4027	87.6468	6526	4.6438	897	471.5211	2030	97.8344	10	0.055079	12279	43.1958	8772	206.1027	3943	300.7038	10767
496	91	205	405	11293	106	19	-43.685302	-14.650738	-49.419574	-27.746305	34.768835	62	7.882688	31.58	34.251856	32.408556	28.097118	361	1995	3359	113.964971	159.941137	123.771985	20.725023	27.271667	82.291667	17.708333	34.895833	2.083333	14.583333	1.041667	404.2826	1.934	96.7009	12271	2.2389	1325	496.3331	4230	99.5212	150	0.0081438	7481	33.3559	6969	190.3189	1961	270.4875	4832
313	105	189	208	3064	55	10	-21.255925	-6.322957	-24.292421	-14.643256	17.969464	18	4.333577	42.89	38.276379	32.476913	27.983733	457	1792	3200	182.99975	151.438424	152.126023	12.546069	0	100	0	100	100	0	0	250.5027	2.817	74.8318	6951	4.5695	524	358.688	3200	96.1762	610	0.029179	7769	34.5593	5838	188.5743	2049	267.2452	6917
278	98	185	180	3172	56	9	-11.590917	-5.551289	-36.316126	-18.877183	30.764837	46	6.816657	41.4	41.659353	39.0277	33.011918	434	1981	3195	139.428964	121.629122	131.126082	11.293542	11.724515	100	0	100	100	0	0	302.3268	1.6582	81.4674	7133	1.4534	1003	487.9207	4040	96.1762	290	0.013883	9274	44.7547	7522	195.8583	1778	279.7675	7666
448	100	210	348	7461	86	15	-16.52489	-10.50114	-38.466019	-21.042646	27.96488	33	5.793838	37.25	34.276605	33.539144	30.016215	496	1865	3256	104.54028	170.298203	114.021531	17.365831	0	100	0	100	100	0	0	305.4479	1.934	88.1244	7525	2.8143	929	447.9496	3350	99.5212	110	0.03281	13000	42.3115	8950	219.3272	455	349.7903	8192
302	101	181	201	2744	52	7	-17.967439	-4.370385	-34.213897	-19.335719	29.843511	40	6.326499	43.43	42.342193	40.488228	36.121567	501	1942	3065	133.017344	123.894635	146.608229	26.780796	26.500986	100	0	100	100	0	0	487.9207	1.8062	94.0308	9431	1.2878	1406	487.9207	5340	99.5212	2060	0.013064	10159	47.5065	7866	182.2132	1144	303.322	8474
496	98	203	398	8703	93	20	-21.962141	-8.234143	-42.750881	-21.665959	34.516738	52	7.254835	33.52	41.384481	39.575225	35.386642	456	1874	3175	122.622195	145.028489	128.738609	31.925329	34.947983	87.918216	12.081784	29.182156	12.081784	5.018587	2.04461	496.3331	1.6868	96.984	9729	0.62827	1851	496.3331	9840	89.8197	3510	-0.0041194	12986	81.2358	12374	199.5608	1326	334.3173	10167
496	98	219	398	9151	96	19	-13.280103	-7.255343	-44.955601	-20.767725	37.700258	54	7.402773	36.47	40.520484	40.970878	37.127949	449	1938	3221	111.486379	143.012213	116.132349	30.565558	40.972044	82.306163	17.693837	20.079523	0.198807	5.5666	0.198807	447.9496	1.8062	90.5004	10404	0.57618	2221	496.3331	3790	82.4615	2020	0.0022082	11941	74.5982	11820	195.2949	1896	301.4041	11410
496	105	201	392	8414	92	19	-15.945727	-6.165903	-43.365879	-18.015083	37.199976	51	7.194267	39.09	41.082949	39.817004	35.204712	427	1859	3176	113.422573	155.737145	110.078743	31.508267	14.864311	90	10	42.972973	12.162162	5.135135	0.27027	496.3331	1.934	103.3818	11033	0.79011	2883	496.3331	4510	101.2371	5040	-0.0053894	14655	119.0579	14280	205.1983	2943	348.7274	13137
496	105	205	392	5685	75	19	-18.843693	-8.394874	-46.574202	-18.255771	38.179328	49	7.029154	40.99	41.382077	41.775247	38.003317	495	1937	3190	123.714048	139.274647	124.250976	24.474249	23.700016	86.746988	13.253012	37.048193	19.277108	6.927711	6.325301	404.2826	1.7159	94.0435	9523	0.83631	2150	496.3331	3590	96.1762	2780	0.0053432	12429	92.8714	12059	198.1707	1296	298.9022	7375
496	98	206	398	7854	89	19	-10.12001	-4.882123	-42.377379	-16.431147	37.495256	48	6.993329	44.1	46.905535	46.472954	43.42557	470	1847	3195	110.966813	145.629296	111.566786	23.740095	40.757213	92.955801	7.044199	28.59116	0.276243	3.59116	0.138122	487.9207	1.6868	91.1774	9411	0.26724	2958	496.3331	2600	96.1762	4480	-0.0014333	13749	121.8427	13647	195.0156	996	327.7757	10877
496	100	198	397	6288	79	20	-17.577666	-7.375823	-44.788909	-18.31653	37.413086	48	6.975855	39.78	44.638668	43.284355	37.455977	494	1875	3210	135.642347	149.112273	127.535333	23.209918	44.274873	89.373814	10.626186	37.760911	14.611006	5.502846	0.379507	496.3331	1.8062	92.3995	10420	0.50063	2569	496.3331	4900	99.5212	5430	0.001582	13320	105.9406	13257	194.3429	784	317.1545	8224
496	105	292	392	21698	147	13	-27.08574	-16.811088	-41.577954	-26.800613	24.766866	33	5.822621	26.51	23.426386	16.105577	14.972047	550	1572	3516	121.8427	174.089067	145.736831	0	0	100	0	100	100	0	0	324.5357	1.869	127.5915	10235	7.1059	1060	487.9207	730	104.7581	160	-0.011581	5417	22.58	5124	201.2761	767	327.3927	11824
384	153	240	231	4899	70	7	-33.580876	-18.377978	-39.606025	-29.460212	21.228047	32	5.685494	19.97	17.869931	18.839414	19.668286	606	2239	3693	206.531778	131.547143	161.894873	0	0	100	0	100	100	0	0	384.0723	2.817	158.879	13801	25.3391	713	384.0723	1010	94.5461	100	-0.001776	2689	12.3138	2696	237.228	0	384.0723	0
418	107	237	312	4580	68	11	-25.085152	-16.806443	-27.334142	-21.439299	10.527698	6	2.488618	27.92	29.242392	22.857135	21.167256	714	1847	3194	70.577271	176.287229	142.602739	0	0	100	0	100	100	0	0	324.3506	1.8373	102.9232	8431	18.7189	284	496.3331	2260	99.5212	10	-0.00020099	2710	11.1695	2721	189.4023	0	272.8554	0
282	105	185	178	1727	42	4	-26.343989	-9.062749	-28.589541	-18.685239	19.526792	29	5.461981	38.6	31.85758	27.638068	20.837523	537	1582	3194	159.144944	146.868934	100.6641	20.231946	0	100	0	100	100	0	0	237.98	2.2174	73.0035	8186	3.3348	1476	487.9207	850	104.7581	70	0.045626	13877	74.1706	12384	217.397	670	383.0746	13784
472	100	216	372	7271	85	18	-22.774878	-11.263563	-29.050607	-20.163541	17.787044	15	3.996439	28.44	26.776627	28.27744	21.4265	405	1828	2962	109.655616	161.126597	93.294141	28.616046	0	100	0	100	100	0	0	447.9496	1.8373	117.1707	10018	6.6156	1593	471.5211	1330	97.8344	110	0.030522	11107	52.7034	10463	223.7359	5888	396.6675	6048
488	98	213	390	10242	101	20	-25.338871	-6.3918	-34.383781	-19.028194	27.991982	38	6.183086	43.86	35.060507	35.673158	33.795827	409	1962	3400	98.392287	150.101311	102.335756	23.981624	34.868914	100	0	100	100	0	0	479.6508	2.5424	135.741	10899	4.4481	1452	487.9207	770	97.8344	820	-0.0060213	11889	57.9646	11811	216.2182	3164	314.9624	12215
488	96	213	392	11237	106	19	-24.15271	-15.950544	-33.738418	-22.762865	17.787874	18	4.340586	27.98	27.267782	29.727911	22.072992	375	1935	3335	117.523779	93.399404	128.170613	36.504723	0	100	0	100	100	0	0	388.3995	3.4613	128.3264	8666	6.5833	1004	487.9207	1520	97.8344	360	-0.0024095	7252	31.3139	7259	222.99	7591	411.2651	12613
418	108	206	310	8734	93	10	-26.25827	-10.719865	-35.415565	-20.154831	24.6957	35	5.993005	38.18	29.60126	32.938679	27.759777	518	1958	3416	127.596526	132.068264	109.873721	52.71424	0	100	0	100	100	0	0	250.5027	1.869	105.9764	6605	9.0986	503	312.8418	1120	106.5643	30	-0.0054756	4078	24.3775	4041	161.079	648	260.202	5541
496	108	193	388	8270	91	19	-21.473998	-10.179002	-39.69634	-20.665438	29.517338	35	5.951862	34.03	31.898645	34.785528	26.420954	447	1859	3111	145.274074	116.572052	109.094611	22.578575	12.639241	100	0	100	100	0	0	487.9207	1.9425	94.2565	11542	2.0662	1966	496.3331	1490	104.7581	1270	-0.021664	13793	72.4715	12045	205.7723	3041	294.2418	15212
496	116	186	380	6234	79	16	-21.491235	-8.608748	-28.019461	-16.097677	19.410712	18	4.265021	38.6	38.739056	32.718079	30.158343	493	1693	3240	117.263384	164.997135	133.839609	19.756088	1.166138	100	0	100	100	0	0	374.1521	2.0013	75.3694	8245	1.2177	1722	496.3331	1110	104.7581	1060	-0.011199	12410	89.4165	11962	210.2785	1838	383.8894	10052
496	98	214	398	10649	103	20	-16.288604	-9.014154	-41.85414	-19.900817	32.839986	30	5.545959	35.13	38.252153	38.491769	33.273293	476	1920	3253	122.230089	124.582661	128.405472	26.431415	7.623225	99.607843	0.392157	77.647059	21.960784	0.392157	0.392157	487.9207	1.7159	96.2444	9342	0.84993	2404	496.3331	1380	97.8344	650	-0.0031139	15289	101.6449	15207	203.2035	2147	325.4211	10847
496	98	194	398	3130	56	17	-17.112428	-3.297368	-44.134818	-20.403898	40.83745	87	9.359732	40.72	46.43273	41.953188	38.555042	415	2021	3456	122.332584	154.437101	107.47368	16.739015	31.479317	90.782123	9.217877	26.256983	1.256983	3.77095	0.139665	463.5293	2.0013	61.6112	8281	0.26327	1526	496.3331	9110	94.5461	310	0.0053354	12890	85.9403	10977	195.0045	1490	283.8438	10061
194	158	176	36	179	13	1	-33.214051	-10.965078	-35.690436	-21.067726	24.725358	52	7.271443	35.53	26.798101	21.79472	27.20558	860	2733	3859	200.695975	212.353845	187.746878	0	0	88.888889	11.111111	85.185185	3.703704	11.111111	11.111111	214.7812	2.6762	69.225	6891	8.5179	283	214.7812	1380	101.2371	110	0.0060109	2287	13.8727	2254	170.7066	201	190.4916	1179
472	122	231	349	3259	57	12	-15.770581	-5.185401	-32.447487	-16.063052	27.262085	30	5.551965	39.44	40.89128	33.104327	29.252642	365	1863	3344	125.536154	135.2205	119.666159	17.027545	11.831671	100	0	100	100	0	0	302.3268	2.6308	44.4292	5283	0.60345	1046	447.9496	4340	104.7581	2490	0.03161	21136	106.2109	14444	234.5729	1720	349.4389	3850
496	81	175	415	4617	68	19	-9.311246	-7.567059	-47.341954	-24.014835	39.774895	83	9.121453	33.3	41.776008	39.17701	32.18678	368	2024	3195	118.683193	126.891198	116.006611	24.956922	48.019617	78.286853	21.713147	38.446215	0.996016	13.74502	0.199203	388.3995	1.6582	77.868	6906	0.41491	1489	496.3331	4890	89.8197	1190	0.0045719	10248	67.8479	9434	177.5576	1145	290.0442	11263
496	95	192	402	7951	89	16	-39.220564	-7.891852	-42.636781	-23.340164	34.744929	61	7.849902	29.54	41.587523	39.648773	33.64045	461	1801	3184	113.682514	155.622276	114.853793	29.561728	37.898818	76.765083	23.234917	20.924262	0.12837	5.905006	0.12837	487.9207	1.6582	72.696	9268	0.28989	1870	496.3331	7590	88.2973	9310	-0.00037215	10607	83.2046	10601	179.3393	2083	293.9362	10873
488	85	223	403	9530	98	17	-30.678036	-14.369497	-53.139955	-29.19434	38.770459	48	6.945032	19.85	34.230285	29.763802	24.822778	396	1987	3105	131.857119	136.676789	110.732006	30.204372	88.148734	67.088608	32.911392	21.518987	0.140647	7.172996	0.140647	463.5293	1.7159	107.7738	9919	0.86441	1152	487.9207	9140	81.0639	2030	0.00080961	7989	38.5613	7944	206.7478	2432	300.5667	9087
488	90	162	398	3372	58	13	-22.199561	-14.30975	-47.732127	-28.707869	33.422376	41	6.464154	17.36	33.278715	30.466047	24.829927	410	1921	3094	136.184397	151.898114	109.916861	21.56276	84.81624	62.573099	37.426901	22.222222	1.949318	14.230019	0.389864	294.518	1.7455	63.6675	5082	0.52954	710	496.3331	4110	89.8197	870	0.0022422	6457	45.6305	6264	169.4476	711	277.8976	6796
488	98	174	390	4357	66	18	-23.582	-3.612626	-51.886971	-19.675338	48.274345	64	8.027925	42.38	46.991979	45.415935	38.874944	429	1827	3090	130.892783	137.205385	111.278745	19.100275	56.056194	90.387016	9.612984	26.092385	0.249688	2.996255	0.124844	351.3575	1.6868	69.0499	6939	0.19278	1906	487.9207	3250	89.8197	1710	0.00058184	9899	105.0918	9877	176.3713	593	315.1545	8693
496	85	180	411	6147	78	18	-17.575727	-5.118776	-44.427672	-23.656754	39.308896	64	8.05057	30.21	43.278872	37.980095	31.856845	437	1730	3216	105.225241	159.789892	112.390899	24.90653	65.975729	80.756579	19.243421	34.046053	0.328947	7.401316	0.164474	487.9207	1.8062	76.3911	8727	0.26215	2321	496.3331	2350	81.0639	880	0.0055179	11616	86.4207	10257	184.4302	1791	311.5764	9227
234	100	138	134	1452	38	6	-34.607046	-19.946834	-35.322685	-27.423719	15.37585	20	4.549317	16.81	7.751877	9.87488	22.877816	182	2483	3502	110.120767	87.961869	74.570198	0	0	100	0	100	100	0	0	358.688	2.0709	95.9085	9653	13.6337	233	358.688	2730	108.4016	130	0.0020881	1392	7.9845	1379	164.5791	1135	296.3172	7780
107	100	103	7	6	3	0	-33.266826	-25.314849	-40.865789	-33.168293	15.55094	17	4.187656	14.228	11.607188	12.195026	8.920745	800	2430	3554	166.923455	103.781496	95.572461	0	0	100	0	100	100	0	0	97.8344	14.3374	56.0859	1742	25.2471	16	112.1718	2260	97.8344	10	0.00020382	103	1.021	103	0	0	0	0
418	100	189	319	6599	81	7	-32.790077	-22.596059	-45.385209	-36.869198	22.78915	22	4.77557	8.806	15.375209	16.395103	5.059253	715	2047	3318	162.636334	122.397832	162.479341	0	0	100	0	100	100	0	0	237.98	8.0293	80.6782	6491	14.9231	131	242.0831	2820	108.4016	30	0.0025331	787	4.3311	770	172.8129	0	242.0831	0
278	105	138	173	1731	42	7	-31.481957	-14.666938	-39.885371	-26.750977	25.218434	60	7.774525	25.81	18.05624	17.041837	23.299207	439	2112	3451	201.859466	178.258405	133.93238	20.63256	0	100	0	100	100	0	0	312.8418	2.4153	58.4584	6201	4.9214	272	318.2356	2900	89.8197	310	0.0027894	2832	15.568	2809	178.362	5672	275.9001	2399
378	114	153	263	5170	72	1	-31.016523	-13.561996	-38.929738	-26.477154	25.367742	40	6.352239	25.35	18.886758	19.571057	22.476005	696	2134	3678	149.303005	160.450695	153.5868	0	0	100	0	100	100	0	0	152.5865	2.0013	27.6651	2210	1.8896	101	233.9464	2400	112.1718	300	0.008065	1722	12.6557	1578	133.8434	0	233.9464	0
418	100	196	319	9379	97	16	-26.685523	-20.375016	-71.848748	-36.921566	51.473732	179	13.403776	17.66	16.814744	14.738764	12.324986	536	2119	3499	87.196694	144.654433	85.674375	32.946013	0	88.461538	11.538462	65.384615	23.076923	11.538462	11.538462	371.8475	1.8062	115.9783	14133	11.504	618	487.9207	2370	96.1762	100	0.0095878	4687	18.8525	4489	187.2541	3266	390.043	19160
204	93	137	111	820	29	3	-37.415803	-22.164654	-39.851773	-28.576425	17.687119	16	4.051117	17.61	24.568451	13.915078	10.302126	822	1493	3371	132.59742	96.059305	120.063462	0	0	100	0	100	100	0	0	174.9477	7.2466	78.0105	4087	13.3475	152	187.3286	1620	104.7581	100	6.6953e-005	1118	7.8185	1121	131.5626	0	171.9824	0
496	100	238	397	18295	135	17	-38.723035	-26.164802	-51.259658	-37.342246	25.094855	28	5.356325	11.738	13.875599	10.730458	4.063214	304	1973	3280	86.434984	85.866409	83.163008	46.787186	0	93.939394	6.060606	45.454545	3.030303	3.030303	3.030303	496.3331	15.4621	157.5372	21177	10.3805	1952	496.3331	1390	96.1762	290	0.0037691	7198	32.1733	7198	209.3239	1807	400.8148	14301
488	95	194	393	13164	115	18	-29.931328	-16.657762	-51.285494	-33.646052	34.627733	44	6.701773	16.2	22.388914	17.809714	16.001303	404	1722	3042	159.491269	162.54278	122.144269	35.481718	33.002334	80	20	38	1	9	1	322.6229	1.7756	78.8287	6065	3.275	437	432.8935	3790	92.9436	550	0.0029581	3066	17.234	3012	163.8401	1151	320.5866	13695
496	90	183	407	9462	97	18	-24.807936	-18.169119	-34.742024	-26.470992	16.572905	21	4.645576	20.3	26.150303	20.897298	16.861064	345	1869	3177	114.146777	125.087564	108.621027	32.429777	0	100	0	100	100	0	0	496.3331	1.7455	80.0216	9017	1.5989	1344	496.3331	4830	99.5212	390	0.023625	10712	46.8022	7573	167.3551	998	335.8673	20331
496	95	220	402	12230	111	19	-23.674498	-17.587614	-49.020937	-32.562315	31.433323	51	7.201036	17.32	29.786416	26.363696	21.881971	440	2040	3251	136.706587	143.859945	109.878356	37.186602	50.508531	75.420875	24.579125	51.178451	0.673401	15.488215	0.673401	471.5211	1.7455	102.5826	11220	1.7133	1187	487.9207	6530	91.3683	960	0.0065729	8391	34.6017	7592	208.1257	6022	335.8659	15513
464	98	186	366	11820	109	15	-31.103668	-16.61031	-47.081262	-30.395592	30.470953	54	7.381751	20.74	25.928573	23.54826	24.007874	391	2149	3348	115.981593	140.81296	145.883312	38.035263	34.256377	92.146597	7.853403	53.926702	5.235602	5.235602	2.617801	318.2356	1.7455	98.5826	8296	2.1046	854	487.9207	3500	96.1762	240	0.00097675	5595	26.1056	5589	183.9922	4529	297.6055	15221
496	78	171	418	4703	69	15	-18.311435	-14.537388	-38.740831	-24.371412	24.203443	41	6.440405	25.05	32.595287	30.240206	20.339972	426	1694	3172	129.158722	151.662142	127.256808	19.782184	19.909144	100	0	100	100	0	0	471.5211	1.934	70.0384	7183	0.78097	1679	496.3331	2200	78.3392	150	0.012316	9314	70.2896	8473	173.6996	548	330.1968	13740
472	96	205	375	10041	100	16	-26.214025	-10.605404	-52.25011	-28.566932	41.644706	51	7.156636	25.4	34.889416	29.427492	24.820702	367	1934	3269	117.130075	136.665219	123.444895	40.394427	20.256149	92	8	47.636364	44.363636	8	8	479.6508	1.7756	107.3412	12218	1.2744	1652	496.3331	4900	89.8197	380	0.0055861	9287	41.9615	8590	206.0662	2323	340.8749	14726
496	114	201	382	3441	59	16	-14.974941	-2.466281	-46.541992	-17.391155	44.075711	83	9.113091	45.17	48.059552	46.500515	40.50308	473	1970	3397	116.423803	135.088256	124.354491	14.980559	38.09128	78.395062	21.604938	25.308642	1.54321	9.722222	0.462963	455.6728	2.1429	70.1709	8606	0.32939	1952	496.3331	10790	102.9825	4410	0.0034553	12786	106.7082	12326	208.7999	1254	301.7368	8891
488	100	199	388	3182	56	12	-13.30642	-6.134244	-45.243933	-20.201167	39.109689	64	8.00053	36.77	43.786411	39.0576	36.68339	478	2174	3403	134.961702	140.826311	121.241371	17.363037	28.545335	89.184061	10.815939	29.601518	0.379507	6.83112	0.189753	404.2826	2.3341	63.0251	7672	0.46179	1088	496.3331	12980	112.1718	480	0.0031846	10677	68.8881	10199	204.3209	2003	269.9363	6629
292	197	235	95	1091	33	2	-28.489074	-2.496434	-29.875082	-14.280018	27.378648	52	7.240922	44.33	34.444901	23.757391	22.411765	380	1808	3737	127.217189	336.242977	145.86813	13.678869	0	100	0	100	100	0	0	272.8554	3.3998	54.6808	6261	3.3361	486	418.3435	1380	150.0002	120	-0.012711	8293	38.7953	8048	231.6253	1034	357.7731	7337
456	116	206	340	2712	52	11	-13.306733	-3.329584	-39.513841	-17.548485	36.184257	79	8.906391	47.48	41.850606	36.052334	34.279477	376	2040	3552	139.847738	172.068549	127.631048	12.811969	28.927365	98.275862	1.724138	65.086207	2.586207	1.293103	0.431034	277.5598	2.2174	63.7608	7889	0.90604	1011	455.6728	7100	114.1058	600	0.00956	11688	67.9519	10317	204.6753	967	262.5275	4978
496	90	248	407	6133	78	16	-32.145537	-4.732634	-38.908645	-15.383456	34.17601	46	6.799634	41.94	38.734641	37.789116	32.636345	365	2087	3239	126.611832	145.0733	110.189889	19.618364	30.033146	100	0	100	100	0	0	384.0723	2.5862	84.8145	10734	1.086	1859	496.3331	5020	110.2706	3000	0.027993	28032	121.4577	19829	270.3678	3053	357.577	9641
[truncated: 74 more columns]
