# Supplementary material for: Feature Selection for Speech Emotion Recognition in Spanish and Basque: On the Use of Machine Learning to Improve Human-Computer Interaction
Source: PLoS One. 2014 Oct 3;9(10):e108975. doi: 10.1371/journal.pone.0108975 (PMC4184843; doi:10.1371/journal.pone.0108975)
Supplement: File S3 — Feature matrix corresponding to Basque male actor M3. (CSV) [file pone.0108975.s003.csv]

456	103	182	353	5378	73	15	-30.48496	-20.17769	-47.183306	-32.710517	27.005616	30	5.544385	14.745	21.746445	19.121476	23.04287	405	2077	3177	93.46093	142.846993	120.32671	18.850962	61.863109	64.310954	35.689046	13.780919	0.353357	13.780919	0.353357	324.5357	1.934	62.7227	5800	0.70302	916	487.9207	7060	99.5212	800	-0.0006474	6763	59.3113	6763	162.0625	578	248.2232	7171
308	129	196	179	3608	60	7	-37.153544	-23.785648	-63.370742	-42.069439	39.585095	139	11.818178	13.543	16.86265	8.163364	11.417975	405	1745	3255	90.498459	119.183302	79.877637	18.266467	0	55.102041	44.897959	26.530612	6.122449	24.489796	4.081633	391.575	2.0013	43.5126	4824	1.1169	766	496.3331	2530	97.8344	1370	0.0039978	6346	56.7149	6314	154.8193	399	369.6248	12865
456	114	168	342	4193	65	15	-33.20434	-23.94693	-43.380199	-32.544558	19.433269	26	5.112161	14.528	20.537024	15.955554	19.207285	429	1856	3111	96.791649	148.414395	111.35905	25.667499	50.530443	53.333333	46.666667	13.333333	1.025641	36.923077	0.512821	302.3268	1.934	58.1879	6102	1.2885	523	455.6728	6430	102.9825	1060	-0.0004766	4335	33.9684	4338	158.5583	200	247.5685	8694
488	116	158	372	1493	39	16	-25.04461	-15.783622	-45.300862	-30.553656	29.51724	39	6.278269	16.57	26.52015	24.092745	22.645	382	1986	3135	108.38676	154.231516	130.44217	10.668042	77.841915	57.666667	42.333333	17.333333	2	21	0.333333	297.3622	1.9673	59.1941	5628	0.78173	678	487.9207	7640	102.9825	650	0.0033767	5774	46.9148	5567	155.1405	216	216.4633	8032
297	120	148	177	2344	48	8	-50.823651	-26.852185	-65.1164	-36.457243	38.264216	75	8.663363	14.715	14.896382	8.14124	10.645562	307	1971	3174	79.836026	144.012539	122.989155	10.535353	0	82.608696	17.391304	60.869565	4.347826	8.695652	8.695652	204.0442	2.1066	43.9181	3816	1.9421	260	292.1653	2820	116.0731	1030	0.0046573	3363	27.1084	3247	147.2351	244	248.1048	3882
448	124	168	324	6036	78	15	-30.400071	-21.572412	-42.057559	-31.546416	20.485147	25	5.049243	12.838	18.095969	6.85931	3.602738	366	1652	3317	114.227309	123.175596	103.697797	38.170837	0	100	0	100	100	0	0	295.3631	2.2945	59.5491	7193	2.019	478	447.9496	3970	99.5212	680	0.0034587	3766	22.6238	3661	153.7109	298	254.3158	17652
297	112	157	185	2424	49	6	-31.752395	-24.657064	-38.273214	-30.601505	13.616149	15	3.998354	9.472	10.264238	9.109071	2.900699	291	1888	2926	116.084081	108.780155	63.718194	20.447692	0	100	0	100	100	0	0	181.0323	2.3341	29.3764	2750	1.8667	208	297.2026	950	108.4016	170	-0.01834	4240	31.0968	3863	146.0965	0	297.2026	0
135	118	125	17	27	5	1	-32.00905	-24.096133	-36.19793	-31.395914	12.101796	15	3.997488	5.709	15.519565	2.630434	0.730825	472	1860	3611	92.476629	187.894617	140.206504	0	0	100	0	100	100	0	0	152.5865	2.0709	42.039	3192	4.1505	181	152.5865	1170	102.9825	300	0.0027723	1877	16.8496	1876	128.8829	11	146.3364	78
187	172	177	15	40	6	0	-35.796377	-28.308207	-43.635888	-34.429561	15.327681	35	5.998209	0.644	0.269157	-7.121492	-14.628668	192	1456	3005	35.358232	172.313404	120.538577	0	0	100	0	100	100	0	0	169.0675	1.934	39.2195	2640	3.5198	125	190.5584	1860	112.1718	60	0.0008255	2255	16.4276	2260	148.0367	363	179.813	230
0	0	0	0	0	0	0	0	0	0	0	0	0	0	-4.79290495692537e+302	0	0	0	0	234.556885	0	0	0	0	0	0	0	0	0	0	0	0	306.1717	2.2174	122.8056	9757	25.3302	299	418.3435	1670	112.1718	60	0.0027104	1705	9.2642	1698	159.2949	853	288.1185	33917
158	118	133	40	83	9	1	-40.978537	-25.12117	-41.619334	-34.855661	16.498164	24	4.943354	11.117	6.16692	7.863687	7.236434	205	1956	3357	51.012326	120.887996	67.62047	3.805598	0	100	0	100	100	0	0	281.0897	2.1066	45.0281	6129	3.7538	322	384.0723	2450	102.9825	390	0.0092089	2538	18.073	2351	143.5388	258	269.6448	26187
138	116	129	22	39	6	1	-29.564205	-26.318105	-41.113714	-34.449743	14.795609	16	4.030264	8.229	14.360175	7.103799	1.018579	478	1444	3043	155.459843	177.672966	116.446841	0	0	100	0	100	100	0	0	160.1643	2.2174	32.24	2758	0.87394	300	282.3453	1280	112.1718	270	0.018981	3739	31.6161	3332	135.7956	95	189.1301	6522
158	135	146	23	51	7	1	-29.573091	-26.525642	-44.44123	-34.224963	17.915589	24	4.9662	8.185	7.414127	-2.329205	-0.524547	313	2409	3571	80.176851	219.26398	37.615437	5.848965	0	92.857143	7.142857	50	42.857143	7.142857	7.142857	163.3849	7.2466	42.8166	3802	2.9184	190	163.3849	1140	124.2876	210	0.0041039	2141	16.6782	2130	143.4494	0	157.8934	0
155	120	138	35	308	18	2	-32.157939	-22.626332	-37.091415	-29.602789	14.465083	25	5.008346	6.553	-1.520792	-4.704044	13.301718	256	2531	3667	54.525633	65.357491	44.455642	0	0	100	0	100	100	0	0	206.9789	5.307	92.2186	7198	13.1291	212	364.8723	3150	114.1058	120	0.0083096	2388	13.0842	2187	161.2558	699	245.6687	10780
496	114	166	382	4004	63	16	-31.067779	-18.261246	-45.299763	-32.284583	27.038517	32	5.726359	12.069	25.795472	22.198395	23.049259	391	1866	3062	86.903473	117.664119	104.803851	21.809327	95.99583	34.914361	65.085639	9.090909	0.131752	24.505929	0.131752	312.8418	2.1066	43.081	4456	0.29248	465	418.3435	13430	104.7581	1810	0.0026439	5872	40.8929	5184	156.956	360	263.0118	5066
496	101	180	395	6094	78	18	-36.20776	-19.312285	-49.199911	-32.140844	29.887625	35	5.954445	12.756	27.305887	23.799672	23.947708	372	1949	3112	96.789326	118.260512	115.179518	24.789988	98.966525	41.484716	58.515284	6.550218	0.10917	11.244541	0.10917	496.3331	2.0013	50.9456	6038	0.15507	1143	496.3331	10180	94.5461	1710	0.0010798	7268	66.7444	7140	159.5807	479	281.0791	11100
448	116	171	332	4160	65	15	-36.905116	-19.128071	-46.746088	-32.125332	27.618017	38	6.213805	13.875	24.643239	22.436431	22.360137	379	1915	3029	97.853406	115.463541	97.989805	14.767628	94.785435	41.703057	58.296943	11.572052	0.218341	36.899563	0.218341	302.3268	2.0709	41.0249	3949	0.39409	470	404.2826	10260	102.9825	4210	0.0024193	5552	46.0786	5326	151.7523	125	254.7332	5947
496	112	156	384	3856	62	18	-29.733924	-16.507968	-45.446147	-32.155366	28.938179	33	5.779149	13.808	29.570395	24.898094	24.534567	355	1918	3129	116.372376	136.594386	107.92992	24.484305	106.878099	43.381535	56.618465	11.568409	0.111235	13.793103	0.111235	312.8418	1.934	51.7313	5990	0.30911	697	487.9207	10880	99.5212	2450	0.00023598	5583	46.4759	5580	152.2939	669	247.3127	9946
480	105	159	375	4256	65	17	-27.013385	-20.22099	-47.111095	-33.637541	26.890104	34	5.886083	12.838	26.832211	22.180125	24.240176	359	1947	3134	111.107988	128.552161	108.943295	23.122354	76.565146	53.404539	46.595461	4.672897	0.133511	12.416555	0.133511	404.2826	1.9673	46.6878	5543	0.2198	962	487.9207	13620	99.5212	5440	-0.0024703	6327	71.9842	5919	146.0082	563	228.45	9308
496	112	175	384	5829	76	16	-21.717202	-16.254853	-47.056854	-33.188047	30.802001	44	6.653462	12.906	22.604593	19.843078	22.812587	418	2105	3289	84.624884	110.297616	93.299616	31.611786	122.504196	48.543689	51.456311	12.621359	0.194175	20	0.194175	411.2529	1.9012	48.0339	5159	0.35734	683	418.3435	11050	94.5461	2690	0.0025471	6494	53.5252	6168	149.3235	703	237.5036	9458
488	122	182	366	7940	89	15	-39.657048	-19.342386	-43.696234	-31.16783	24.353848	38	6.239517	17.4	22.800809	19.970436	17.520959	542	1917	3238	67.880214	119.647423	115.67405	32.425817	0.361742	78.231293	21.768707	18.367347	1.360544	6.802721	0.680272	282.9656	1.934	24.8404	2161	0.36206	222	418.3435	6630	99.5212	1170	0.010484	6150	41.1957	4303	137.4614	165	217.2151	11120
472	112	159	359	1255	35	16	-27.436448	-13.158059	-35.806753	-22.995676	22.648694	20	4.480516	30.05	32.469709	25.638684	30.002313	359	1968	3480	121.675518	179.95259	117.697067	10.346625	23.408401	100	0	100	100	0	0	496.3331	2.1429	57.5569	8392	0.96783	877	496.3331	3780	108.4016	360	0.0070639	6381	48.4245	5792	157.2208	188	217.5122	8489
226	105	151	121	701	26	5	-32.3283	-20.129916	-37.338142	-27.947751	17.208226	19	4.432581	20.31	26.189175	21.483344	16.144331	277	1766	3152	118.889401	177.535892	97.061342	16.771932	0	100	0	100	100	0	0	214.7812	2.1066	26.8221	2270	0.64551	263	237.98	2330	96.1762	1660	0.00059226	5294	47.8154	5302	164.5398	1065	209.4118	930
172	116	142	56	313	18	3	-30.625542	-22.84442	-32.410991	-28.101966	9.566571	10	3.316267	13.105	15.487222	1.630038	9.064058	438	2332	3516	93.493261	213.355275	158.694052	17.959243	0	100	0	100	100	0	0	181.0323	2.1798	29.5213	2725	1.5741	95	181.0323	3880	112.1718	60	0.0068281	1512	9.6663	1297	134.4815	260	155.93	1260
158	138	149	20	49	7	0	-25.99054	-21.060115	-34.199289	-27.025299	13.139174	15	3.98002	11.255	15.147174	3.526926	3.351543	351	1501	3617	148.175517	192.45969	108.218223	0	0	100	0	100	100	0	0	150.0002	2.4993	36.7587	3295	3.7995	125	157.8934	2510	114.1058	300	0.005334	1798	13.0044	1717	143.8591	34	155.2399	14
440	101	156	339	3772	61	15	-28.008018	-15.187345	-43.50779	-28.629087	28.320445	43	6.602456	18.82	31.138289	25.975266	29.760753	378	2151	3382	95.484194	157.35752	114.248829	30.294164	89.061067	57.54386	42.45614	19.473684	0.175439	14.912281	0.175439	190.5584	2.1066	32.2823	3100	0.28675	386	340.757	7270	101.2371	4150	0.0031624	5491	60.567	5129	143.9252	174	191.0786	1884
365	100	144	265	770	28	9	-35.693757	-15.400814	-45.532636	-27.800848	30.131823	41	6.427812	18.58	34.585005	28.088005	28.792036	386	2074	3343	81.798743	154.667508	121.169267	14.500774	114.951634	47.277937	52.722063	17.048711	0.143266	17.621777	0.143266	471.5211	2.0709	32.1944	4003	0.27352	391	471.5211	17360	92.9436	2630	0.00095421	4502	43.5565	4436	141.6095	108	197.7694	5731
496	105	160	392	5923	77	18	-33.66604	-13.990097	-48.149783	-30.191624	34.159686	47	6.883213	19.33	33.822994	27.618605	29.195617	365	1948	3229	82.795238	138.28642	111.511132	28.644474	63.034384	61.694058	38.305942	10.745891	0.126422	10.998736	0.126422	318.9347	1.9673	38.0466	3685	0.20882	566	471.5211	15200	97.8344	6180	0.0010854	5225	65.1776	5144	139.9374	163	202.0596	6214
246	107	180	140	965	31	4	-15.011169	-3.644193	-45.239196	-19.136441	41.595003	70	8.367237	38.33	40.713174	38.971703	37.148205	372	2046	3232	113.952649	143.751724	116.50414	11.342138	29.615311	96.590909	3.409091	49.242424	1.515152	3.030303	0.378788	281.7476	2.1798	40.1638	4501	0.4339	822	447.9496	2760	106.5643	2890	-0.0054012	9014	88.5605	8719	180.2439	688	220.2571	4301
480	126	195	353	2585	51	12	-12.512396	-1.886311	-25.508207	-10.381682	23.621896	36	6.000383	65.2	46.58219	41.701561	39.95459	436	1854	3145	95.268751	153.408763	112.087532	19.866325	18.427089	100	0	100	100	0	0	496.3331	2.2945	43.3278	7228	0.78751	1584	496.3331	1160	116.0731	1840	0.033585	13246	109.5907	10696	202.979	3127	261.1761	9986
215	103	149	112	419	20	4	-32.144804	-11.000762	-41.496817	-22.57629	30.496055	57	7.575195	36.3	36.6669	31.212517	31.27489	363	2102	3305	118.619209	179.396659	120.814393	11.100061	33.690516	87.573964	12.426036	59.763314	27.810651	12.426036	12.426036	346.6321	2.1798	49.4897	6838	1.2603	729	425.5563	4100	112.1718	990	-0.012435	6920	54.05	5890	148.5172	303	239.4864	12676
234	178	209	56	290	17	2	-13.258274	-1.202701	-38.888745	-8.622914	37.686044	54	7.397646	71.55	42.735086	43.334863	41.126769	358	2412	3253	96.978018	155.089055	166.361559	6.020045	0	100	0	100	100	0	0	250.5027	3.0683	43.0239	6501	2.9546	523	250.5027	980	174.9477	160	-0.030932	7702	37.9338	6611	208.4281	392	226.0977	848
456	100	148	356	4002	63	18	-29.179743	-11.878598	-36.308896	-24.752906	24.430299	32	5.738701	28.89	27.177587	27.315201	26.230526	341	2121	3251	99.059136	147.983712	118.989576	17.90863	0	100	0	100	100	0	0	277.508	2.0013	47.5144	3925	1.4053	384	384.0723	3630	97.8344	1540	0.0025739	4070	39.4653	4040	137.1748	53	212.9353	7314
218	112	145	106	509	23	3	-16.155099	-14.044083	-43.040412	-23.688876	28.996329	47	6.922899	25.3	29.254902	23.832489	25.519199	285	1949	3390	111.688339	145.812916	101.315879	11.858992	5.721393	77.372263	22.627737	56.20438	21.167883	22.627737	22.627737	200.5858	1.934	53.0801	4399	1.8592	325	292.1653	5030	104.7581	400	0.0033436	4178	36.1669	4097	144.0948	243	186.8512	2032
273	133	217	140	1771	42	5	-28.20413	-2.008058	-32.277573	-11.493795	30.269515	71	8.47457	65.93	38.749954	38.430983	33.95619	534	1902	3052	99.642315	123.886175	97.490372	3.332631	0	100	0	100	100	0	0	277.5598	2.9652	43.4901	4279	2.0996	593	418.3435	1610	112.1718	630	0.0032776	11648	67.922	11682	231.4168	818	322.9196	6834
302	150	244	152	2222	47	5	-27.109409	0.524678	-31.122039	-12.233134	31.646716	71	8.462202	63.43	37.561358	30.863514	25.993367	473	1619	3094	92.687821	148.489697	86.227196	15.907324	0	100	0	100	100	0	0	323.7224	3.3998	70.6365	9666	3.7641	1492	404.2826	1650	116.0731	750	0.058436	17319	92.5739	14842	227.906	971	289.885	3856
197	112	144	85	855	29	1	-28.025411	-10.914235	-30.3067	-20.162525	19.392465	24	4.900293	24.75	29.953063	15.944346	12.906622	219	1602	3174	103.314803	180.561425	121.008153	14.334124	0	100	0	100	100	0	0	272.8554	1.934	23.8963	3134	1.5373	446	272.8554	1540	97.8344	440	0.03356	5652	46.477	4835	134.7118	324	198.5408	5678
246	126	163	120	1458	38	6	-30.829183	-6.803667	-40.703532	-24.906203	33.899865	72	8.534495	31.64	24.999924	21.672062	31.992057	674	1971	3521	180.95381	197.051855	107.96465	0	0	100	0	100	100	0	0	211.1409	181.0323	196.0866	226	120.5896	18	211.1409	1030	124.2876	110	-0.0044594	1056	6.8217	1037	156.8932	0	211.1409	0
230	114	150	116	950	31	6	-26.799541	-5.409305	-32.931872	-18.312387	27.522567	55	7.445286	53.23	36.810814	32.183142	30.136613	420	1955	3181	150.263976	242.940219	160.5411	26.882051	0	100	0	100	100	0	0	166.2019	2.1429	76.9806	3903	8.3597	283	246.2569	1220	104.7581	420	-0.016386	3575	24.9579	3274	151.1714	292	209.1197	2758
365	105	175	260	1443	38	9	-14.06292	-4.158032	-45.658365	-17.994801	41.500333	64	8.032859	41.38	48.266004	43.126664	40.520195	375	1841	3194	108.001344	147.671465	106.71364	10.663077	54.388764	85.625966	14.374034	29.829985	5.718702	7.727975	0.15456	315.361	1.934	41.029	4642	0.19073	967	496.3331	13110	102.9825	4760	0.0018595	8695	104.8632	8535	184.1657	969	253.5994	6412
480	101	191	378	2578	51	17	-7.610161	-2.03252	-47.697216	-18.241925	45.664697	86	9.27392	42.92	49.398911	44.839987	42.638644	394	1947	3162	89.991301	147.04608	100.090609	14.824573	31.606067	87.740385	12.259615	20.192308	0.120192	4.807692	0.120192	455.6728	1.9673	43.8738	5816	0.12497	1466	455.6728	9040	102.9825	1490	0.0032028	9392	130.1652	8705	184.2266	1108	248.3146	6865
404	103	184	301	1994	45	11	-7.24335	-3.176101	-50.346083	-16.311611	47.169981	79	8.904477	53.46	46.558691	44.091176	42.489959	397	2022	3143	98.753437	156.46991	104.828244	19.203055	67.461939	87.179487	12.820513	38.461538	16.524217	7.407407	5.413105	418.3435	1.7756	46.3631	5727	0.43557	1242	418.3435	7700	102.9825	1570	0.0070993	9640	110.5444	9049	185.6501	1335	241.8558	4475
433	101	168	332	1236	35	14	-35.609672	-2.096882	-44.101059	-21.400096	42.004177	85	9.244954	34.36	41.075395	39.402336	36.475649	298	1952	3168	104.437902	145.985921	111.944641	10.799052	113.777064	62.239089	37.760911	16.508539	0.759013	14.231499	0.379507	333.8091	2.1798	45.4899	5812	0.35689	865	471.5211	7320	97.8344	4820	0.00046187	7758	71.4648	7757	169.0166	727	235.9992	9679
418	110	143	308	1555	39	14	-28.193585	-8.442879	-44.944507	-26.751178	36.501628	51	7.190186	21.16	35.665406	29.041394	29.938769	259	2037	3278	88.594122	151.366852	107.994099	15.198666	130.783197	55.81761	44.18239	15.251572	2.987421	14.779874	4.559748	233.9464	1.934	35.1468	3208	0.23192	444	340.757	5500	96.1762	3620	0.0032718	5358	53.415	4912	140.2296	224	187.8093	1964
488	101	154	387	3023	55	17	-29.757164	-7.786685	-49.365232	-26.412018	41.578546	60	7.803288	24.58	38.773407	33.573946	33.826241	323	1968	3186	89.264255	137.566913	101.870987	23.105716	95.772892	57.546012	42.453988	13.496933	0.613497	9.447853	0.122699	318.9347	1.934	35.2977	3389	0.24459	388	471.5211	17760	99.5212	4380	0.00076235	5327	57.2075	5280	145.6451	446	204.208	5434
464	105	166	359	1980	44	15	-27.05454	-7.418874	-42.103664	-22.643988	34.68479	61	7.845706	35.95	38.246536	34.856078	34.960294	422	1919	3156	121.310933	139.27769	126.366063	22.662841	27.836232	98.75	1.25	52.5	2.083333	0.833333	0.416667	342.9108	2.1429	59.9739	6393	0.90369	1018	471.5211	5200	97.8344	1830	-0.0044995	7564	78.1851	7389	163.9212	480	238.7732	8081
292	101	157	191	1213	35	7	-15.304678	-3.617773	-25.69944	-13.304425	22.081666	33	5.782091	53.41	42.115528	36.854496	33.02766	412	1774	3083	93.041008	166.896517	130.047088	22.685194	0	100	0	100	100	0	0	211.1409	1.869	32.9662	3073	1.4192	271	297.2026	2410	101.2371	1310	-0.0097087	6026	47.2718	5683	166.1312	954	236.8715	3105
197	105	156	92	491	22	2	-15.548099	-4.961808	-35.306775	-19.511481	30.344967	39	6.320432	41.64	40.366234	33.625281	32.95526	355	2047	3279	110.585828	162.970718	106.014957	11.593668	2.550193	100	0	100	100	0	0	211.1409	1.934	30.4331	2953	0.50961	389	346.6321	4020	101.2371	2490	0.010224	6920	60.5001	6105	164.6728	235	219.5402	3389
194	108	154	85	843	29	3	-22.959634	-8.283059	-27.775647	-15.81205	19.492588	22	4.77169	40.52	36.211338	28.065789	25.838575	392	1730	3128	112.23466	130.725175	99.188363	21.946426	0	100	0	100	100	0	0	222.2513	1.869	67.8729	6015	3.9166	683	329.3038	1600	108.4016	540	-0.017217	7100	53.902	6781	163.6858	86	222.6011	3248
222	105	158	117	728	27	5	-24.805912	-4.149251	-44.748727	-18.410724	40.599476	89	9.441802	47.27	42.26453	36.217453	37.196069	364	1997	3321	99.994461	131.236566	92.321954	14.31031	15.70579	84.745763	15.254237	35.59322	19.774011	10.169492	5.084746	308.312	2.1066	62.4442	5945	1.4831	767	463.5293	960	99.5212	1680	-0.0068502	6933	66.666	6680	156.643	340	224.9651	6342
456	105	173	351	4562	68	17	-24.423392	-2.75685	-28.217013	-16.136954	25.460163	48	6.987735	41.58	33.341999	35.897178	25.592878	538	2098	3038	147.387535	102.99158	133.359401	13.618736	0	100	0	100	100	0	0	355.448	2.0013	44.791	9152	5.6678	412	471.5211	1320	116.0731	380	-0.012829	4262	24.8643	3999	168.9642	0	471.5211	0
204	158	177	46	139	12	1	-25.169664	-4.49975	-27.423122	-18.095373	22.923372	64	8.002755	29.29	33.575701	27.838211	25.317785	558	2000	3137	82.344106	134.140846	91.48288	0	0	100	0	100	100	0	0	471.5211	3.0683	107.22	24124	15.0386	1019	471.5211	800	137.712	150	-0.013768	4884	22.5493	4682	200.5275	0	471.5211	0
472	145	233	327	5404	74	12	-23.755758	-0.547537	-28.733561	-11.121319	28.186024	79	8.94242	75.46	39.171156	33.101958	33.152403	766	1882	3140	194.877821	186.173257	135.143989	21.698773	0	100	0	100	100	0	0	242.0831	4.0336	52.6177	7046	3.5057	683	479.6508	1740	140.0864	100	0.078059	19435	66.0718	12371	233.9872	61	360.867	28219
181	120	139	61	338	18	3	-22.178114	-8.029451	-33.084462	-19.448902	25.055011	51	7.187834	42.61	32.365603	33.894592	22.969869	793	1974	3156	147.160071	148.734675	224.028299	6.958072	0	100	0	100	100	0	0	174.9477	7.3715	96.2911	4573	25.5369	165	174.9477	480	120.1102	120	-0.015583	1864	12.847	1691	140.3572	393	159.9531	449
222	118	169	104	774	28	4	-25.347354	-3.227004	-31.280167	-15.252627	28.053163	39	6.261641	55.15	35.424551	30.458432	30.847945	352	1997	3123	91.288205	167.946388	141.868504	22.759987	0	100	0	100	100	0	0	226.0832	2.5862	94.7802	5831	8.8046	470	312.8418	1740	112.1718	700	0.0050284	7171	54.6847	7170	183.1141	916	226.1878	3831
264	107	162	157	1899	44	5	-28.630741	-3.183391	-33.646508	-19.051396	30.463118	89	9.4729	54.06	32.582284	34.262383	31.479612	506	2106	3258	152.725379	108.295171	151.713939	0	0	100	0	100	100	0	0	184.1536	5.6075	125.7857	3415	29.8493	167	268.2308	730	106.5643	80	-0.018051	2475	14.4457	2243	155.3446	0	233.9464	0
404	101	188	303	1938	44	13	-10.173725	-1.40472	-44.51092	-13.828388	43.1062	65	8.121004	55.36	51.318338	47.247793	45.389085	452	2002	3155	106.282325	135.827822	107.964647	14.316777	54.94264	85.765766	14.234234	37.297297	12.972973	9.009009	1.981982	318.2356	2.0013	51.2037	5909	0.27892	1398	496.3331	10310	96.1762	3160	0.0018166	9809	121.599	9720	195.7435	1117	260.8718	6749
488	105	183	383	2068	45	16	-6.728252	-2.925485	-42.746825	-16.756033	39.82134	69	8.321272	46.11	49.115797	46.057813	44.749337	416	2110	3171	96.733186	147.728573	100.659127	13.771078	48.619985	86.22101	13.77899	27.557981	4.502046	5.457026	0.136426	496.3331	2.0013	59.8843	7636	0.25419	1656	496.3331	15260	94.5461	4730	0.0021057	9966	112.0768	9718	185.9276	1343	254.8064	9241
418	108	204	310	1974	44	14	-3.500064	-2.304286	-42.976835	-13.860632	40.672548	69	8.364817	59.34	47.97078	46.113796	44.94626	441	2035	3147	114.287933	146.430675	120.692128	10.952824	47.665827	91.176471	8.823529	39.705882	17.647059	8.235294	0.588235	275.8419	2.817	57.0997	7623	0.66197	1302	418.3435	6200	99.5212	1570	0.0040882	11295	118.2121	11083	205.9029	382	243.7337	3691
464	107	158	357	1895	44	16	-17.976139	-8.192981	-43.591068	-22.641712	35.398087	53	7.305785	31.05	43.622322	36.15602	33.592764	416	1855	3161	109.991082	147.176025	117.827888	17.923459	44.377483	86.111111	13.888889	30.555556	5.753968	6.547619	2.18254	331.4348	1.869	43.0657	4697	0.27611	892	479.6508	5560	99.5212	7120	0.0038574	7299	85.5835	6835	152.3789	344	231.1852	8041
464	85	166	378	2397	49	17	-31.370922	-4.214164	-45.071273	-22.901745	40.85711	63	7.947725	30.87	43.777924	38.762975	36.157384	376	1916	3167	102.400543	144.930377	100.941242	15.67516	79.375442	68.776824	31.223176	10.944206	0.107296	7.081545	0.214592	471.5211	1.9012	57.0849	7186	0.20654	1451	496.3331	9000	96.1762	4880	0.00069506	8149	85.1714	8115	162.7024	588	275.3255	12610
397	95	168	303	1629	40	13	-7.690074	-2.339885	-42.717499	-17.419884	40.377614	74	8.613205	46.14	47.377831	44.048791	42.040584	357	2121	3190	80.605512	138.077134	97.197579	12.688391	96.695258	72.88961	27.11039	16.883117	0.162338	9.253247	0.162338	300.1443	1.934	44.8447	4917	0.21301	981	463.5293	12390	94.5461	710	0.0027945	8315	84.3626	7947	168.9117	347	263.527	8913
302	103	174	199	1526	39	6	-14.042747	-5.299468	-43.652176	-20.845433	38.352708	100	10.005395	36.69	40.365434	38.107187	34.195727	416	2061	3283	97.15619	179.41703	111.137158	13.95791	19.497731	83.783784	16.216216	55.405405	0.675676	15.540541	0.675676	302.3268	1.9673	48.0357	5886	0.97392	800	418.3435	4780	102.9825	50	0.0063023	8189	61.5544	7936	164.9707	632	239.6432	5690
384	105	205	279	2442	49	12	-18.854823	-5.85998	-24.113365	-14.205927	18.253385	28	5.351558	48	39.265119	35.367822	32.242	422	1918	3244	116.49547	123.074456	98.481731	10.751012	0	100	0	100	100	0	0	342.9108	2.1798	34.4115	4399	0.91638	560	471.5211	3440	99.5212	1660	-0.0035136	9099	65.1899	9059	189.7189	705	281.4118	11709
259	103	214	156	2208	47	4	-25.554355	-7.878491	-31.897921	-16.645405	24.01943	51	7.195971	43.6	31.523861	29.283202	24.577699	355	1965	3100	90.641678	147.452565	119.556662	11.005548	0	100	0	100	100	0	0	315.361	2.5424	38.137	5462	0.88602	676	479.6508	1790	102.9825	40	-0.0021306	8439	43.3771	8452	192.9375	4463	318.7721	51763
278	153	214	125	1001	32	4	-30.148648	-2.61938	-31.266309	-11.835858	28.646928	71	8.43404	63.95	41.955707	31.319875	32.419185	705	2085	3361	147.683588	270.984019	149.304907	16.080679	0	100	0	100	100	0	0	250.5027	2.8656	63.9611	5606	3.5845	670	312.8418	1540	116.0731	670	-0.0014978	9994	62.181	10032	215.5709	733	275.0727	2244
292	163	240	129	2719	52	3	-28.499216	-2.861855	-30.865025	-14.172645	28.00317	83	9.163335	62.56	35.763105	29.631571	33.070036	471	1705	3345	99.959657	121.8399	91.098515	45.2626	0	100	0	100	100	0	0	292.1653	4.0336	46.7976	7746	2.8179	520	297.2026	2490	147.4579	20	0.0065022	8814	36.403	8709	245.2451	4862	253.7835	5024
218	122	160	96	1128	34	2	-27.477778	-1.635878	-31.730051	-14.740203	30.094173	55	7.46559	53.08	39.594643	33.669461	33.757225	634	1925	3257	91.059375	177.342916	125.976059	17.244549	0	100	0	100	100	0	0	204.0442	2.1066	44.5637	4631	4.2823	281	218.4844	1450	118.0744	590	0.037524	5911	35.5186	4284	168.4147	918	214.8126	26
191	120	162	70	754	27	3	-26.701765	-5.434161	-28.658723	-18.599822	23.224562	39	6.281136	37.51	26.648215	23.893854	26.983599	348	2407	3322	86.368484	214.660131	168.39566	33.025836	0	100	0	100	100	0	0	371.1632	3.2298	156.7334	13747	34.2022	259	371.1632	2800	102.9825	70	0.0037667	2024	10.1666	1987	158.2598	1497	171.5724	720
404	112	283	292	8915	94	4	-26.467362	-10.323053	-31.856399	-18.778336	21.533346	33	5.769982	35.82	28.901542	15.367629	17.563516	386	1454	3395	118.393623	145.502408	127.185159	31.709978	0	100	0	100	100	0	0	264.5989	3.898	56.0707	6831	3.4395	534	404.2826	2490	106.5643	370	0.033538	15106	45.2922	12569	219.5775	17688	281.088	30353
426	100	189	326	2581	51	13	-19.266872	-6.868511	-42.333824	-21.660526	35.465313	62	7.88742	36.28	43.202439	37.558342	35.214702	411	1985	3231	97.107114	155.254875	104.852949	15.440519	42.292076	92.017738	7.982262	25.720621	8.425721	4.43459	0.221729	329.3038	1.9673	36.0234	4237	0.23922	817	384.0723	6510	97.8344	4230	-0.0013883	8380	99.3222	8335	173.9345	775	222.3823	2972
418	95	165	324	2172	47	14	-5.792836	-1.362575	-44.84779	-19.116108	43.485216	74	8.640582	40.24	48.410324	43.477652	40.753996	362	2048	3226	99.828081	141.968519	112.493681	19.929762	50.724164	81.784841	18.215159	16.992665	0.244499	6.723716	0.122249	377.5626	1.934	40.0783	4214	0.15051	948	404.2826	8710	94.5461	1240	0.0022484	7641	96.323	7339	158.4513	758	215.8761	4694
197	114	142	83	318	18	4	-36.849993	-18.365958	-44.601243	-31.076368	26.235285	28	5.34987	20.04	25.266363	18.889668	19.118208	380	1875	3242	133.172944	162.464567	132.076083	10.499278	3.373786	100	0	100	100	0	0	187.3286	1.8062	28.6544	2231	0.4511	358	233.9464	2080	91.3683	1410	0.0068442	4786	48.9059	4530	136.267	152	178.8111	1040
418	112	139	306	1785	42	14	-33.148197	-16.93283	-44.00691	-28.337817	27.074079	43	6.628879	21.53	30.088817	26.0214	23.316952	365	2049	3238	91.424328	151.462642	121.859509	15.385884	14.130104	87.317073	12.682927	30.243902	2.926829	9.268293	0.487805	259.8665	1.934	28.8724	3137	0.47013	454	390.6942	4740	99.5212	570	0.0075009	5241	63.1451	4804	131.2126	104	214.9553	7611
448	108	134	340	814	29	16	-28.800009	-16.264767	-45.438902	-28.703631	29.174134	31	5.653603	20.78	28.895222	23.404203	27.68685	322	2055	3325	117.136344	159.760233	121.825843	7.81098	12.87505	81.314879	18.685121	27.33564	1.730104	12.802768	0.346021	329.8752	1.9012	43.1812	4479	0.57125	565	447.9496	6610	102.9825	1240	0.0022182	5091	50.3606	5004	141.1926	1521	197.0378	7202
226	108	137	118	762	28	6	-26.453442	-20.804285	-35.159859	-27.269015	14.355574	11	3.460614	19.34	22.414048	11.106263	9.281923	568	1783	3411	170.945796	207.745549	174.39801	5.316893	0	100	0	100	100	0	0	197.1861	1.934	44.4915	3924	2.6726	359	292.1653	1420	101.2371	570	-0.0085791	3730	28.0937	3618	147.9801	143	254.8352	1146
172	129	141	43	249	16	0	-35.851869	-23.479135	-50.987029	-34.15135	27.507894	68	8.269442	12.279	3.33576	1.218736	12.006141	182	2489	3515	90.416574	57.099676	117.092158	0	0	86.363636	13.636364	45.454545	40.909091	13.636364	13.636364	140.0864	10.1818	84.0213	2970	33.2092	41	226.0832	2000	114.1058	120	0.0011984	832	6.2073	831	135.3968	0	226.0832	0
172	112	135	60	314	18	3	-28.90383	-21.214906	-38.773932	-31.13653	17.559026	25	5.068802	13.072	15.207142	10.297922	9.489459	314	2041	3241	86.110677	218.308454	133.108477	6.969262	0	100	0	100	100	0	0	190.5584	2.2557	80.5318	5854	11.9368	232	259.2152	1650	114.1058	60	-0.00022952	1420	10.092	1425	135.8479	7	171.9824	0
488	100	155	388	5241	72	15	-30.291189	-18.152193	-47.163804	-32.413366	29.011611	38	6.208275	16.25	31.291399	25.076064	25.511589	347	1979	3298	97.637375	130.455808	98.691371	25.583179	84.984733	55.977654	44.022346	5.251397	0.223464	10.167598	0.111732	418.3435	1.6301	48.1931	5517	0.23715	796	447.9496	2770	94.5461	90	0.00040645	4829	56.5655	4817	135.4966	142	209.6322	6678
472	96	141	375	1443	38	18	-26.357453	-16.170356	-47.788713	-28.589064	31.618357	36	6.04809	18.84	34.382592	28.246215	29.80074	369	2067	3301	112.032766	167.801416	115.947506	10.621147	43.572434	68.976378	31.023622	15.11811	0.314961	14.488189	0.15748	351.411	1.934	37.1642	4302	0.25052	604	471.5211	4180	97.8344	2480	-0.00011582	4844	58.9857	4847	137.0048	111	205.1439	7489
472	107	147	365	2915	54	15	-27.368937	-19.748673	-46.888925	-30.848445	27.140252	34	5.896418	17.31	33.067028	25.009501	28.019439	397	1983	3312	108.873404	137.073927	124.534664	16.939348	48.319071	67.910448	32.089552	18.656716	0.298507	12.537313	0.149254	271.1992	1.869	48.3182	4632	0.29198	715	404.2826	14930	97.8344	2320	0.0023575	5236	55.7485	4939	138.6973	334	212.5182	6156
488	110	156	378	2933	54	15	-31.166876	-13.260265	-43.485068	-28.068629	30.224803	46	6.790071	21.24	32.698235	28.959835	29.803174	450	1997	3161	89.663368	138.14312	122.270879	18.412045	21.447102	82.371795	17.628205	23.076923	2.884615	8.012821	0.320513	364.8723	2.1429	42.5053	5137	0.52151	623	404.2826	10310	104.7581	3800	0.012114	8944	57.9592	5325	145.3271	408	198.7892	4964
378	118	150	259	1159	34	9	-16.280684	-9.178381	-30.516193	-19.023005	21.337813	27	5.199468	37.59	36.456389	30.478371	27.284003	442	1822	3005	87.210591	127.803383	119.920272	19.155201	0	100	0	100	100	0	0	280.4236	1.8062	46.0759	5854	1.4472	621	390.6942	3120	104.7581	1650	0.0091367	6398	57.0292	6021	143.6491	437	232.9108	6635
472	108	149	363	2066	45	16	-14.53666	-12.807609	-42.224424	-26.662658	29.416814	52	7.273999	24.63	31.594785	27.917169	27.110807	422	1865	3110	81.596689	127.498295	111.282432	17.731675	38.380899	84.615385	15.384615	28.994083	16.568047	10.059172	0.591716	346.6321	1.869	38.5462	4756	0.64742	564	346.6321	3630	96.1762	2030	0.0055048	5428	48.8299	5072	145.8653	272	197.4081	847
488	114	182	374	5037	71	17	-20.738031	-9.061751	-41.880615	-22.592042	32.818863	57	7.557586	30.82	32.695492	31.122366	29.478199	428	2072	3164	90.300842	154.318528	125.60268	12.802944	39.87069	99.047619	0.952381	74.285714	24.761905	0.952381	0.952381	375.7489	2.2945	49.6126	5952	0.97349	984	487.9207	2310	94.5461	1780	0.032587	11189	68.5482	7189	165.6201	148	218.0636	9450
488	103	173	385	2271	48	17	-37.832928	-11.126924	-41.95647	-22.593645	30.829546	48	6.944778	31.05	38.541817	28.716141	30.272727	374	1689	3185	80.77898	119.028789	98.817544	12.488558	15.504126	86.956522	13.043478	39.613527	12.077295	12.077295	0.966184	318.3691	1.7756	42.0316	5322	0.52448	897	496.3331	5180	102.9825	3240	0.021746	14405	75.492	8765	180.6672	894	315.5706	10641
488	112	214	376	8480	92	14	-24.112327	-12.173812	-39.079954	-24.799094	26.906142	55	7.467273	22.91	30.655104	26.881456	23.896633	487	2018	3199	91.155379	140.941977	95.969461	22.061098	38.810229	66.666667	33.333333	26.515152	1.515152	22.727273	4.545455	282.2926	2.1798	49.2503	5439	1.5173	647	390.6942	3950	108.4016	1350	0.021972	8669	57.7263	6859	166.194	445	243.9582	6734
230	110	155	120	892	30	6	-23.200654	-10.352547	-27.893167	-19.729222	17.54062	25	5.062179	26.47	23.710705	24.148969	24.369445	370	2136	2914	80.584672	124.919817	154.927576	6.087536	0	100	0	100	100	0	0	252.4453	2.5424	78.7767	4274	6.6429	477	254.8218	1110	104.7581	510	0.035234	6824	50.7615	5926	158.3271	135	237.0954	330
456	108	167	347	5577	75	6	-24.703059	-7.323497	-32.538641	-21.3474	25.215144	60	7.777002	16.54	24.960326	19.284364	10.52789	402	1944	2880	60.153135	167.636967	156.523368	20.548499	0	100	0	100	100	0	0	353.4467	1.869	63.1959	12527	4.2443	1051	471.5211	770	106.5643	410	-0.03946	7342	36.8441	6210	162.933	0	471.5211	0
264	107	138	157	1271	36	7	-28.39746	-19.020595	-30.80851	-23.121067	11.787915	12	3.515305	14.962	24.291141	12.755391	9.317296	584	1611	2803	130.175939	158.796014	120.81639	12.022158	0	100	0	100	100	0	0	187.4292	2.0013	49.4738	2801	4.1088	146	307.5394	3070	106.5643	270	0.020602	3647	17.9746	2684	165.5993	1186	287.8851	772
158	105	134	53	205	14	2	-20.152851	-14.806613	-35.693044	-23.574109	20.88643	38	6.185509	20.88	22.486368	16.631979	15.843416	332	2050	3166	67.759443	152.997729	81.57956	3.345349	0	100	0	100	100	0	0	174.9477	2.3743	47.6357	3464	3.5578	379	237.98	1430	99.5212	440	0.037843	5302	39.569	4253	140.5789	0	206.4638	1986
172	122	155	50	264	16	2	-22.499071	-12.304647	-29.383347	-21.81398	17.0787	30	5.556193	21.45	20.746826	15.38234	22.551637	403	2419	3396	90.753826	132.219556	123.2196	0	0	100	0	100	100	0	0	463.5293	8.3085	192.6932	26589	43.6716	829	471.5211	1010	108.4016	230	-0.015618	4882	18.9081	4616	207.2918	0	463.5293	0
178	138	161	40	250	16	0	-32.853939	-15.955005	-33.253181	-25.786082	17.298175	33	5.793771	10.561	12.410979	7.941001	16.873694	271	2499	3372	66.053163	87.905735	47.305422	0	0	100	0	100	100	0	0	174.9477	163.3849	169.1663	33	100.253	27	174.9477	1180	110.2706	120	0.00037723	1048	7.1964	1052	163.4628	0	174.9477	0
161	129	144	32	116	11	1	-27.108786	-10.731528	-32.937953	-19.523685	22.206426	52	7.236047	32.7	30.243253	28.85954	20.727785	515	1744	2714	99.790328	113.64747	111.733886	4.080995	0	100	0	100	100	0	0	200.5858	6.7676	77.0858	5442	14.9499	192	200.5858	1170	104.7581	170	-0.0039873	2154	16.9507	2144	138.7432	214	164.6191	1096
230	107	150	123	664	26	5	-23.215289	-13.750439	-35.638027	-22.059211	21.887588	40	6.349768	28.09	26.458958	21.794768	21.585198	402	2087	3135	71.051687	125.638973	107.492113	13.677352	0	100	0	100	100	0	0	171.9824	2.3743	57.2352	4461	7.0765	216	259.2152	1970	101.2371	330	0.019698	3710	23.6297	3270	152.8697	19	200.9818	1681
175	122	141	53	178	13	1	-28.893226	-13.687484	-32.264769	-22.838559	18.577284	39	6.265634	22.32	26.17955	21.188231	16.211888	456	1490	2880	133.188382	119.321117	114.439906	0	0	100	0	100	100	0	0	171.9824	2.3743	69.0124	5204	14.9576	191	282.3453	1500	114.1058	200	0.024537	3370	21.0969	2935	157.2103	575	230.1547	5447
169	114	142	55	160	13	1	-26.058188	-10.664038	-30.366866	-20.098373	19.702828	24	4.942107	31.82	26.699156	22.69059	22.180136	340	2098	3066	46.772718	117.133	135.424794	9.01992	0	100	0	100	100	0	0	233.9464	2.3743	37.5598	4014	3.1235	342	233.9464	790	108.4016	510	0.0052044	4170	38.1089	4170	140.3874	29	233.9464	0
464	101	165	362	2575	51	14	-32.567384	-5.677214	-43.033285	-23.939468	37.356071	59	7.707747	31.04	41.929733	39.141959	37.197608	426	1890	3076	85.257044	134.041174	109.145718	16.795266	40.878297	84.690554	15.309446	20.032573	0.325733	10.423453	0.162866	418.3435	1.8062	42.3697	5149	0.2109	1060	496.3331	13830	99.5212	4310	0.0026525	7506	95.2872	7195	158.3178	488	245.2903	8925
488	103	170	385	4154	64	16	-16.800308	-10.251106	-43.682217	-25.542772	33.43111	52	7.250991	26.08	41.214112	36.52924	36.382629	409	2033	3158	82.059429	133.842855	103.80252	24.914928	57.465248	76.20614	23.79386	10.416667	0.548246	6.688596	0.109649	471.5211	1.8373	45.4714	5733	0.13761	1231	471.5211	10290	96.1762	8960	0.0031458	8003	91.7672	7071	159.741	684	260.8281	9961
472	103	172	369	2653	52	17	-16.368754	-6.01124	-45.653757	-22.293938	39.642518	70	8.375685	33.27	42.150386	40.165004	38.30743	402	1957	3069	93.073502	137.699407	114.780677	22.381156	78.621808	60.828025	39.171975	26.910828	0.159236	21.496815	0.159236	345.0907	1.7756	35.4208	4341	0.24042	782	471.5211	40	99.5212	6700	0.0030008	8148	84.715	7848	167.1538	638	265.5876	10187
488	112	169	376	3681	61	18	-17.487172	-7.008343	-42.319509	-26.463765	35.311166	51	7.150131	24.15	38.265815	33.03656	32.755107	489	1857	3106	98.119715	130.950938	115.719756	21.886496	39.768262	73.590982	26.409018	18.196457	0.161031	10.305958	0.161031	359.3493	1.8373	47.2164	5618	0.24519	1051	471.5211	9480	86.8007	8230	0.0023333	7289	86.41	7033	157.2639	738	248.3311	9212
426	105	153	321	1196	35	15	-17.332647	-7.883727	-43.445778	-24.931046	35.562051	58	7.636275	27.01	39.688427	35.299033	33.423349	381	2049	3115	96.159829	125.762039	105.765367	9.785631	60.61835	81.749049	18.250951	28.707224	2.281369	8.745247	0.190114	315.9382	1.8373	34.2254	3973	0.22611	642	487.9207	11440	96.1762	2130	0.002202	6500	75.4651	6300	151.8646	605	228.4682	8246
480	96	152	383	2175	47	17	-23.605566	-10.207205	-42.90251	-24.502467	32.695305	55	7.449609	25.14	41.295394	35.833534	32.737146	398	1892	3080	102.633655	133.229102	113.853317	18.692267	37.37536	79.305913	20.694087	21.336761	3.341902	9.897172	0.128535	404.2826	1.869	35.8404	4666	0.16008	870	487.9207	16290	96.1762	11180	0.00072748	6299	90.6617	6267	147.2673	213	245.2575	12007
[truncated: 74 more columns]
