# Supplementary material for: Feature Selection for Speech Emotion Recognition in Spanish and Basque: On the Use of Machine Learning to Improve Human-Computer Interaction
Source: PLoS One. 2014 Oct 3;9(10):e108975. doi: 10.1371/journal.pone.0108975 (PMC4184843; doi:10.1371/journal.pone.0108975)
Supplement: File S4 — Feature matrix corresponding to Basque male actor M4. (CSV) [file pone.0108975.s004.csv]

488	101	161	387	3563	60	16	-20.243485	-10.769817	-41.880209	-21.211765	31.110392	39	6.28965	32.11	38.742106	36.06936	34.257956	473	1915	3197	115.18748	117.136987	109.344913	14.598114	35.600937	84.726225	15.273775	57.348703	12.103746	11.239193	4.034582	364.8723	1.869	71.061	6257	0.57536	1575	471.5211	7220	86.8007	220	-0.0046095	9135	90.6166	8892	161.3712	731	258.7738	8184
251	107	137	144	1665	41	7	-18.356409	-13.596461	-32.282293	-20.249726	18.685832	17	4.237109	33.27	32.278277	28.206449	26.235494	390	1664	3220	121.85955	134.855815	99.907014	17.914798	0	100	0	100	100	0	0	225.5493	1.869	56.4885	5228	1.5224	1029	463.5293	1920	101.2371	1500	0.018254	7336	77.9015	6799	149.1609	1539	258.0309	12425
472	112	159	359	3784	62	14	-37.105007	-10.467613	-40.362489	-20.926809	29.894876	44	6.6982	33.61	35.432837	33.292451	32.617369	483	1871	3181	125.90474	133.980413	127.824136	21.403209	33.086433	88.324873	11.675127	58.375635	29.949239	11.675127	11.675127	471.5211	1.934	78.7281	9009	1.005	2210	471.5211	1960	102.9825	2870	0.0078663	8541	94.9307	8269	157.8037	299	283.4907	8940
448	103	169	345	4744	69	13	-14.433012	-9.577919	-45.650232	-21.967903	36.072313	56	7.493253	36.59	38.643559	36.449828	32.893515	405	1962	3134	141.898387	146.76341	129.13612	18.190527	46.622962	91.544118	8.455882	46.323529	18.75	5.514706	2.941176	384.0723	1.934	83.2366	7954	1.0099	1495	418.3435	6010	99.5212	3350	0.0087661	9364	75.1914	8568	169.7863	1153	268.9636	5915
404	112	159	292	3622	60	9	-22.225881	-13.350212	-39.156612	-21.642905	25.8064	29	5.389461	32.64	31.914895	31.412778	27.913874	530	1939	3237	127.602771	105.900435	115.671845	11.249782	12.884083	98.058252	1.941748	93.203883	4.854369	1.941748	1.941748	282.3453	1.934	38.9367	3722	0.66805	871	352.6086	960	101.2371	90	-0.026273	8809	83.5522	7251	157.0614	462	282.8062	6212
456	105	165	351	3954	63	16	-18.852202	-12.396353	-32.408298	-21.755766	20.011945	26	5.133349	33.52	34.831538	27.951522	26.124999	440	1578	3008	108.717793	129.713953	88.662561	28.169714	0	100	0	100	100	0	0	315.9382	1.9012	60.7564	5950	1.4531	1182	487.9207	1900	101.2371	100	0.0029202	9699	82.9446	9707	177.0155	143	351.5528	8448
472	100	199	372	17443	132	14	-21.109303	-15.116189	-33.510778	-23.951788	18.394589	23	4.830752	23.64	22.970516	23.730729	18.443231	404	1884	2988	106.646615	153.89677	104.13218	52.499248	0	100	0	100	100	0	0	372	1.7159	74.266	7437	3.1176	1163	471.5211	760	92.9436	690	-0.016611	10670	51.0503	10390	176.9302	5584	353.7056	41641
347	88	185	258	5706	76	7	-24.223909	-19.108922	-32.269338	-24.82296	13.160416	16	4.032615	16.4	22.808011	11.224883	9.228216	491	1387	3333	128.334218	133.969648	72.936844	0	0	100	0	100	100	0	0	346.6321	1.7756	82.7886	6242	4.5694	999	364.8723	780	88.2973	300	-0.0021495	6437	38.3689	6466	176.5934	1246	297.4714	2335
234	103	131	131	1248	35	5	-24.82441	-19.269878	-51.486082	-27.318106	32.216203	66	8.166899	20.61	22.094788	14.044339	8.520982	323	2017	3528	108.193371	158.231727	95.582953	10.517327	0	95.652174	4.347826	65.217391	30.434783	4.347826	4.347826	259.2152	1.7756	64.7411	6131	5.1252	575	259.2152	840	102.9825	40	0.0033448	3381	34.0797	3389	127.9133	10	227.1657	770
234	108	156	126	2318	48	5	-31.622091	-19.484725	-36.136185	-24.529182	16.65146	24	4.963388	24.53	23.259622	15.201456	18.147257	464	1962	3410	141.162948	179.773762	142.011383	16.956603	0	100	0	100	100	0	0	381.7015	1.8373	62.5988	8962	2.2806	1365	471.5211	1070	89.8197	130	0.027359	7197	42.7497	6671	180.6453	3246	392.1815	12589
384	98	181	286	6029	78	11	-24.648276	-19.561543	-39.769564	-28.143344	20.208021	39	6.253779	19.61	22.439966	16.802864	12.749763	378	1891	3125	101.699536	154.226478	106.181737	26.41909	0	100	0	100	100	0	0	287.2134	1.7756	88.4623	6723	4.2952	1213	384.0723	1350	97.8344	370	0.033342	8846	58.8602	8055	161.4063	292	359.5269	1204
313	100	179	213	4995	71	11	-31.073605	-16.332675	-41.165602	-28.721955	24.832927	29	5.409282	19.94	24.145598	20.559429	12.288856	574	1527	2972	161.215564	143.136423	133.71307	27.349915	0	100	0	100	100	0	0	184.2524	1.7756	96.2285	2988	11.1064	318	312.8418	940	99.5212	80	-0.012359	4000	24.9372	3905	154.0917	498	307.5843	55
268	108	156	160	2907	54	7	-25.789564	-13.346845	-41.738423	-23.910204	28.391578	58	7.678739	30.1	25.59624	18.821363	14.937874	523	1749	3110	124.554871	164.200807	95.850619	29.598082	0	100	0	100	100	0	0	233.9464	2.0013	85.2289	4485	6.9876	371	346.6321	1660	108.4016	50	-0.0061963	4335	24.6503	4285	167.6432	0	239.6858	1629
292	98	169	194	5529	74	10	-23.255187	-19.623968	-31.957155	-25.310784	12.333188	10	3.285781	22.65	19.597235	18.491716	19.470391	352	2258	3264	114.481106	166.603161	125.505029	3.568518	0	100	0	100	100	0	0	242.6913	1.7455	109.3791	6320	10.6067	548	487.9207	1160	96.1762	140	-0.014042	5450	23.7944	5241	188.8444	11193	274.9499	38305
496	100	176	397	5903	77	18	-22.451782	-6.573524	-55.203236	-20.779461	48.629712	60	7.755392	35.12	43.262536	41.467435	36.797772	475	1804	3111	142.855753	145.688553	134.509515	23.541901	63.209228	79.22272	20.77728	17.339312	5.530643	6.278027	0.44843	440.3572	1.6582	71.9114	5904	0.29421	1602	496.3331	12720	96.1762	5340	8.6625e-005	9842	105.0843	9848	173.7616	983	293.5963	5860
472	98	165	374	4014	63	14	-13.752224	-8.025498	-46.113207	-21.775613	38.087708	54	7.35399	32.18	43.335808	40.560878	38.995492	436	1872	3238	112.389309	138.172549	107.705678	24.921168	52.323368	69.941634	30.058366	12.354086	0.680934	4.766537	0.097276	377.5626	1.6582	66.5961	6460	0.1917	1536	471.5211	11470	88.2973	9950	0.00057362	8769	88.0037	8741	165.2863	1336	269.8401	8570
365	98	146	267	2644	51	9	-27.013717	-10.058764	-56.539969	-23.844027	46.481206	68	8.257888	28.96	37.928985	37.118072	36.281385	462	2022	3309	111.732831	144.99345	130.951314	18.888904	82.145555	63.265306	36.734694	20.593692	0.185529	10.760668	0.185529	487.9207	1.7455	62.9353	5873	0.56185	954	487.9207	9600	92.9436	3470	0.0017546	6363	56.7528	6293	153.681	1061	263.9923	6817
496	100	174	397	5502	74	20	-17.179169	-7.732619	-46.305132	-21.074916	38.572512	49	7.034326	34.36	42.881969	40.42741	37.92176	465	1936	3306	132.861115	140.834823	119.114464	23.850519	60.855069	76.683938	23.316062	22.279793	2.979275	6.994819	1.813472	487.9207	1.934	82.733	8121	0.31407	1818	496.3331	11280	99.5212	890	0.0026136	11129	81.1249	10675	183.5148	2942	294.9161	9622
448	96	165	352	3751	61	15	-19.544111	-8.542402	-42.972801	-20.278247	34.4304	54	7.3591	36.15	44.126255	42.755271	40.573378	447	1883	3189	107.573086	134.259829	110.383761	21.974571	54.058353	77.446809	22.553191	12.978723	0.106383	5.106383	0.106383	390.6942	1.7455	70.9523	7297	0.24175	1695	479.6508	16180	79.6899	6460	0.0010567	9180	94.946	9097	164.993	719	286.2353	8447
488	100	171	388	5442	74	16	-22.905797	-8.080663	-43.197992	-20.970328	35.117329	53	7.344855	34.64	40.270618	40.640461	39.547033	419	2013	3310	132.411354	129.610553	118.326088	25.897109	48.745669	79.496403	20.503597	27.517986	3.776978	7.014388	1.978417	447.9496	1.934	80.9206	7728	0.42154	1888	496.3331	3690	96.1762	5540	0.0004441	9337	88.8299	9338	169.8735	1323	275.1164	7786
282	108	153	174	1288	36	7	-26.291524	-9.029103	-44.290962	-20.299991	35.26186	68	8.301455	37.55	39.415854	37.820284	34.017507	469	1940	3345	149.504388	125.523269	132.926084	16.940004	55.667236	72.161172	27.838828	24.542125	12.087912	15.018315	3.296703	305.6726	1.8373	45.69	4242	0.56333	714	455.6728	1140	94.5461	3470	0.0063684	6735	70.5823	6317	156.2025	496	247.7551	7136
391	112	171	279	3918	63	12	-26.304583	-9.532334	-39.868439	-20.242183	30.336105	36	6.055766	32.21	38.639287	30.319384	31.780936	431	1893	3338	133.256202	169.243631	129.269269	28.36231	39.953531	94.849785	5.150215	66.094421	28.755365	5.150215	5.150215	297.7794	2.0013	75.6835	6807	0.89669	1139	455.6728	3600	104.7581	3040	-0.0056959	8759	62.9743	8331	162.1892	836	281.6865	8858
472	124	201	347	4677	68	16	-12.117438	-6.291997	-44.953083	-18.839073	38.661086	83	9.11798	36.13	38.556494	34.85574	30.962586	429	1832	3132	121.447993	162.789909	101.018293	30.14461	51.637765	77.659574	22.340426	38.297872	12.234043	17.553191	4.787234	324.4336	2.3341	54.9364	6850	0.75025	1366	479.6508	3820	102.9825	1810	-0.0045826	11981	103.3173	11884	198.5016	396	345.804	8529
341	133	174	208	3477	59	8	-23.992766	-13.064376	-28.363508	-19.296556	15.299132	16	4.002075	36.2	30.344049	17.042755	21.459512	480	2609	3821	184.594832	170.490845	49.733907	9.551751	0	100	0	100	100	0	0	218.7118	2.5862	73.5501	6369	6.004	648	390.6942	1500	114.1058	390	0.041949	8641	45.2305	7363	204.3739	1685	362.8378	1551
218	172	205	47	119	11	1	-28.396674	-13.41252	-30.860137	-20.956125	17.447616	33	5.786587	29.85	24.110662	19.685483	19.200771	321	1501	3426	162.40511	177.615971	135.312306	4.744871	0	100	0	100	100	0	0	190.5584	3.2855	21.4321	2341	0.70867	305	218.4844	1160	157.8934	30	0.032829	9062	55.2795	8298	197.2384	312	211.2643	104
404	114	166	290	1937	44	13	-13.113701	-7.133888	-45.802365	-20.057025	38.668477	65	8.074542	37.83	43.452106	40.758064	38.10085	469	2016	3255	138.672547	130.884053	134.348028	14.348444	35.862283	74.831081	25.168919	14.189189	0.675676	9.459459	0.168919	447.9496	1.9673	65.2288	8006	0.35074	1564	487.9207	10330	86.8007	4510	0.00065943	8552	79.0014	8540	175.2248	752	271.7433	8477
472	100	181	372	4142	64	16	-38.03283	-5.180604	-45.226645	-19.408608	40.046041	68	8.274661	36.7	44.457648	40.451879	38.727048	447	1873	3255	118.18326	140.872624	120.600665	22.386024	44.347196	80.20654	19.79346	14.629948	4.991394	4.302926	0.344234	358.688	1.934	66.5189	6791	0.3194	1727	471.5211	2920	99.5212	5180	-0.001078	9945	111.9863	9916	179.3443	980	299.0179	7926
496	105	166	392	3615	60	19	-29.280599	-6.607582	-49.31065	-20.235545	42.703068	61	7.861355	35.46	45.632918	41.436776	39.148182	446	1903	3183	122.470176	144.088457	129.414149	21.625586	49.779394	72.235294	27.764706	16.352941	0.117647	9.647059	0.235294	432.8935	1.8373	61.1045	6915	0.2126	1597	496.3331	2150	102.9825	10550	0.00015773	8422	94.6239	8425	167.4418	823	263.2511	8864
472	103	177	369	3879	62	12	-30.778685	-4.337367	-42.385317	-16.454129	38.04795	60	7.793595	48.81	44.683535	42.25007	39.133747	505	1895	3152	144.906256	128.21452	115.194307	25.630223	20.581723	93.515358	6.484642	35.494881	15.699659	4.095563	1.023891	316.3039	2.0358	74.9754	6307	0.63071	1773	471.5211	2260	85.3295	2030	-0.004367	10376	95.4865	10216	183.1496	903	273.3826	5183
488	103	191	385	6449	80	13	-15.95326	-6.609425	-24.433209	-13.111478	17.823784	16	4.090332	48.26	40.224066	37.835312	33.361691	513	1720	3122	137.643877	163.950445	100.168096	29.861839	0	100	0	100	100	0	0	397.4303	1.7756	84.3392	10691	3.1268	1315	487.9207	2210	102.9825	1360	0.012068	11219	80.8429	10917	202.8617	2297	306.2809	9796
440	103	181	337	2234	47	15	-21.905494	-4.936328	-42.310224	-16.930211	37.373896	57	7.557459	47.81	40.417903	40.379976	34.941874	455	1844	3007	155.168053	149.559637	148.296102	15.353611	5.085807	94.674556	5.325444	73.964497	20.710059	5.325444	5.325444	263.6352	2.3743	79.2842	7416	1.5002	1475	463.5293	1630	96.1762	2090	0.025302	11615	85.5754	9215	184.2294	534	239.3431	4583
472	140	195	331	7127	84	16	-6.49437	-4.752378	-34.471559	-15.957077	29.719181	42	6.485985	44.95	34.234348	35.769577	30.742771	473	2070	3068	143.022455	136.772393	160.014563	21.087452	0	100	0	100	100	0	0	440.3572	2.5424	58.7236	11326	1.369	1115	455.6728	1450	140.0864	390	-0.0044092	6173	33.8637	6146	198.3472	876	320.3891	21902
341	114	186	227	1959	44	9	-16.89001	-3.793739	-41.719974	-14.077995	37.926235	65	8.117783	55.5	41.091433	41.216415	37.566728	483	1909	3035	149.942658	145.30815	118.795084	21.548341	3.72557	100	0	100	100	0	0	384.0723	2.7692	80.1778	8999	1.7029	1934	390.6942	2030	99.5212	1620	-0.010649	10316	87.21	10085	182.4989	932	285.8158	6562
404	101	176	303	4429	67	10	-13.704738	-7.808116	-28.477812	-15.698137	20.669696	22	4.723352	48.07	37.958397	37.042421	33.904206	478	1934	3174	138.47822	167.114784	139.385902	28.100809	9.214003	100	0	100	100	0	0	312.8418	1.8373	100.671	7671	2.8558	1372	404.2826	1550	99.5212	1580	0.020892	11932	86.0211	10965	190.7351	2071	258.0876	7658
347	108	153	238	2230	47	12	-26.711086	-7.241828	-30.137457	-17.245294	22.895628	33	5.793883	41.4	33.236754	33.752551	28.06646	472	1900	2980	115.348016	139.783463	110.197291	12.661763	0	100	0	100	100	0	0	177.964	2.2174	60.8786	4549	4.6207	502	302.3268	490	114.1058	120	-0.032808	6417	50.2588	5641	158.3371	259	255.6259	2528
246	103	158	143	2208	47	7	-27.877304	-8.220205	-30.586689	-20.206284	22.366484	41	6.405631	29.52	29.388545	26.782952	24.600074	387	1961	3311	162.322352	144.402603	152.758582	23.49751	0	100	0	100	100	0	0	190.5584	1.869	65.2977	3385	3.4213	573	292.1653	890	102.9825	340	-0.018226	5496	40.8059	5274	143.5063	210	226.3378	148
335	122	174	213	2732	52	8	-28.26284	-5.708038	-29.907215	-13.724918	24.199177	48	6.963607	42.83	36.761064	28.957061	27.419983	513	1394	3153	143.638866	107.121275	132.943298	22.408643	0	100	0	100	100	0	0	329.3038	2.0358	76.6023	7799	5.6623	865	418.3435	1470	110.2706	530	0.045276	10951	53.3829	9466	169.6005	2516	245.0994	16157
292	105	165	187	2867	54	5	-22.26293	-6.175069	-29.93968	-18.115298	23.764611	30	5.512256	45.03	33.163805	32.805412	26.996863	504	1597	3018	183.70262	158.837698	176.683744	36.955884	0	100	0	100	100	0	0	197.1861	2.3341	79.4289	4437	9.1266	322	297.2026	1030	104.7581	320	0.0012427	3984	28.3485	4003	153.8054	409	231.4073	4334
251	116	149	134	1164	34	6	-26.519675	-6.851809	-31.152064	-16.5512	24.300255	46	6.836184	50.02	33.702568	30.311595	29.950486	616	1722	3272	174.630909	145.620099	161.354089	16.297839	0	100	0	100	100	0	0	211.1409	2.1798	118.3996	5864	17.2793	538	282.3453	540	114.1058	390	0.046782	5879	44.3703	4992	147.6951	698	208.8616	10799
472	100	178	372	3463	59	17	-25.695812	-4.208973	-43.772253	-18.793587	39.56328	60	7.801277	40.14	46.297307	43.298975	39.674941	528	1834	3118	138.375024	144.363838	130.840358	19.359347	50.854889	89.44	10.56	37.12	7.84	4.48	1.28	471.5211	1.8373	70.3772	7502	0.32641	1821	471.5211	6620	99.5212	5050	0.0009615	9865	109.1296	9835	182.0193	1015	296.6856	7272
488	95	190	393	5529	74	16	-11.215854	-3.348835	-46.302922	-16.499207	42.954087	69	8.321101	47.06	49.145567	47.280432	43.869925	474	1891	3142	140.510809	147.613771	131.04933	21.145068	46.058871	85.206422	14.793578	13.646789	0.114679	3.325688	0.114679	418.3435	1.6868	75.7465	7864	0.24458	2078	479.6508	13140	96.1762	5330	0.0022347	11950	117.7892	11620	190.8205	1293	299.3754	8765
448	105	196	343	5941	77	16	-14.733641	-3.897328	-42.833864	-15.748935	38.936536	62	7.893365	46.71	45.175643	44.667496	41.515421	459	1989	3130	117.04378	160.098356	112.426626	27.239501	34.412649	91.576087	8.423913	35.326087	16.304348	4.076087	0.815217	404.2826	2.1798	78.4765	8046	0.6246	1872	447.9496	1240	97.8344	2010	-0.0025886	12177	111.1456	12089	188.5516	915	287.9435	9590
488	108	225	380	8236	91	17	-5.109257	-2.004578	-41.90891	-15.608519	39.904333	70	8.398207	52.14	47.124144	45.095488	41.625317	484	1886	3145	137.399302	147.569406	114.056953	27.748407	17.24223	91.09589	8.90411	39.954338	0.456621	3.424658	0.228311	496.3331	2.3341	81.8107	10249	0.47577	2836	496.3331	1730	101.2371	6210	-0.005533	15760	136.3613	15203	223.8921	2723	380.5677	6549
488	103	193	385	5157	72	14	-20.127818	-4.996202	-42.340259	-17.402355	37.344057	65	8.08909	43.58	45.770772	43.335495	41.060267	477	1967	3258	134.366874	159.816868	115.378232	17.34908	35.132332	82.258065	17.741935	19.53405	3.405018	5.555556	0.537634	404.2826	1.9673	73.2093	8156	0.3851	1879	487.9207	3500	99.5212	1020	0.0016652	11007	101.2027	10921	191.7579	1168	303.5134	7698
488	100	180	388	4851	70	15	-19.287391	-2.728717	-42.64718	-17.71282	39.918463	71	8.441032	45.41	46.120034	45.132165	42.339488	470	1899	3165	140.565388	158.043095	113.394675	27.545589	52.185555	78.939828	21.060172	30.372493	3.008596	6.446991	2.148997	364.8723	1.934	85.7302	6847	0.41866	1542	471.5211	5800	99.5212	1230	-0.00048372	9854	86.2899	9849	177.0042	1376	275.786	5570
384	112	177	272	2082	46	10	-27.169338	-1.683278	-35.097586	-12.560487	33.414308	47	6.920134	64	46.584076	46.588686	44.261439	492	2000	3128	122.531252	139.967525	140.041708	14.684086	12.062365	100	0	100	100	0	0	260.8926	2.3743	72.4364	5823	0.73318	1351	404.2826	1470	104.7581	2850	-0.0012687	9167	82.9167	9165	183.5951	1019	266.8548	5666
472	100	211	372	9793	99	17	-18.516538	-1.431793	-35.804747	-11.970385	34.372954	72	8.509749	69.59	45.10086	42.205427	42.15376	587	1875	3243	115.809837	159.928097	116.164067	28.608909	32.4355	100	0	100	100	0	0	315.0768	1.7756	101.5662	10364	3.0504	1691	471.5211	1990	96.1762	1420	0.024039	17746	91.8356	16471	206.1839	4116	318.0175	9381
488	118	193	370	2552	51	13	-6.566917	-1.193769	-28.7433	-11.974992	27.549531	36	6.063325	59.15	46.963245	44.420357	41.908783	499	2148	3330	110.723997	149.234954	151.401929	18.855451	2.101452	100	0	100	100	0	0	487.9207	2.6308	73.3517	10460	1.0883	2485	487.9207	3950	112.1718	2120	0.030402	16318	98.4701	12852	189.9339	427	304.8356	10163
426	118	243	307	8883	94	12	-23.798464	0.657076	-27.692254	-12.064278	28.349329	38	6.22007	57.05	40.291297	37.591473	36.435766	559	1766	3250	118.070567	113.22431	126.722091	60.27427	0	100	0	100	100	0	0	447.9496	5.0373	148.2493	20740	16.2411	1545	447.9496	580	101.2371	400	-0.018862	13943	56.7885	13746	251.4601	4339	302.5089	7763
302	100	196	203	3174	56	10	-18.030845	-1.629882	-47.929284	-16.956546	46.299402	110	10.508348	50.6	43.822901	40.9603	38.247982	484	1900	3214	153.176713	170.226061	151.651168	19.114458	46.372661	85.97561	14.02439	37.804878	21.95122	9.756098	4.268293	411.2529	2.0358	94.3319	9024	2.5035	1187	418.3435	3600	101.2371	480	0.00042318	9525	53.9555	9544	214.4465	1838	298.5668	5256
347	108	183	238	4148	64	7	-25.611284	-4.303777	-31.355139	-13.965118	27.051362	37	6.119899	51.93	32.933504	37.489262	35.819734	613	2112	2983	108.953285	94.138681	153.167205	0	0	100	0	100	100	0	0	268.2308	63.5809	136.4957	5648	28.4378	222	334.9815	1590	99.5212	120	1.1051e-005	1572	8.5434	1579	0	0	0	0
302	114	197	188	3146	56	6	-28.830147	-1.850339	-31.014454	-15.175741	29.164115	64	8.045851	38.65	37.491211	32.420193	32.659116	718	2189	3407	98.634423	177.618351	152.489855	24.378557	0	100	0	100	100	0	0	181.0323	3.1212	73.7515	3040	11.4366	201	272.8554	660	112.1718	240	-0.026939	4589	23.4409	4067	186.5899	0	272.8554	0
365	116	165	249	5281	73	10	-25.064386	-6.548996	-28.842843	-15.477861	22.293847	47	6.914754	47.56	35.59088	28.394145	31.493284	892	2338	3542	133.297467	184.674964	146.652755	31.345974	0	100	0	100	100	0	0	246.2569	2.2174	83.745	5595	6.0702	702	371.1632	1030	106.5643	380	-0.025423	6353	36.4303	5900	178.8347	1515	312.727	11777
181	140	150	41	248	16	2	-26.318575	-3.32267	-27.487791	-15.888737	24.165122	62	7.905	45.42	31.701297	34.41821	33.896296	739	1703	3077	115.819157	137.458841	173.270881	0	0	100	0	100	100	0	0	224.7859	26.8391	126.6339	3754	33.5979	78	364.8723	570	128.6103	10	-0.018644	2956	12.9154	2710	196.6873	0	364.8723	0
197	166	178	31	180	13	2	-26.573006	-4.22301	-28.844083	-20.013946	24.621074	50	7.087182	26.96	31.410181	33.328397	32.954292	699	1754	3205	121.367695	198.56388	182.763813	0	0	100	0	100	100	0	0	177.964	2.8656	70.6628	3647	6.0637	310	252.4453	1770	99.5212	120	0.012665	2758	16.4319	2581	158.9835	985	216.7391	959
384	118	208	266	9517	98	13	-31.022256	-4.072527	-33.050749	-18.29333	28.978222	93	9.67182	51.82	31.386806	36.62108	31.404735	476	2008	2822	150.322979	95.3644	128.874592	0	0	100	0	100	100	0	0	118.0744	4.0336	79.3267	2835	25.6706	90	237.98	790	118.0744	10	-0.003803	1109	5.982	1104	170.0596	0	237.98	0
464	90	198	374	3137	56	16	-6.637836	-0.363364	-44.003975	-13.710378	43.640611	79	8.894539	58.09	51.175025	50.388267	47.153217	565	1918	3162	127.245124	147.930249	136.747901	15.707931	38.528488	88.787879	11.212121	29.848485	0.151515	5.151515	0.151515	418.3435	2.0013	76.8271	8652	0.33608	2141	487.9207	9080	89.8197	2690	0.005296	12845	103.4401	11752	202.8897	1372	281.7609	9453
488	100	201	388	5497	74	15	-7.472004	0.06181	-48.720116	-13.24402	48.781927	83	9.140219	60.8	52.4603	50.655176	49.26567	535	1948	3227	119.319378	167.858036	138.471167	23.700701	36.325774	87.073171	12.926829	15.487805	3.536585	4.634146	0.487805	487.9207	1.7756	102.4162	11285	0.48235	2239	496.3331	10550	96.1762	3350	0.0034341	13952	93.2074	13205	210.7597	2531	316.0178	9752
426	96	174	329	3324	58	13	-8.315628	-0.81022	-46.619997	-15.745766	45.809777	91	9.551483	58.37	46.596778	47.18323	46.00897	491	1987	3113	98.170793	155.924878	125.251788	14.284704	26.005873	93.333333	6.666667	36.388889	25.277778	3.611111	3.055556	357.4153	1.7159	74.1042	6671	0.75716	1301	471.5211	6150	94.5461	2610	0.0034382	8889	72.2014	8740	170.0531	560	257.7906	4051
472	98	181	374	3128	56	16	-8.363828	-1.346763	-41.704137	-14.346465	40.357374	68	8.276731	60.62	50.688016	48.411026	46.984834	528	1997	3222	123.396397	141.406763	114.087605	12.148843	28.168867	98.464491	1.535509	85.028791	13.435701	1.535509	1.535509	471.5211	1.9012	85.7361	9661	0.50492	2257	496.3331	11010	96.1762	6160	0.002761	10610	95.1098	10414	184.0192	371	289.014	8995
488	91	187	397	4586	68	18	-8.206712	-1.328011	-44.289349	-13.72024	42.961339	76	8.754567	60.64	52.443479	50.682175	49.490187	516	2024	3246	119.823133	160.697055	134.758514	24.651151	29.572017	91.405343	8.594657	29.268293	6.852497	2.439024	0.58072	411.2529	1.7455	94.6679	9007	0.45178	1700	496.3331	4800	89.8197	2410	0.0029508	12133	91.9183	11521	193.9618	1888	289.1369	8505
488	101	208	387	6442	80	16	-7.266773	-0.89496	-45.276587	-12.9716	44.381627	71	8.484375	58.72	50.48191	49.321116	47.773228	470	2038	3211	121.534945	131.095838	127.205869	24.539531	22.455591	86.538462	13.461538	29.72028	6.293706	6.118881	1.748252	404.2826	1.6868	93.5535	8247	0.52219	1983	496.3331	6000	97.8344	3720	0.00067025	13881	98.2048	13878	203.7001	2241	291.688	8879
472	116	196	355	3416	58	11	-15.294004	-3.05295	-40.476579	-16.65389	37.423629	70	8.383907	54.76	39.571635	39.82044	37.39605	483	1844	3184	113.505684	170.350812	124.132215	21.125004	1.188832	96.899225	3.100775	62.015504	34.883721	3.100775	3.100775	318.2356	2.3743	84.7589	8441	1.4925	1994	487.9207	1760	104.7581	1990	0.0030237	11227	107.2311	11228	188.7881	910	265.5199	8783
472	107	179	365	3521	59	15	-17.74993	-5.744954	-30.064238	-14.252051	24.319284	26	5.188505	53.33	37.517537	39.441524	35.375628	508	1874	3171	131.48232	105.400972	117.762558	20.135361	17.199746	100	0	100	100	0	0	364.8723	2.4569	58.7064	6864	1.5101	1489	425.5563	2800	89.8197	950	0.039575	12113	86.345	9513	174.309	1348	260.3798	6328
297	105	171	192	2612	51	4	-25.332184	-10.659205	-33.90764	-21.885492	23.248434	39	6.279743	34.7	29.079572	30.21987	21.941678	448	1904	3240	149.013306	103.806568	125.683521	26.01734	0	100	0	100	100	0	0	302.3268	5.3272	69.9057	7470	3.5765	1209	334.9815	1190	101.2371	10	-0.0043298	8165	55.1193	8192	177.1733	2501	257.6264	6285
384	103	193	281	3942	63	11	-28.093266	-5.258799	-28.093266	-15.628205	22.834468	43	6.632295	46.57	35.666515	28.031868	28.256648	736	1683	3275	126.944143	181.212206	165.746764	35.651613	0	100	0	100	100	0	0	364.8723	2.4153	81.512	7434	4.9174	1010	390.6942	1090	102.9825	330	0.004148	9159	59.2692	9192	201.8487	1039	289.5017	9530
238	181	210	57	285	17	2	-28.735446	-5.136751	-29.775313	-15.138024	24.638562	57	7.583121	50.03	32.531919	34.563604	31.159488	553	1758	3110	127.501554	152.995011	125.757071	6.026015	0	100	0	100	100	0	0	226.0832	3.2298	52.5755	5735	3.2962	757	312.8418	1210	142.5017	390	-0.023141	8418	49.2928	8058	209.6202	138	236.6587	22
282	153	202	130	874	30	2	-25.76755	-2.880954	-28.141873	-14.766998	25.26092	48	6.980792	50.45	36.974681	36.086369	31.697747	573	1937	3357	156.319839	154.585477	163.857909	19.358898	0	100	0	100	100	0	0	204.0442	3.1751	47.5049	3751	2.9604	498	282.3453	370	108.4016	360	-0.026122	7003	40.8479	6526	197.6856	273	246.7431	2535
251	172	211	79	746	27	1	-27.423926	-12.594994	-31.876546	-20.845047	19.281553	32	5.657383	35.84	25.592041	23.765952	24.706466	343	2445	3379	149.200662	201.937089	129.551724	0	0	100	0	100	100	0	0	226.0832	2.9652	45.318	5376	2.806	580	447.9496	2170	171.9824	10	0.051282	9741	33.3425	6697	225.4965	1152	288.1767	11794
341	110	206	230	6195	79	9	-23.187065	-9.840754	-31.136238	-18.383738	21.295484	28	5.298553	42.19	31.098862	27.208468	24.293437	445	1656	3431	120.097473	148.247423	116.356324	5.115428	0	100	0	100	100	0	0	340.757	3.0683	93.0156	8245	4.6806	936	364.8723	2660	112.1718	150	0.063348	17576	51.8477	10867	207.503	2110	272.9523	16898
472	96	177	375	3394	58	16	-14.643239	-4.23793	-44.372807	-15.897747	40.134877	51	7.150636	48.42	47.548893	44.892046	42.216266	500	1848	3163	127.974006	150.304111	121.00943	18.564797	43.265761	94.845361	5.154639	63.505155	0.206186	4.742268	0.206186	357.4698	1.934	66.6406	6709	0.40495	1512	487.9207	7030	96.1762	6820	0.0048454	10827	103.0508	10204	177.7098	1122	276.7484	8905
488	96	189	392	4670	68	16	-8.860684	-3.641496	-51.889741	-16.974746	48.248245	73	8.586252	45.84	49.898194	47.492836	44.626897	481	1958	3161	118.908613	146.043415	113.922504	24.679589	41.398608	79.249218	20.750782	16.266945	2.502607	6.465068	0.417101	447.9496	1.869	61.8318	7192	0.20655	1646	471.5211	9040	96.1762	3750	0.00058518	10221	103.5177	10197	179.4468	1340	264.9433	7212
404	100	147	305	3464	59	14	-19.702092	-13.373994	-41.305021	-21.725032	27.931028	31	5.607107	32.3	35.000136	32.848311	27.186886	429	1663	3092	131.458391	138.418174	116.707548	26.737137	17.479726	100	0	100	100	0	0	302.3268	1.7159	54.6159	5202	1.108	1031	390.6942	2400	97.8344	2010	0.0025281	7078	75.7744	7076	151.4755	830	324.3806	4187
404	98	175	306	5545	74	11	-13.981821	-8.482985	-49.871705	-21.101423	41.38872	60	7.75053	35.42	36.808472	36.200703	35.918717	475	2114	3297	114.298503	132.357183	123.824707	25.770437	26.548467	92.139738	7.860262	38.427948	22.707424	6.550218	1.310044	384.0723	1.6868	73.7618	6606	1.2257	1131	411.2529	1290	96.1762	1290	0.0054016	8618	62.693	8436	160.9852	1017	261.0634	5909
472	100	181	372	4272	65	17	-29.182314	-8.416368	-43.321968	-23.684416	34.9056	49	7.047262	32.76	38.279671	36.400078	32.552086	498	1892	2996	127.850527	133.579764	133.546192	22.305247	16.23104	90.504451	9.495549	35.905045	0.593472	3.857567	0.296736	292.1653	1.7756	68.8084	6383	0.66003	1241	479.6508	4370	102.9825	30	0.0042751	9722	79.1605	9456	182.5501	1347	284.7448	5459
318	103	184	215	4628	68	8	-24.531666	-16.616874	-36.492564	-26.069713	19.87569	34	5.893893	20.12	24.735752	21.956739	16.565266	633	1468	3341	179.64713	122.007489	134.685353	0	0	100	0	100	100	0	0	312.8418	1.7756	120.2386	10196	10.9187	1043	404.2826	1410	102.9825	20	0.050211	8642	32.772	6792	215.8917	642	364.0025	3244
255	107	163	148	2781	53	7	-27.750878	-21.760347	-49.917559	-30.514712	28.157211	55	7.47926	18.04	17.553135	15.045419	15.02343	279	2399	3467	126.155445	119.089849	177.58316	30.579836	0	91.891892	8.108108	62.162162	29.72973	8.108108	8.108108	292.1653	2.1798	94.3017	9249	20.3623	343	292.1653	1330	104.7581	230	0.010029	2737	18.3472	2675	144.6567	14	265.0727	1468
411	112	164	299	6864	83	15	-30.834926	-11.789185	-33.414057	-26.314733	21.624873	28	5.37576	30.07	22.157661	23.191161	24.216075	439	2118	3047	126.545508	133.027095	163.721759	36.739127	0	100	0	100	100	0	0	237.98	1.934	71.6844	6229	8.0098	469	282.3453	1220	112.1718	10	0.018107	3652	21.9965	3424	161.7852	549	267.5569	656
488	85	172	403	5774	76	18	-26.446828	-8.896653	-55.503294	-22.156586	46.60664	57	7.583511	33.4	42.566417	40.931722	39.573632	457	2060	3367	107.633819	136.624699	121.86065	23.579471	38.745746	83.912484	16.087516	18.661519	1.287001	5.662806	0.2574	418.3435	1.9012	74.4432	7626	0.35266	1538	487.9207	12910	99.5212	5870	0.00054251	9005	78.7713	8994	165.446	1047	283.9463	8634
472	100	169	372	4093	64	13	-28.042511	-7.061497	-50.205614	-21.954801	43.144116	54	7.359127	33.11	42.512331	38.778472	38.075404	448	1861	3182	88.813239	140.263877	112.062972	24.942348	45.668773	82.915361	17.084639	31.034483	0.15674	6.426332	0.15674	352.6086	1.7455	76.8289	6471	0.39129	1481	377.5626	8050	97.8344	6100	-0.001098	9053	78.1275	9012	167.1941	767	273.565	4699
496	100	175	397	7032	84	17	-26.129408	-9.597215	-43.844241	-23.921095	34.247025	46	6.839947	32.27	40.43842	37.061604	36.261345	476	1941	3197	106.401013	135.35432	124.86927	27.159558	39.720269	90.384615	9.615385	40.224359	3.525641	4.326923	0.160256	315.9382	1.8062	74.7518	5665	0.39017	1335	487.9207	1510	96.1762	30	-0.00068312	9022	85.2494	9011	165.2749	1031	269.8675	6104
496	91	194	405	9324	97	19	-31.35192	-10.500599	-44.821129	-25.038611	34.320529	41	6.451043	26.44	35.185215	32.351253	32.091384	471	1932	3268	96.902983	127.905791	109.118619	29.786465	33.150452	89.285714	10.714286	42.207792	5.519481	7.142857	0.324675	471.5211	1.7159	90.2823	7642	0.86354	1641	487.9207	2970	85.3295	1820	0.0037757	10356	80.2045	10175	164.7107	1060	290.4039	7915
472	101	159	370	4043	64	12	-15.737305	-13.659189	-33.325974	-19.553377	19.666785	27	5.250734	35.56	33.619552	28.334769	28.830818	426	1683	3111	89.315195	126.642466	111.111483	19.480785	0	100	0	100	100	0	0	308.1362	1.8062	74.3927	6223	2.3579	1291	471.5211	1950	101.2371	80	0.080536	16901	106.7239	9366	157.1227	700	270.5516	16693
496	96	175	400	10022	100	19	-36.741621	-10.592107	-42.02356	-26.024856	31.431453	49	7.03637	30.59	30.53969	28.401066	29.079311	507	1894	3252	88.886881	148.311394	122.167954	32.480919	31.853762	100	0	100	100	0	0	393.3505	1.6582	90.4933	9463	1.9618	1623	496.3331	2800	96.1762	50	-0.0032938	9261	70.8505	9240	157.8064	1809	278.8975	12067
464	98	171	366	6169	79	15	-31.3593	-13.120968	-41.907264	-25.674631	28.786296	49	7.018799	23.67	31.122914	27.558961	25.091212	464	1771	3180	105.943636	136.884619	120.347512	38.222414	21.939719	95.575221	4.424779	41.59292	25.663717	2.654867	1.769912	268.5132	1.6868	67.5174	5111	1.5502	951	463.5293	1230	97.8344	910	-0.01034	6762	49.92	6459	154.5474	1251	267.0618	11739
488	100	193	388	11144	106	19	-30.588697	-11.466809	-43.631596	-24.043632	32.164787	47	6.907794	26.42	36.520249	25.64995	28.12205	444	1626	3295	109.122335	122.629949	95.079374	39.63677	13.085028	92.105263	7.894737	47.368421	8.421053	5.789474	0.526316	471.5211	1.7159	85.2124	10589	1.0673	2784	496.3331	2240	86.8007	2860	0.013493	13426	101.7486	12601	193.2298	2490	378.6332	12247
496	100	162	397	5492	74	18	-23.557717	-9.034893	-29.314247	-19.320901	20.279354	28	5.337114	34.73	32.615945	27.463029	26.150132	422	1619	3132	95.513508	140.314775	94.919273	24.512958	0	100	0	100	100	0	0	367.7228	1.7159	80.6456	6589	2.4764	1068	496.3331	1190	82.4615	1180	-0.002226	7690	56.8214	7700	160.7349	1390	275.8803	12689
313	108	195	204	3735	61	7	-25.822508	-14.726543	-33.531023	-25.885454	18.80448	18	4.356115	20.89	19.866153	21.517138	17.460207	405	1930	3156	93.199842	104.440777	103.49819	0	0	100	0	100	100	0	0	312.8418	2.0709	86.2986	8019	7.468	786	312.8418	1080	96.1762	300	-0.016919	6859	38.8033	6679	190.065	274	222.7711	462
488	101	206	387	13076	114	11	-31.461506	-14.150226	-42.982518	-26.363572	28.832291	55	7.474677	14.493	25.705038	14.287511	13.769977	376	1468	3131	86.174115	100.32047	100.358978	3.677536	0	100	0	100	100	0	0	418.3435	1.7756	131.5228	12716	8.9869	1631	487.9207	1030	86.8007	360	0.0038282	7779	39.7236	7808	174.368	352	299.7647	13
302	103	143	199	3855	62	10	-28.88963	-16.187069	-33.872258	-23.578542	17.685189	32	5.713116	20.54	25.835089	14.436719	15.848157	629	1520	3204	114.315919	187.541371	187.999238	43.254521	0	100	0	100	100	0	0	224.5457	1.7756	95.4498	4864	7.9244	567	329.3038	1300	99.5212	270	0.0095936	4777	27.7166	4732	159.7766	659	309.6111	297
302	114	198	188	3836	62	8	-22.03534	-19.340094	-36.743317	-27.519708	17.403223	35	5.996504	19.28	19.373172	18.689927	14.63451	371	2088	3470	100.644732	90.794695	120.91967	26.97516	0	100	0	100	100	0	0	250.5027	1.8062	71.9501	5349	3.9832	1072	447.9496	960	99.5212	20	0.058245	12048	77.0609	10694	199.7434	2251	426.1161	953
201	103	137	98	1136	34	3	-35.824184	-17.708658	-37.978087	-27.466885	20.269429	33	5.773979	19.9	21.306073	14.954303	18.377751	440	1702	3324	112.610599	124.172619	122.694128	0	0	100	0	100	100	0	0	135.3779	1.9012	60.2803	2925	10.4455	175	187.3286	470	99.5212	160	-0.015104	1559	13.0425	1473	118.9902	194	149.7502	2824
302	114	225	188	5474	74	7	-27.716201	-14.611997	-32.887544	-27.42215	18.275547	27	5.272103	12.297	13.898984	11.57497	19.638132	286	2388	3623	96.282657	59.17181	67.909999	0	0	100	0	100	100	0	0	318.2356	5.0417	104.0915	10667	11.7684	790	346.6321	1010	101.2371	310	-0.031866	6666	32.9995	5937	192.8782	1060	274.8013	6205
292	93	160	199	5104	71	4	-25.219996	-13.385312	-40.53104	-23.890834	27.145728	70	8.404587	28.96	24.218605	26.440162	22.466018	579	1903	3387	137.948545	147.099066	135.393788	0	0	100	0	100	100	0	0	374.1521	1.7159	124.4086	13470	14.003	844	496.3331	1190	92.9436	240	-0.0010065	5770	29.7034	5799	178.2514	2945	339.4932	19415
292	100	148	193	4619	68	9	-22.32431	-18.480051	-37.440912	-24.824089	18.960861	24	4.927788	25.71	20.688834	17.58304	16.080698	461	1948	3310	104.259241	135.406574	137.261978	37.470703	0	100	0	100	100	0	0	282.3453	1.7159	54.3488	6532	6.1573	475	292.1653	1270	97.8344	90	0.0038793	3492	24.3984	3499	173.1605	6541	246.3756	4193
329	93	205	236	6569	81	9	-25.921037	-17.516528	-31.353038	-24.615897	13.83651	19	4.466995	16.52	21.183312	13.898561	12.827619	563	1409	2935	118.628179	147.354571	107.01126	0	0	100	0	100	100	0	0	233.9464	2.7223	108.3822	6587	24.6403	215	312.8418	1250	92.9436	20	0.00514	3110	14.0218	3106	0	0	0	0
480	98	188	382	14456	120	9	-23.531257	-15.53092	-34.718705	-23.140493	19.187785	24	4.9412	25.08	23.334456	22.064686	21.157453	431	1979	3211	96.365706	158.070753	92.471231	0	0	100	0	100	100	0	0	318.2356	1.6868	107.324	8503	9.1255	786	471.5211	1090	97.8344	130	-0.018954	6347	32.7677	6109	183.5664	1478	224.2328	66
488	95	172	393	6877	83	15	-20.040191	-10.768672	-51.689574	-24.291223	40.920903	54	7.398929	27.25	41.214474	35.084281	32.483613	452	1715	3163	111.744097	141.678859	110.286686	32.942011	26.434871	89.621087	10.378913	22.075783	0.823723	4.283361	0.164745	479.6508	1.6868	70.4385	6496	0.30547	1742	496.3331	6550	97.8344	1030	0.0024119	9872	99.4607	9666	170.3461	1356	299.3609	9070
488	96	172	392	6614	81	18	-15.112853	-10.290654	-53.155472	-22.982264	42.864818	51	7.169352	28	42.262397	37.254215	36.000008	442	1808	3183	106.527031	142.23	107.534332	29.353285	51.18433	79.753915	20.246085	13.534676	2.237136	4.026846	0.223714	471.5211	1.7756	74.2337	7362	0.22128	2002	487.9207	2190	96.1762	2690	0.0010787	9730	98.4944	9647	165.7476	908	303.8373	9028
496	93	162	403	5527	74	20	-19.046548	-11.558932	-53.428661	-23.314807	41.86973	57	7.55836	29.02	38.327796	35.169507	34.194339	415	1912	3211	90.745899	142.100212	105.034637	27.093235	73.831033	78.280543	21.719457	18.778281	5.429864	6.561086	2.262443	343.1915	1.6868	68.9199	6707	0.53603	1309	496.3331	6480	96.1762	1670	-0.0033394	8370	67.8661	8126	165.3398	1545	283.079	7760
488	93	164	395	4268	65	19	-26.150808	-12.673411	-44.473777	-23.649879	31.800367	37	6.144757	25.53	39.565606	32.619742	32.463051	450	1656	3206	99.895607	138.972503	109.068515	23.30063	22.42026	82.161235	17.838765	24.699828	0.686106	6.861063	0.343053	496.3331	1.7455	82.0714	7789	0.35804	2111	496.3331	7940	89.8197	2390	0.00026142	9221	85.4139	9225	162.1767	1324	276.0214	9320
496	98	174	398	8063	90	18	-28.696554	-10.571013	-47.353432	-24.870083	36.782419	48	6.998313	28.13	38.512956	33.485362	31.616025	452	1882	3261	99.317652	141.351177	120.766321	29.228004	23.975739	87.719298	12.280702	31.359649	0.657895	5.04386	0.219298	463.5293	1.7159	76.0231	6756	0.45752	1642	487.9207	8370	97.8344	5790	0.0052004	9483	89.9889	8823	159.8281	1203	288.7969	12152
496	96	181	400	8359	91	20	-38.135671	-10.409892	-44.241549	-24.15858	33.831658	47	6.910289	27.72	41.234595	35.076215	34.504483	481	1688	3165	100.119155	136.199888	116.378194	33.96014	52.144909	85.621762	14.378238	25.777202	0.647668	7.642487	0.129534	440.3572	1.6868	76.7718	6998	0.25209	2002	496.3331	5070	96.1762	4370	0.0022495	9794	102.4462	9510	162.2564	1386	298.1744	12481
[truncated: 74 more columns]
