# Supplementary material for: Feature Selection for Speech Emotion Recognition in Spanish and Basque: On the Use of Machine Learning to Improve Human-Computer Interaction
Source: PLoS One. 2014 Oct 3;9(10):e108975. doi: 10.1371/journal.pone.0108975 (PMC4184843; doi:10.1371/journal.pone.0108975)
Supplement: File S5 — Feature matrix corresponding to Basque female actress F1. (CSV) [file pone.0108975.s005.csv]

464	103	218	361	4441	67	14	-33.13453	-21.296885	-42.650515	-32.052848	21.35363	23	4.858582	14.033	27.330426	23.707501	21.750226	492	1756	3174	82.042407	107.827398	74.685193	19.306192	46.725751	63.554758	36.445242	8.797127	0.179533	6.642729	0.179533	384.0723	2.915	38.7067	5236	0.19499	1049	404.2826	3920	102.9825	4300	-0.0017752	8706	138.864	8570	198.4223	194	268.8831	5103
411	153	205	259	1656	41	11	-38.130046	-22.79439	-43.300485	-32.543078	20.506095	22	4.698236	14.38	26.490991	22.207178	20.355259	462	1992	3219	118.057921	129.428888	81.28793	13.748547	49.848037	68.061674	31.938326	8.370044	0.220264	8.14978	0.220264	237.98	2.6762	40.2335	5196	0.22703	1145	418.3435	1050	124.2876	5730	0.0011639	9667	128.412	9645	199.8238	429	266.1275	6910
488	107	216	381	4577	68	13	-30.073865	-20.373735	-42.792533	-32.179277	22.418799	26	5.126628	15.128	28.001778	25.117809	24.29454	581	1941	3197	79.044682	104.660887	86.953042	13.665055	18.537094	78.111588	21.888412	13.733906	0.214592	8.369099	0.214592	384.0723	2.7692	42.3439	6190	0.23279	1293	487.9207	1600	112.1718	1840	0.0014201	10016	124.927	9966	196.4361	244	284.0318	9089
397	150	201	247	1644	41	10	-25.993726	-20.173637	-42.520385	-30.692765	22.346749	27	5.251146	15.579	26.387408	23.193049	22.666703	422	2106	3271	91.941974	116.659325	90.637985	10.733733	64.975252	73.055556	26.944444	25.555556	0.277778	10	0.277778	233.9464	2.7223	42.2715	5318	0.49551	884	384.0723	4800	122.181	3850	0.00049654	9570	119.1728	9578	193.2304	390	247.3736	4458
496	107	217	390	3627	60	14	-26.018923	-21.514	-43.864106	-32.418979	22.350105	23	4.831523	12.103	27.781897	25.275474	23.27692	457	2005	3170	77.125489	115.296147	79.018854	14.42824	54.789497	58.773006	41.226994	6.871166	0.122699	5.889571	0.122699	377.5626	2.9652	42.6708	5835	0.13858	1383	411.2529	4380	102.9825	8380	-0.0029268	9644	141.3251	9102	200.971	266	263.3931	5501
404	122	211	282	2639	51	11	-37.962912	-20.274968	-43.798126	-32.3112	23.523159	28	5.357749	13.47	24.731436	20.764071	19.174248	443	1984	3228	95.766676	137.549986	76.113615	15.913668	63.072021	48.728814	51.271186	6.355932	0.211864	10.59322	0.211864	297.2026	2.4569	37.066	4714	0.2109	993	411.2529	3990	112.1718	6940	-0.0004274	8819	129.928	8820	191.3503	140	259.5243	5035
208	172	196	36	118	11	0	-31.177952	-24.056545	-35.217495	-29.44711	11.16095	12	3.59346	10.712	10.250394	5.42481	10.640369	420	2370	3551	107.785531	102.758131	60.546734	9.088648	0	100	0	100	100	0	0	193.8439	3.2855	21.5191	2710	0.86565	149	214.7812	780	160.6157	330	-0.01861	6074	37.582	5693	187.1586	0	214.7812	0
194	184	188	10	7	3	0	-29.261089	-29.261089	-35.005875	-31.887874	5.744786	4	2.035631	4.013	8.598507	1.001541	-4.436888	461	1647	3005	60.088796	99.08246	113.266845	0.592601	0	100	0	100	100	0	0	246.2569	2.9652	66.8739	9116	5.7553	736	384.0723	1000	171.9824	310	-0.0077179	7171	41.3081	7163	213.4516	2409	280.49	8355
384	178	202	206	2388	49	10	-32.925727	-24.85447	-47.528016	-33.215075	22.673546	41	6.44624	10.583	11.587779	7.497172	4.328928	464	1812	3129	132.21259	152.341821	159.69556	32.05485	0	87.5	12.5	75	12.5	12.5	12.5	250.5027	2.7692	44.2935	6786	2.8949	629	384.0723	950	160.6157	370	0.0079035	6939	47.7968	6927	185.6643	404	292.329	16833
359	166	195	192	2716	52	9	-28.46359	-25.531972	-44.317679	-31.500052	18.785707	36	6.04715	10.749	14.4953	11.721846	7.773183	571	2010	3122	77.198753	117.944411	73.840155	13.259912	0	93.333333	6.666667	53.333333	40	6.666667	6.666667	233.9464	2.817	68.6609	8573	5.8468	541	346.6321	1010	163.3849	320	-0.0074599	5154	31.8328	5110	187.3221	272	284.4417	7735
215	166	192	49	219	15	0	-31.989579	-25.3935	-43.510712	-34.713911	18.117212	25	5.007696	8.234	9.982865	0.818877	6.703279	356	2185	3157	76.173067	163.238008	78.093869	0	0	92.857143	7.142857	71.428571	21.428571	7.142857	7.142857	226.0832	2.7692	72.7809	7656	7.4358	563	411.2529	880	140.0864	340	-0.0031267	5744	34.5437	5766	195.8681	979	318.6681	17143
208	194	198	14	31	6	0	-27.562658	-24.123424	-38.78387	-32.492113	14.660446	27	5.288128	4.689	10.036895	-6.373593	3.22354	435	1188	3170	148.140828	237.293925	154.681713	0	0	100	0	100	100	0	0	251.3715	3.3998	95.6225	9197	7.757	986	397.4303	630	101.2371	230	-0.027355	7091	34.3123	6565	196.7727	510	280.0331	10767
384	178	221	206	4288	65	10	-59.141703	-27.597413	-59.141703	-37.471802	31.54429	84	9.200736	6.236	8.688282	-1.905814	-4.019961	421	1307	3166	119.894402	145.867023	287.034303	18.084935	0	77.777778	22.222222	44.444444	5.555556	11.111111	11.111111	233.9464	3.2855	82.1194	8042	7.3627	742	384.0723	700	137.712	410	-0.030773	8452	48.1467	7783	196.1411	287	289.5071	6775
197	158	182	39	90	10	0	-29.348789	-25.984249	-36.743691	-29.857597	10.759442	10	3.163741	10.569	17.644699	4.76528	0.749383	445	1310	2990	149.391776	144.211613	101.740491	2.733156	0	100	0	100	100	0	0	233.9464	2.9652	42.3654	5106	3.9393	433	250.5027	430	126.4305	510	-0.048457	8589	48.7717	6869	184.867	13	230.8218	774
347	172	198	175	1955	44	8	-30.841631	-26.966056	-56.742642	-36.211977	29.776585	79	8.942039	7.484	8.875717	2.515328	0.767718	440	1972	3092	101.712355	196.204053	98.675281	17.057505	0	73.333333	26.666667	46.666667	26.666667	26.666667	26.666667	312.8418	2.817	46.9778	7693	4.1381	601	312.8418	770	142.5017	410	-0.024938	6251	39.4919	5816	183.0758	7	260.202	5541
238	181	203	57	228	15	1	-32.688013	-22.638896	-38.546592	-30.335397	15.907696	23	4.804478	11.13	9.934321	8.14592	8.785007	374	2089	3047	67.982896	168.547423	64.65079	4.569343	0	100	0	100	100	0	0	214.7812	3.0163	28.168	3212	1.3806	351	364.8723	790	160.6157	380	-0.045247	10675	70.954	9192	196.109	0	364.8723	0
242	181	209	61	178	13	1	-33.582523	-22.849134	-41.628297	-29.220585	18.779163	27	5.270592	17.21	18.265036	12.427467	11.968544	356	1683	3097	79.917759	178.613431	72.108476	4.728078	0	87.671233	12.328767	58.90411	4.109589	5.479452	1.369863	237.98	3.1751	59.0469	7331	3.3263	865	384.0723	1500	128.6103	940	0.019265	11200	95.6271	10811	195.7561	196	242.201	5050
411	166	222	245	3438	59	10	-34.874187	-26.51162	-42.540832	-33.493054	16.029212	27	5.280409	7.636	18.087287	8.453465	5.442838	601	1466	3183	107.885593	70.780849	77.61679	17.962484	40.939504	25	75	5.714286	0.714286	24.285714	0.714286	384.0723	2.817	32.7459	4775	0.4747	1066	487.9207	1280	101.2371	1570	0.012014	10298	144.8295	9643	208.7294	263	378.235	7671
384	181	203	203	1877	43	10	-32.312924	-26.484557	-40.603158	-32.074334	14.118601	16	4.089423	11.421	13.727969	13.864196	12.201867	521	2014	3167	74.656745	125.030352	62.983068	7.874569	0	78.947368	21.052632	31.578947	2.631579	13.157895	1.315789	233.9464	2.9652	39.4515	5324	1.5596	719	237.98	940	124.2876	320	0.0047534	8686	112.1898	8677	189.4824	92	220.4034	232
391	172	218	219	2696	52	10	-30.021195	-24.219262	-42.300554	-32.673677	18.081292	21	4.597071	14.384	19.341242	16.175139	15.003754	522	2006	3223	75.967217	111.908208	75.862811	9.601859	20.160519	75.862069	24.137931	20	1.37931	5.517241	0.689655	250.5027	2.817	46.5499	6199	0.75621	1086	364.8723	1610	144.9586	1920	-0.0085464	10189	114.148	9868	199.0265	259	235.924	1905
384	163	227	221	4583	68	10	-39.979122	-32.038584	-41.686689	-37.019227	9.648105	9	3.146019	6.039	9.962741	4.972422	2.689469	564	1861	3259	64.382304	89.740708	83.041058	47.334806	0	46.153846	53.846154	15.384615	3.846154	25	1.923077	207.5622	2.7692	18.8828	2169	0.41913	345	226.0832	1930	114.1058	1150	0.0097222	9014	96.054	8823	189.3667	210	213.8168	163
404	118	211	286	3236	57	14	-37.462597	-23.416512	-42.657194	-33.830859	19.240682	23	4.854685	13.556	22.935044	20.439	19.290328	469	2124	3233	93.024593	130.147498	88.860889	15.193063	15.76373	85.603113	14.396887	18.287938	0.389105	1.945525	0.389105	268.2308	2.915	51.1551	6268	0.44602	1459	404.2826	2230	112.1718	2050	-0.0068988	10181	121.7604	9759	196.3689	184	251.468	5314
496	101	233	395	3805	62	12	-26.771618	-20.716418	-43.799709	-31.434939	23.083291	30	5.52923	15.661	29.00973	25.717097	24.215473	458	1910	3136	78.454794	126.438528	77.141534	14.625094	43.857408	73.666093	26.333907	8.261618	0.344234	4.130809	0.172117	297.9493	2.915	52.0368	7339	0.32148	1365	487.9207	10280	118.0744	5310	0.00031126	12589	121.605	12594	223.627	616	302.8915	9852
488	145	222	343	2311	48	15	-32.132868	-15.628567	-44.600651	-27.141367	28.972084	36	6.07068	20.97	32.953136	29.958886	26.360773	428	1882	3284	111.407868	129.848704	94.364327	11.917216	46.715497	82.817869	17.182131	15.979381	0.343643	5.841924	0.171821	282.3453	2.8656	41.8235	6227	0.23128	1313	487.9207	8110	112.1718	6640	0.0010712	11407	136.4188	11376	215.4356	488	281.4064	8446
496	143	250	354	6483	81	14	-31.190884	-15.209973	-42.66854	-30.563722	27.458567	33	5.830692	17.56	30.440666	27.815235	25.962865	492	2009	3150	81.524078	102.603546	87.355325	20.589716	32.426615	66.621438	33.378562	5.291723	0.27137	9.63365	0.135685	496.3331	1.9425	58.8441	8311	0.2559	1792	496.3331	8720	99.5212	1290	-0.00041126	13134	131.5783	13133	218.2373	509	309.302	8943
222	166	198	56	379	19	0	-30.39084	-24.886464	-64.254327	-41.685895	39.367863	209	14.473615	9.173	10.857503	12.571497	2.644254	524	2100	3059	115.960825	89.256711	128.679795	0	0	68	32	52	16	32	32	246.2569	2.915	84.9174	9938	4.8399	987	390.6942	290	160.6157	430	-0.054924	10745	55.9448	8533	203.7114	355	284.9897	3000
384	175	234	209	5420	74	9	-26.600346	-26.409372	-76.289626	-40.692933	49.880253	219	14.819851	13.475	10.922579	11.760105	13.513239	532	2791	3592	65.62859	135.388985	129.28381	39.77354	0	69.230769	30.769231	38.461538	15.384615	19.230769	11.538462	207.5622	3.4584	82.0807	7787	9.1255	555	384.0723	610	130.8277	100	-0.01858	7454	36.7486	7232	227.7901	1903	299.4267	14329
187	161	173	27	36	6	1	-28.065938	-26.085864	-38.24964	-30.478706	12.163776	13	3.687046	13.835	15.259893	11.010952	7.557132	477	1550	3020	99.984523	64.810108	99.977506	3.143384	0	100	0	100	100	0	0	157.8934	2.7223	16.5989	1385	0.65908	127	197.1861	1090	157.8934	10	-0.027085	6921	53.6488	6404	172.1952	0	197.1861	0
404	103	204	301	2083	46	10	-26.357345	-20.769666	-44.197488	-29.617378	23.427822	25	5.069241	18.32	25.647424	23.96954	21.976625	447	1979	3241	87.516003	129.28358	82.899203	12.102068	5.556951	94.354839	5.645161	40.725806	1.209677	1.612903	0.403226	268.2308	2.6762	54.4735	6855	0.81888	974	384.0723	4510	122.181	1350	-0.013457	11806	103.4993	9917	195.5515	99	251.0348	4133
384	129	206	255	2612	51	10	-31.108914	-16.368045	-43.225397	-28.719916	26.857353	24	4.945133	18.01	23.760017	21.637155	20.642745	411	1996	3097	109.811632	130.035381	81.195021	18.163158	16.744504	88.205128	11.794872	32.820513	2.564103	3.589744	1.025641	364.8723	2.1798	59.6583	8543	1.0663	1458	463.5293	4830	104.7581	2990	-0.01454	12613	111.316	11440	199.4864	1459	290.4525	6053
496	126	229	370	3206	57	13	-34.12467	-21.48933	-43.746045	-30.059376	22.256715	24	4.954558	18.44	24.049776	20.796772	19.514032	505	1908	3165	106.235575	122.719964	117.071989	12.684164	25.395029	90.849673	9.150327	38.562092	3.267974	5.228758	0.653595	250.0761	2.7223	42.3488	5638	0.57761	1025	496.3331	3110	102.9825	570	2.7601e-005	12105	117.4568	12130	200.3845	537	281.9097	12382
404	118	232	286	1942	44	13	-26.216636	-13.255567	-43.839668	-26.711656	30.584101	39	6.260647	21.47	36.275309	31.144587	28.508889	425	2013	3268	107.720574	150.227464	88.398974	13.928194	42.389708	78.534031	21.465969	23.298429	0.65445	8.507853	0.13089	397.4303	1.9425	44.2797	6902	0.20172	1395	487.9207	6240	112.1718	9190	0.0008315	13439	136.3118	13409	230.5102	1159	287.5522	5682
496	166	263	330	2748	52	13	-28.256297	-15.08013	-42.856752	-26.107562	27.776622	36	6.036023	20.46	33.250454	29.338689	24.460555	459	1882	3225	111.52905	121.901276	97.858553	13.562266	38.165213	87.556561	12.443439	32.80543	0.904977	6.78733	0.226244	364.8723	2.8656	39.792	6088	0.1975	1776	496.3331	2060	102.9825	3430	0.0037929	16369	184.0804	16116	265.709	2037	339.4589	8575
259	201	228	59	304	17	1	-23.191047	-19.930648	-35.345927	-25.140532	15.41528	14	3.839151	17.44	17.11999	8.408948	4.337417	297	1654	3359	175.280329	214.168674	147.229406	4.747838	0	100	0	100	100	0	0	246.2569	3.5787	35.258	5212	1.1529	556	277.5598	950	193.8439	180	-0.031557	10484	55.4126	9789	224.8138	123	253.7705	1131
302	211	250	91	1312	36	4	-23.440491	-20.764222	-40.614542	-27.532658	19.850321	32	5.732241	16.05	11.275121	5.452579	8.297188	370	2174	3487	95.285058	158.848957	77.256361	0	0	100	0	100	100	0	0	277.5598	4.0336	92.6262	12613	8.6147	1011	312.8418	1140	211.1409	40	-0.00024463	7875	35.5838	7914	259.6004	918	283.0383	1835
234	226	229	8	7	3	0	-25.115754	-18.869603	-30.490863	-24.780367	11.62126	19	4.444601	7.467	10.704804	13.624564	11.517259	503	1825	3143	171.852557	209.518839	244.446811	0	0	100	0	100	100	0	0	226.0832	3.0683	38.8194	5527	2.9678	589	233.9464	340	171.9824	300	-0.062698	9709	50.2943	8110	209.1812	672	230.0148	30
278	172	237	106	2157	46	0	-30.16583	-19.347757	-34.833264	-27.467088	15.485507	27	5.226926	11.602	13.568048	1.177102	9.425907	383	1156	3546	197.231054	203.224539	191.515025	0	0	100	0	100	100	0	0	377.5626	4.7044	76.4671	12875	6.6052	968	377.5626	380	157.8934	290	-0.05288	10064	40.4155	8014	228.6601	5562	298.0235	12652
222	178	202	44	181	13	1	-29.524306	-22.192884	-41.796484	-30.902254	19.603599	27	5.246648	9.493	16.16532	-1.668265	-1.187624	327	1311	3244	102.452818	141.908174	87.091043	2.945969	0	100	0	100	100	0	0	226.0832	2.9652	44.7025	5362	2.3529	633	246.2569	380	171.9824	330	-0.06922	10569	60.5252	8612	202.2683	62	236.1701	203
347	172	262	175	3616	60	2	-26.386602	-18.617369	-34.005129	-27.387322	15.38776	15	3.986028	16.26	20.34855	15.703674	8.833405	423	2068	3185	107.318435	123.678646	86.881489	38.559144	0	100	0	100	100	0	0	318.2356	3.4584	49.1432	5490	2.4811	875	346.6321	520	128.6103	570	-0.080206	20285	81.0354	15556	250.6504	724	340.7902	33
353	135	225	217	2467	50	8	-27.838427	-19.073347	-35.848429	-26.335761	16.775082	22	4.795139	23.29	26.768032	24.583	19.852267	527	2018	3151	98.049427	107.370487	91.418903	29.967406	0	100	0	100	100	0	0	259.2152	2.915	31.1855	3982	0.82702	843	358.688	1480	140.0864	1160	0.029588	14824	133.1236	13397	226.2529	2537	270.0259	2766
378	163	251	214	4870	70	8	-32.634595	-16.573935	-42.686943	-28.56108	26.113008	38	6.229607	19.7	26.750976	20.250259	17.261813	424	1711	3195	136.936182	165.374447	109.280489	27.645722	8.106967	94.117647	5.882353	50.980392	0.980392	2.941176	0.980392	272.8554	2.5862	33.8973	3488	0.59392	755	384.0723	1300	140.0864	2060	-0.036909	21300	124.9507	17273	194.5759	2212	242.4067	7973
488	124	252	364	1966	44	14	-18.741359	-6.154109	-43.224191	-18.678038	37.070082	44	6.674644	39.45	41.645925	40.666559	42.084336	477	2124	3343	89.771	125.4883	88.071014	11.551374	45.042776	88.484848	11.515152	32.525253	9.89899	5.858586	2.222222	340.757	3.1212	84.8263	12341	0.5987	2434	487.9207	1160	110.2706	4070	-0.0055429	17742	123.2476	16998	253.7521	1108	303.2727	4889
448	129	214	319	2497	50	11	-23.806515	-10.115018	-43.138262	-24.945425	33.023244	49	7.013968	26.75	39.098499	35.880096	35.780748	429	1996	3262	101.429161	157.961974	99.239922	13.132968	79.392229	73.591549	26.408451	21.361502	0.469484	6.103286	0.117371	447.9496	2.7692	61.3859	8375	0.28922	1540	447.9496	10640	104.7581	6150	0.0017828	12520	112.1331	12324	209.9303	798	267.4959	6168
456	110	206	345	1920	44	12	-23.596793	-15.769769	-42.668812	-26.493085	26.899044	36	6.07528	24.01	34.525033	32.044754	32.55758	431	1980	3257	97.816959	143.602048	104.653619	15.191445	26.433515	97.025172	2.974828	42.562929	3.203661	2.517162	0.228833	268.9046	2.8656	58.1462	7144	0.38417	1517	455.6728	3490	110.2706	5850	-0.0075478	12168	125.5402	11005	205.0518	349	285.5818	7049
391	110	223	280	1372	37	10	-19.977182	-6.469	-43.143798	-20.805354	36.674799	49	7.030183	35.91	36.96164	35.846599	37.651448	445	2142	3323	99.05228	134.853364	99.504448	10.798186	27.674671	89.642857	10.357143	36.785714	18.214286	5.714286	4.642857	307.5394	2.9652	63.3946	9322	0.92796	1513	404.2826	1980	147.4579	2760	-0.0106	13877	106.3921	12868	220.7515	1331	262.2329	3814
496	122	228	374	2626	51	12	-17.459024	-12.751534	-42.447761	-25.387277	29.696227	40	6.389562	25.59	37.779722	35.420767	33.795359	454	1983	3224	99.002056	134.337482	93.443132	17.325575	25.699642	86.74189	13.25811	15.796897	0.846262	4.090268	0.141044	487.9207	2.817	53.8194	8128	0.17532	2099	496.3331	1910	122.181	9130	-0.0014145	12363	155.7965	12275	225.835	1305	278.6234	5597
496	114	217	382	2541	50	14	-29.436859	-11.292498	-44.171841	-23.703164	32.879342	43	6.599341	28.52	36.831416	34.933172	34.198655	449	1918	3245	99.96803	129.438516	103.279351	12.469137	18.495981	89.8	10.2	36.8	0.8	7	0.2	371.1632	2.8656	60.8636	7998	0.34418	1840	496.3331	8880	122.181	5240	0.0033337	12045	140.684	11781	209.8941	372	311.2827	8526
215	150	191	65	246	16	1	-26.410034	-13.296614	-40.327549	-23.413363	27.030935	64	8.038331	31.28	21.915595	24.404162	27.00128	447	2450	3388	114.872326	139.712583	133.900945	9.768267	0	100	0	100	100	0	0	377.5626	3.1751	95.2884	13140	9.3436	1110	390.6942	1140	147.4579	70	-0.013399	7179	38.4772	7080	215.7449	2710	275.2868	10405
242	172	205	70	523	23	3	-25.984693	-8.061474	-34.555758	-22.735803	26.494284	48	6.934022	39.06	25.602945	24.786597	24.106319	553	1995	3271	102.161691	117.335409	132.316333	16.589377	0	100	0	100	100	0	0	250.5027	3.1212	76.0331	8830	6.3119	853	302.3268	1090	171.9824	450	-0.05081	10918	62.1912	9035	201.071	142	265.7008	2592
378	163	216	214	4225	65	9	-27.751615	-14.046928	-42.743593	-27.434675	28.696665	58	7.675792	22.36	21.553993	21.535936	18.120232	675	1844	3160	134.185309	104.0333	102.924035	11.509041	0	96	4	80	16	4	4	233.9464	2.7223	84.8754	10547	8.7174	1022	377.5626	460	157.8934	330	-0.046338	8568	53.6534	7717	192.6057	282	276.6645	7695
238	175	209	63	439	21	3	-27.889082	-9.887389	-29.974035	-19.680347	20.086646	37	6.128844	31.59	28.139548	20.170165	19.673855	561	1491	3012	103.350382	108.037516	94.212675	13.137746	0	100	0	100	100	0	0	371.1632	3.2855	62.7731	10510	6.255	877	371.1632	860	135.3779	20	-0.030893	8563	47.0694	7890	214.0772	159	283.7421	5736
226	178	202	48	306	18	0	-26.111749	-15.468219	-31.410178	-22.853014	15.941959	21	4.64422	18.4	20.059114	15.34811	16.423322	495	1959	3094	95.149106	181.220987	98.801087	15.911023	0	100	0	100	100	0	0	226.0832	3.0163	33.0385	5338	1.916	252	226.0832	490	166.2019	430	-0.041535	8844	52.0451	7593	195.4148	0	226.0832	0
215	166	191	49	280	17	1	-26.811849	-15.882851	-34.662731	-26.504727	18.77988	22	4.734109	20.39	19.58735	18.170477	19.511816	407	2449	3357	104.197598	111.057975	77.01174	8.411995	0	100	0	100	100	0	0	397.4303	2.817	73.4626	10562	4.0204	1478	404.2826	500	142.5017	130	-0.077248	14106	66.671	9695	198.4266	491	300.3276	14634
418	112	217	306	3270	57	9	-38.139092	-15.982736	-42.779321	-29.164666	26.796584	47	6.869339	23.44	27.748605	20.457451	23.394222	426	1817	3271	106.98261	180.264996	103.055486	15.67716	17.244338	90.666667	9.333333	44.666667	5.333333	6.666667	1.333333	254.8218	2.5424	73.7635	8137	1.2726	1649	487.9207	2870	104.7581	910	-0.019993	13724	91.5738	12240	214.5935	1692	285.3778	9668
302	187	230	115	939	31	3	-24.920372	-9.627756	-31.695535	-17.945949	22.067779	26	5.157732	35.21	31.570053	29.136741	30.506157	555	1827	3181	71.809664	108.560545	97.849223	13.826867	0	100	0	100	100	0	0	329.3038	3.6404	79.7612	11377	4.1884	1422	329.3038	700	140.0864	10	-0.024633	12034	75.4574	11639	245.0256	1910	266.4406	1907
404	163	209	241	1456	38	11	-14.176351	-11.98854	-43.047141	-24.956366	31.058601	36	6.000228	25.34	33.21746	28.114005	26.703286	369	1986	3288	111.321178	156.945174	109.098653	16.948329	8.229221	100	0	100	100	0	0	287.2134	2.8656	41.8944	6038	0.4631	1430	447.9496	920	128.6103	640	0.0052743	11921	112.6486	11815	214.5133	415	301.3998	5695
313	201	249	112	1165	34	1	-10.877051	-9.042464	-28.863909	-16.090715	19.821445	25	5.051153	49.06	36.510014	34.833624	34.778217	536	1892	3249	95.024495	110.281859	115.885131	8.808601	0	100	0	100	100	0	0	302.3268	3.3998	62.8432	10178	2.2132	1280	302.3268	1650	140.0864	1050	-0.0079995	12438	73.2841	12327	242.7087	974	270.4264	238
488	172	245	316	3018	55	12	-28.842425	-9.910936	-41.662608	-21.551368	31.751672	35	5.964258	34.08	35.331849	33.382565	33.451754	481	2130	3265	95.902978	124.787929	89.505148	11.68315	30.132356	100	0	100	100	0	0	471.5211	2.915	69.8166	11887	0.90897	2764	487.9207	2340	122.181	2740	-0.0085163	14587	158.5472	14277	245.0464	1025	297.9945	7529
496	108	253	388	3300	57	17	-21.950633	-12.489185	-43.55397	-26.217122	31.064786	44	6.677667	21.43	34.819703	31.021811	29.264138	445	1956	3293	101.162459	138.567683	90.052517	13.519397	39.135868	82.022472	17.977528	23.595506	0.187266	6.554307	0.187266	384.0723	2.6762	47.6074	7285	0.27663	1710	496.3331	640	86.8007	3930	-0.0068264	15546	153.7434	14305	229.5494	1128	289.6779	5733
496	112	269	384	4300	66	13	-22.055466	-8.695179	-42.655356	-21.868418	33.960177	45	6.729536	30.43	39.956179	37.276966	35.733868	470	2015	3228	102.317826	131.3594	80.632124	14.577472	57.035732	77.63864	22.36136	19.499106	3.756708	7.513417	0.715564	384.0723	2.915	81.3352	12723	0.60324	2100	496.3331	10420	112.1718	5630	8.1596e-005	18972	127.0067	18986	271.6706	2479	325.2908	5931
496	122	274	374	5263	73	14	-15.10794	-9.578195	-41.508548	-20.535662	31.930353	37	6.113561	26.81	38.822866	35.973671	33.41961	425	1871	3143	95.121314	126.889767	77.137854	25.356815	35.226021	80.645161	19.354839	38.461538	10.918114	8.933002	4.466501	447.9496	2.915	76.8306	12654	0.54798	2887	487.9207	2410	101.2371	4720	-0.0022728	20723	160.5233	20658	277.2609	2790	364.5391	4577
404	103	245	301	2290	48	10	-18.411424	-15.108662	-43.312803	-23.573278	28.20414	32	5.66343	25.66	32.982945	30.084987	28.568496	405	2067	3260	97.964509	142.772929	77.694859	15.961657	35.345363	86.423841	13.576159	35.761589	18.543046	6.953642	6.622517	352.6086	1.9425	39.3711	6408	0.38861	1286	487.9207	2230	126.4305	2690	0.002385	16112	133.3853	16065	240.6339	1609	306.4027	6280
496	90	236	407	3872	62	13	-19.658087	-14.714221	-43.037414	-26.271628	28.323193	40	6.337061	23.22	37.206873	33.960839	31.504054	451	1963	3219	92.389877	124.351973	95.568353	17.874975	34.513607	81.15942	18.84058	11.725955	0.263505	5.270092	0.131752	371.1632	2.7692	47.0728	6762	0.14364	1850	496.3331	2100	99.5212	5450	-0.00017847	12529	165.3498	12534	224.7741	1419	302.5356	8704
488	138	238	350	2596	51	12	-17.212416	-13.749797	-43.036834	-24.357195	29.287037	38	6.22329	25.73	37.597752	34.937384	31.608781	492	1889	3130	86.630162	122.827713	82.199845	15.343259	35.989011	90.225564	9.774436	29.135338	0.75188	5.639098	0.18797	346.6321	2.7692	56.665	8433	0.25776	2203	487.9207	910	99.5212	4990	-0.0040673	14692	159.8081	14221	247.2266	1571	325.2378	5530
278	163	214	114	1496	39	3	-31.911015	-17.731976	-45.059816	-29.481755	27.327841	49	7.037192	23.33	19.717746	11.412145	12.636605	413	1683	3252	93.505578	140.197351	116.118262	31.171891	0	93.548387	6.451613	61.290323	32.258065	6.451613	6.451613	277.5598	2.9652	122.9924	14280	21.4685	665	277.5598	630	157.8934	350	-0.036373	7880	38.1912	6926	218.3651	2030	242.2269	1116
242	175	198	67	494	22	3	-25.138843	-12.735566	-41.149116	-27.46239	28.41355	37	6.160783	26.13	21.384168	21.080759	19.841957	462	2045	3317	98.440289	156.527061	101.725654	11.411808	0	100	0	100	100	0	0	233.9464	3.0683	50.4342	7081	2.6846	664	233.9464	1120	171.9824	480	0.0092714	7175	49.1962	7146	194.5188	263	231.9638	7
234	187	207	47	217	15	2	-28.843004	-16.247388	-32.707449	-21.1695	16.46006	23	4.897493	15.072	19.395131	18.910843	13.879917	349	1511	3252	150.106704	97.005238	84.80669	3.281841	0	100	0	100	100	0	0	177.964	3.2298	24.4824	1802	1.4989	163	246.2569	960	177.964	10	-0.02966	7557	41.4777	6935	206.3515	0	246.2569	0
268	172	214	96	920	30	4	-22.500596	-18.308642	-37.414158	-25.346521	19.105516	32	5.694279	24.35	22.050955	17.900754	14.797956	456	1680	3061	100.222561	136.18378	94.666158	17.142201	0	100	0	100	100	0	0	259.2152	3.0683	54.2536	6812	4.9004	628	346.6321	880	163.3849	10	-0.055132	10859	49.8345	8631	208.5551	1517	240.5286	4358
255	161	211	94	1082	33	1	-29.060127	-15.423957	-31.459457	-23.96986	16.0355	21	4.653614	19.74	20.045868	17.151433	16.125459	429	2228	3159	81.355126	145.353283	72.434879	14.382347	0	100	0	100	100	0	0	254.25	2.7692	50.0442	7134	3.0479	844	496.3331	580	160.6157	480	-0.052985	12877	66.7061	10834	213.7211	0	496.3331	0
384	166	211	218	1466	38	10	-24.121672	-15.975751	-42.07262	-28.405042	26.096869	34	5.898653	23.34	27.115224	21.273596	20.777259	441	1949	3236	112.208212	117.886422	100.55202	8.693704	24.474637	94.495413	5.504587	57.798165	9.174312	2.752294	2.752294	282.3453	2.7223	60.5376	8453	1.821	1304	404.2826	2130	150.0002	1570	-0.027992	12831	96.6628	11070	203.2564	709	252.9189	5122
391	172	211	219	1299	36	10	-31.065826	-18.810711	-39.873522	-28.322084	21.062811	28	5.33288	21.34	24.888404	22.45313	21.242234	436	2146	3202	101.28125	108.907148	66.561019	11.404777	25.536999	100	0	100	100	0	0	246.2569	2.9652	60.0176	7266	1.1738	1568	418.3435	2280	135.3779	1770	0.014697	13292	114.4961	12834	221.0554	426	290.0241	6780
341	158	250	183	4255	65	8	-32.36477	-16.127299	-39.24719	-27.464318	23.119891	41	6.44869	22.26	22.15783	19.214617	20.486802	357	2371	3308	91.490021	155.929749	100.738869	23.584405	0	92.45283	7.54717	43.396226	16.981132	5.660377	1.886792	272.8554	2.915	94.3424	10372	7.2423	1145	340.757	970	114.1058	220	0.034767	12925	62.2164	12083	246.2027	2547	291.2337	3047
411	172	259	239	3136	56	10	-36.283125	-16.150485	-41.783813	-26.584787	25.633328	41	6.455912	21.91	28.793722	24.012358	22.357756	466	1968	3269	106.451471	134.993654	76.962807	13.747259	14.548444	88.888889	11.111111	32.026144	1.30719	5.882353	0.653595	384.0723	2.915	64.1559	10323	1.1269	2145	384.0723	2160	102.9825	1550	-0.006551	16168	147.9395	16081	237.4011	2811	286.1003	4199
496	184	259	312	3933	63	12	-18.854735	-14.385139	-31.727185	-21.368566	17.342047	20	4.512833	30.43	30.708007	30.011865	25.714505	477	1874	3225	90.699791	84.234516	87.339339	14.52331	0	100	0	100	100	0	0	308.312	3.1212	57.0316	7990	0.99915	2624	496.3331	910	112.1718	1030	0.010789	17007	177.3659	16939	245.4854	1652	356.9506	14768
496	93	230	403	2187	47	14	-40.18777	-14.865037	-42.30556	-27.31431	27.440523	38	6.242999	21.2	29.722605	25.822519	24.621052	422	2076	3253	105.238779	148.951502	87.853239	13.795935	19.59125	92.424242	7.575758	35.227273	7.954545	6.818182	0.378788	297.2026	3.0683	55.6559	7464	0.56677	1494	496.3331	4550	102.9825	4250	-0.013105	15852	129.8548	14067	225.714	697	308.9475	8829
440	110	215	330	1578	40	12	-24.505528	-18.318657	-43.717669	-30.767976	25.399012	31	5.608571	13.243	26.846551	21.124539	19.249389	360	1886	3180	136.468444	159.652157	97.40457	12.652178	32.894783	65.943239	34.056761	13.021703	0.33389	6.343907	0.166945	259.2152	2.915	40.9288	5685	0.21578	1167	404.2826	5790	99.5212	5030	0.0023549	10344	134.8008	10133	205.9778	236	253.9252	4272
404	145	218	259	799	28	10	-40.653974	-17.457277	-43.281171	-28.678317	25.823894	30	5.563113	16.93	28.509845	20.829822	18.379631	327	1703	3217	126.047783	169.829041	108.624677	12.57841	50.059347	76.605505	23.394495	16.513761	0.229358	8.486239	0.229358	268.2308	2.817	32.499	4693	0.22788	923	277.5598	8290	97.8344	2980	0.0019473	11832	125.5923	11765	219.2907	538	243.5047	493
480	172	210	308	1060	33	12	-28.108931	-20.653058	-43.575275	-30.202614	22.922217	28	5.318663	16.28	26.99455	21.453916	21.610483	361	1936	3249	125.572461	160.683299	126.366507	10.832386	46.652821	71.725572	28.274428	15.176715	0.4158	10.39501	0.2079	259.2152	2.9652	41.3579	6127	0.26873	1044	487.9207	5730	133.0834	5380	0.0019045	11105	109.8917	10999	207.5988	544	241.543	4345
234	201	221	33	155	12	0	-26.579191	-23.815574	-33.959639	-28.150386	10.144065	13	3.703685	4.959	9.287564	-2.420418	-6.709368	499	1604	3445	101.255119	88.724618	32.557013	0	0	100	0	100	100	0	0	211.1409	3.2298	41.2066	4572	2.6065	420	233.9464	1150	157.8934	360	0.033007	7974	42.9176	7196	208.5971	282	230.0148	30
211	197	203	14	22	5	0	-33.815386	-24.327409	-38.656774	-32.016701	14.329365	21	4.613967	5.162	3.17854	-8.69976	-10.91578	311	1162	3243	107.942388	33.616195	75.159536	0	0	100	0	100	100	0	0	214.7812	3.2298	64.2597	8847	6.6306	419	218.4844	1110	155.2173	60	0.026986	5123	26.7027	4602	199.0467	32	216.6328	6
259	172	217	87	453	21	1	-25.015782	-19.082392	-39.960556	-28.005245	20.878164	24	4.945304	16.08	23.21296	17.570089	13.183697	300	1815	3245	108.841001	159.583756	128.516834	8.598363	48.619138	83.448276	16.551724	42.068966	5.517241	15.862069	0.689655	259.2152	2.9652	28.1127	4505	0.4308	702	263.6845	2180	171.9824	2210	-0.0063688	12371	108.5507	12206	226.4734	307	248.9116	137
404	129	217	276	935	31	10	-33.333639	-21.082047	-42.399552	-31.170499	21.317505	25	5.024052	15.098	19.266573	15.144232	17.791432	400	1717	3216	105.914168	133.152737	100.700344	7.815094	26.416778	74.860335	25.139665	15.642458	0.558659	6.703911	0.558659	250.5027	3.0683	49.3782	7307	0.93274	937	404.2826	4830	140.0864	1550	0.020148	14502	98.7234	11317	213.6158	120	257.2632	4340
418	184	227	234	3556	60	11	-42.251603	-23.455874	-43.014905	-34.469897	19.559031	23	4.863068	11.431	15.0173	14.278924	12.092472	516	1880	3255	94.737661	108.209443	67.614559	15.953989	19.077307	66.055046	33.944954	18.348624	1.834862	6.422018	0.917431	237.98	3.0683	32.8885	4756	0.68069	448	237.98	4120	86.8007	2300	-0.0030503	9336	69.1372	9237	201.7175	127	217.1265	143
440	126	221	314	3897	62	11	-22.799542	-20.842421	-42.962033	-33.906545	22.119612	24	4.901769	11.507	24.288767	19.302731	18.450028	488	1972	3125	113.664437	112.402606	76.654675	20.199734	58.094918	51.152074	48.847926	12.442396	0.230415	12.672811	0.230415	364.8723	2.6308	40.4394	5828	0.21563	1232	471.5211	6300	108.4016	1150	-0.0060425	11491	115.1865	10598	204.8304	313	272.988	5859
488	158	214	330	2614	51	15	-35.946757	-21.748587	-45.260013	-34.403816	23.511426	21	4.617578	10.058	23.992281	18.181579	16.961208	417	1857	3169	105.343044	133.105517	86.146214	13.722651	53.095363	43.766578	56.233422	4.774536	0.132626	7.692308	0.132626	268.2308	2.9652	38.2092	5258	0.17625	1009	404.2826	10920	104.7581	6040	-0.0011601	9860	130.8921	9789	203.1601	144	245.0785	2510
480	138	212	342	2906	54	12	-37.962929	-20.844898	-45.490934	-32.594941	24.646036	25	5.01432	12.486	26.699199	21.053429	20.185992	429	1883	3212	122.358083	134.977568	82.715511	13.683028	74.968403	54.935622	45.064378	6.866953	0.143062	9.585122	0.143062	411.2529	2.3743	46.0436	6540	0.25921	1025	425.5563	4300	102.9825	3180	-0.0036777	10885	108.5814	10203	199.8941	182	255.717	5250
384	178	208	206	1127	34	9	-39.786861	-21.052124	-42.830528	-31.697426	21.778404	28	5.315058	11.46	20.804406	16.424812	16.186558	378	1932	3244	100.602501	152.561061	107.689774	8.06558	73.875006	50.892857	49.107143	16.369048	0.297619	15.47619	0.297619	404.2826	2.9652	29.071	4851	0.32432	727	404.2826	2010	150.0002	1190	-0.0057529	10206	109.1205	9716	192.784	55	230.4732	2654
496	153	228	344	3899	62	14	-40.780928	-25.880508	-45.230166	-34.527912	19.349659	21	4.680892	10.403	25.46914	21.712338	19.881176	481	1848	3121	108.884829	122.313993	86.580419	13.294958	55.717813	39.620253	60.379747	2.911392	0.126582	6.202532	0.126582	397.4303	2.817	45.085	5932	0.13489	1614	496.3331	5890	83.8833	2520	-0.001834	10233	148.4678	10024	207.0764	336	272.6518	6066
411	108	205	303	1641	41	11	-33.271838	-22.402564	-44.552848	-32.904247	22.150284	21	4.677087	11.072	25.392332	19.329673	17.114293	389	1859	3211	123.627573	161.650237	98.237944	9.795556	67.343037	59.772296	40.227704	9.297913	0.189753	12.713472	0.189753	390.6942	2.9652	37.97	5400	0.23587	932	397.4303	3990	99.5212	1710	-0.0036679	9832	126.4096	9382	196.998	167	239.7824	3563
384	166	274	218	6445	80	10	-32.947228	-29.9624	-41.864142	-33.887707	11.901742	13	3.669238	5.929	3.972571	2.720277	5.871384	424	2374	3274	53.576815	63.413644	71.843777	0	0	100	0	100	100	0	0	214.7812	2.9652	38.1791	4597	2.9759	374	214.7812	800	157.8934	610	-0.015691	7440	57.7659	7293	184.7556	43	212.9611	6
197	191	195	7	6	2	0	-31.307887	-26.057633	-31.3307	-29.143116	5.273067	4	2.083159	4.454	10.670815	5.385936	2.538355	484	1919	2997	106.446481	153.645204	107.297892	0	0	100	0	100	100	0	0	204.0442	2.9652	36.3014	4946	1.8564	311	229.9812	430	171.9824	340	-0.035731	6571	32.504	5101	191.3672	50	213.5837	537
0	0	0	0	0	0	0	-32.255691	-32.255691	-32.255691	-32.255691	0	0	0	0	0	0	0	587	1667	2837	122.831209	142.976391	61.947901	0	0	100	0	100	100	0	0	237.98	2.9652	27.4038	4381	0.6635	318	237.98	930	171.9824	400	-0.022332	7298	47.2141	6481	186.2465	41	226.3806	269
222	208	214	15	29	5	0	-26.087936	-25.553265	-26.762454	-26.112133	1.20919	0	0.430221	1.041	5.557133	-6.439857	-10.800083	274	2590	2871	65.35062	374.092701	17.35508	0	0	100	0	100	100	0	0	226.0832	3.1212	31.7866	4638	1.4421	477	226.0832	1140	112.1718	690	0.01531	8224	54.9834	7982	201.8262	10	220.4322	63
230	201	214	29	99	10	1	-36.908396	-29.993627	-73.459655	-44.119446	43.466027	249	15.78272	5.44	1.575672	-12.522901	3.906617	299	2274	3820	209.127364	118.150062	125.995609	0	0	66.666667	33.333333	41.666667	25	33.333333	33.333333	226.0832	3.1751	61.9964	7727	5.3683	473	226.0832	690	144.9586	70	-0.005713	5569	33.6982	5573	198.1613	6	222.2838	28
0	0	0	0	0	0	0	0	0	0	6175	0	0	0	0	0	2647.000011	0	0	0	0	0	0	0	0	0	0	0	0	0	0	0	226.0832	3.1751	54.0764	6246	4.1098	438	390.6942	990	126.4305	310	-0.016215	7603	40.4709	7326	212.1925	647	308.3887	13548
0	0	0	1	0	0	0	0	0	0	6175	212.941529	18.647902	100.876953	-4.87897095589126e+302	0	0	0	0	193.843873	0	0	0	0	0	0	0	0	0	0	0	0	214.7812	3.2298	24.6202	3031	1.1423	228	214.7812	550	171.9824	160	-0.026622	8251	59.0236	7760	189.4467	0	214.7812	0
0	0	0	0	0	0	0	0	0	0	6175	0	0	0	0	0	0	0	0	0	0	0	0	1.59268743490458e+283	0	0	0	0	0	0	0	0	218.4844	3.0683	57.0235	6882	2.7711	732	390.6942	790	150.0002	60	-0.023484	8514	58.219	8143	197.7394	292	271.0743	10783
238	163	194	75	470	22	2	-62.535424	-26.715382	-72.948957	-56.350796	46.233575	182	13.494811	0.875	9.239341	-1.325513	-4.968067	460	1786	3023	142.475272	230.185125	135.1378	15.224015	0	29.787234	70.212766	12.765957	4.255319	61.702128	8.510638	250.5027	2.817	43.1614	4015	1.0058	552	250.5027	1830	104.7581	70	0.0043321	8360	65.5378	8325	189.1709	73	225.3133	282
215	201	207	14	27	5	0	-31.081157	-28.133831	-32.408517	-30.824807	4.274686	2	1.623211	0.603	2.463536	-9.075611	-11.253408	0	0	0	0	0	0	0	0	100	0	100	100	0	0	250.5027	3.0683	37.2636	4939	1.2626	653	268.2308	2400	83.8833	1230	-0.0032184	9642	88.5436	9646	196.2546	208	245.1116	320
411	172	208	239	800	28	11	-32.281341	-21.932484	-43.619413	-33.343097	21.68693	26	5.156003	10.457	21.923626	14.706079	12.775591	386	1856	3295	134.486291	168.324612	98.969601	5.446102	34.391174	59.489051	40.510949	10.218978	0.364964	11.678832	0.364964	242.0831	3.0683	53.0859	7397	0.56007	1267	411.2529	2470	135.3779	1920	-0.0030441	10509	103.0018	10412	201.5143	161	230.0983	2041
456	181	248	275	8320	91	14	-44.861748	-29.272477	-61.679226	-39.328819	32.406748	71	8.445147	12.736	13.618651	8.50056	6.472339	522	1880	3175	105.704756	115.281884	111.51077	38.790636	0	72.916667	27.083333	50	4.166667	8.333333	2.083333	242.0831	3.0163	42.4839	6180	0.66019	988	364.8723	2050	152.5865	2640	-0.0054751	9636	93.4008	9484	193.7981	112	226.4198	2205
359	181	196	178	706	27	8	-30.717375	-27.655026	-42.000141	-32.882296	14.345115	12	3.600442	13.13	13.807112	8.424468	7.549177	536	1963	3386	116.364574	136.683058	75.883752	3.520136	0	80.327869	19.672131	50.819672	3.278689	8.196721	1.639344	204.0442	3.0163	27.6236	3195	0.66759	402	246.2569	2220	122.181	1210	0.0065354	9219	91.5045	9114	192.4795	145	219.2088	430
384	147	202	237	2078	46	10	-33.653575	-22.965699	-42.99872	-33.960275	20.033021	20	4.520601	12.48	21.532612	17.261806	15.76457	410	1973	3232	112.738143	139.171364	94.424587	13.537318	14.032811	73.839662	26.160338	17.299578	0.421941	10.970464	0.421941	246.2569	2.915	37.4786	4654	0.38524	777	384.0723	2730	120.1102	3630	-0.0057435	9375	97.8712	8941	187.6434	71	227.2506	2188
[truncated: 74 more columns]
