# Supplementary material for: Feature Selection for Speech Emotion Recognition in Spanish and Basque: On the Use of Machine Learning to Improve Human-Computer Interaction
Source: PLoS One. 2014 Oct 3;9(10):e108975. doi: 10.1371/journal.pone.0108975 (PMC4184843; doi:10.1371/journal.pone.0108975)
Supplement: File S6 — Feature matrix corresponding to Basque female actress F2. (CSV) [file pone.0108975.s006.csv]

496	100	243	397	8271	91	17	-25.069799	-13.532773	-41.968916	-27.111118	28.436142	29	5.471756	22.27	28.375708	27.021467	23.984957	530	1936	3192	111.469265	114.097999	103.991508	22.64603	16.54266	89.353612	10.646388	47.148289	4.942966	6.844106	0.380228	371.1632	2.817	59.2222	8977	0.74614	1093	487.9207	3360	122.181	1960	0.0045625	11488	82.0627	11110	205.4378	689	331.1906	12297
404	172	217	232	1909	44	10	-20.272238	-13.722009	-29.084987	-20.425724	15.362978	15	3.904244	29.41	27.940663	25.871215	20.293898	406	1682	3123	138.637795	129.684324	87.313028	20.325202	0	100	0	100	100	0	0	242.0831	2.7223	37.1441	5316	1.1302	504	411.2529	2970	140.0864	1390	0.0083979	9702	59.7197	9321	207.8486	651	329.4392	7177
464	166	209	297	1987	45	11	-21.976246	-11.527439	-41.003865	-23.720679	29.476426	40	6.368026	33.66	29.404395	27.689519	24.691349	490	1835	3120	122.311511	106.922354	95.935846	8.984617	34.721035	100	0	100	100	0	0	288.2094	3.0163	62.6776	8985	1.3718	795	471.5211	3670	116.0731	1650	0.0014086	8660	55.2988	8647	202.9387	390	283.5881	11639
496	118	233	378	4787	69	12	-19.576532	-11.587825	-42.594313	-25.183313	31.006488	45	6.717944	24.68	32.561964	30.181948	24.387427	446	1870	3185	147.222561	130.210132	93.765184	21.320373	7.73842	85.964912	14.035088	31.22807	10.526316	8.77193	1.052632	397.4303	2.7692	88.7107	12116	1.1128	1570	496.3331	5170	118.0744	2420	0.006077	13235	82.1632	12558	219.3751	973	315.009	10692
384	178	211	206	1134	34	10	-27.227347	-12.974837	-32.435351	-24.862754	19.460514	20	4.475135	22.68	24.597316	22.506297	17.70523	447	1798	3081	124.980741	134.54718	114.719949	13.318991	0	100	0	100	100	0	0	277.5598	3.1212	52.1808	7213	1.8916	517	384.0723	3040	155.2173	1230	0.00075267	8533	50.5152	8543	213.335	356	295.3674	7366
255	175	199	80	393	20	2	-24.935516	-17.093329	-32.907327	-23.690706	15.813998	16	4.110264	22.84	25.830255	19.643473	16.319226	358	1553	3145	103.133159	133.847172	84.64288	6.216134	0	100	0	100	100	0	0	254.8218	2.9652	40.7864	5936	1.4287	433	254.8218	2140	157.8934	530	0.00098255	6562	41.6381	6569	202.8488	822	224.3895	1264
365	163	215	201	2863	54	9	-30.995219	-16.972324	-33.055478	-24.245925	16.083155	22	4.721941	20.23	19.663056	18.240908	12.245587	381	1962	2971	144.879873	171.793559	94.749908	16.81535	0	100	0	100	100	0	0	233.9464	2.817	76.3337	8469	4.1998	676	425.5563	2050	128.6103	300	0.01728	9005	42.9098	8345	208.1081	1299	278.1501	17166
222	178	199	44	140	12	1	-29.875273	-16.818095	-30.775387	-24.049229	13.957291	16	4.106767	21.25	21.956482	13.639641	11.067011	542	1478	3340	136.424447	135.798538	92.707068	6.577628	0	100	0	100	100	0	0	204.0442	3.0683	45.1624	5466	3.006	277	404.2826	1740	177.964	440	0.012296	6182	33.1357	5948	206.4079	0	404.2826	0
234	172	211	62	292	17	1	-27.26511	-15.573247	-30.388632	-22.149569	14.815386	17	4.155341	24.94	18.738878	22.315148	16.990193	686	1978	3386	157.913666	139.940791	141.401822	2.227095	0	100	0	100	100	0	0	233.9464	3.5787	52.1575	8298	5.8249	242	233.9464	2270	166.2019	340	0.0072878	4097	20.5872	3948	210.4297	12	233.9464	0
308	166	219	141	1844	43	7	-30.943262	-22.039171	-33.105155	-28.251451	11.065984	9	3.14073	12.357	11.475946	4.643221	12.984677	380	1846	3353	97.305988	202.188086	139.508749	0	0	100	0	100	100	0	0	307.5394	3.767	104.9522	15679	13.9055	383	447.9496	3120	157.8934	210	0.003639	2542	10.9521	2485	225.4154	760	377.7445	9857
365	163	217	201	2804	53	9	-27.31844	-17.712597	-30.567825	-22.398351	12.855228	10	3.290143	20.98	22.132971	17.624251	11.931321	364	1729	3018	141.086	187.456871	147.690932	19.869438	0	100	0	100	100	0	0	233.9464	2.915	44.8979	5520	3.0464	265	364.8723	2810	135.3779	720	0.0043247	6310	32.2498	6236	193.8766	1655	269.91	18035
234	166	195	68	569	24	2	-29.937095	-18.554525	-39.894553	-28.316528	21.340028	21	4.636061	19.25	19.956984	17.784302	11.540915	589	1814	3165	190.89508	159.741342	208.402392	16.803531	0	100	0	100	100	0	0	282.3453	2.915	55.8529	7930	2.495	413	302.3268	1740	169.0675	680	-0.00078338	5757	34.2772	5769	199.3115	2	272.8729	1236
371	172	204	199	1806	43	9	-30.18208	-16.883969	-38.005454	-26.405035	21.121485	26	5.133463	22.6	18.634598	16.603934	10.91097	472	2065	3045	155.359991	172.477613	147.736015	17.664581	0	100	0	100	100	0	0	259.2152	3.0163	77.3336	8718	5.696	410	371.1632	3230	171.9824	100	0.0093813	3830	17.9116	3505	205.775	122	269.3005	5975
365	175	237	190	4115	64	8	-29.411402	-16.932338	-31.321932	-25.540137	14.389595	16	4.094192	16.8	13.679309	11.615816	15.521267	389	2496	3381	101.149424	201.648141	175.889645	18.449772	0	100	0	100	100	0	0	246.2569	2.9652	111.1145	11979	14.2166	380	384.0723	2280	171.9824	360	0.0021566	3852	19.5085	3848	212.3688	128	289.4364	6734
488	107	227	381	2700	52	13	-29.525448	-10.589939	-43.471003	-22.614442	32.881063	47	6.912867	26.81	38.574201	35.618585	28.559603	478	1715	3056	135.312387	114.082403	103.189688	11.863523	81.401379	74.244833	25.755167	18.282989	1.430843	11.605723	0.317965	471.5211	2.817	48.3289	7855	0.33702	1079	496.3331	2220	104.7581	1770	0.0010239	13636	113.2681	13588	220.858	909	325.3821	11199
496	143	232	354	3080	56	18	-17.588225	-7.879237	-42.838573	-22.972219	34.959336	46	6.805841	27.59	39.331079	37.005016	31.870553	452	1775	3133	118.629159	137.496804	100.587205	16.181951	65.790664	72.340426	27.659574	23.404255	0.111982	8.62262	0.111982	334.9815	1.9425	50.4572	7907	0.16248	1551	496.3331	2460	126.4305	9860	0.0010613	14122	123.789	14031	234.7335	934	338.7856	11810
496	172	234	324	2467	50	12	-20.145698	-10.702643	-41.450697	-22.862129	30.748054	42	6.531556	27.74	35.330276	33.73628	28.231519	454	1879	3067	112.062611	116.135524	93.72692	10.533136	65.606571	73.93617	26.06383	27.12766	13.56383	13.031915	1.06383	292.1653	1.9425	48.3889	7544	0.58688	817	496.3331	2430	112.1718	2580	-0.0033726	13142	85.4524	12820	225.0378	733	286.4484	6422
496	105	227	392	3400	58	13	-41.354569	-7.721772	-42.329225	-22.181082	34.607453	47	6.859542	27.46	39.451354	36.265367	30.392356	460	1800	3087	143.051655	127.029106	99.414851	18.044773	81.519739	68.273092	31.726908	21.552878	0.267738	8.835341	0.133869	404.2826	2.8656	64.7034	9816	0.3715	1368	496.3331	2580	102.9825	10	-0.0011171	13948	100.8157	13875	221.4543	1355	302.8382	9483
440	116	209	324	1109	33	11	-26.513615	-10.46679	-43.499469	-24.255847	33.032679	38	6.192141	26.38	36.972421	35.535222	30.739525	406	1812	3114	129.222391	145.229294	104.522788	12.544516	42.489894	78.08399	21.91601	29.396325	0.131234	6.692913	0.262467	432.8935	2.4569	54.396	7870	0.28076	1180	447.9496	3060	122.181	9900	-0.00091848	11460	106.0057	11403	209.8506	337	280.8178	7804
496	114	236	382	4336	66	13	-16.285196	-8.026565	-41.662559	-22.331864	33.635995	36	6.045158	26.08	36.644965	33.714355	29.819729	440	1870	3086	134.155182	145.846207	101.711755	19.04759	36.922176	75	25	28.125	7.720588	12.132353	1.286765	418.3435	2.9652	60.7703	10193	0.49901	1408	496.3331	5270	140.0864	6460	0.0038335	15961	107.51	15395	235.9967	965	329.7463	11211
480	208	247	272	806	28	12	-19.753255	-7.138901	-33.33144	-17.18718	26.192539	23	4.879974	37.2	34.308224	34.018165	29.534444	382	1874	3115	115.901241	139.379309	81.381148	5.345572	3.218756	100	0	100	100	0	0	292.1653	3.6404	44.184	7622	0.74917	1055	471.5211	3310	104.7581	2770	0.0061733	14929	104.0252	14651	246.7259	307	280.841	4727
313	211	253	102	488	22	4	-17.17304	-7.917337	-42.175023	-18.759058	34.257685	46	6.824626	35.14	35.998637	32.053939	28.617288	461	1751	3323	152.82358	132.749354	111.692129	6.274257	42.682103	91.304348	8.695652	59.565217	31.73913	8.695652	8.695652	312.8418	3.5787	67.1342	11267	1.0057	1418	323.7224	5840	181.0323	360	0.003569	15340	97.6799	15207	252.7084	336	273.8747	609
418	138	350	281	1095	33	10	-7.598894	-0.768615	-42.524758	-14.543589	41.756143	44	6.697133	40.03	36.200554	36.402409	32.877271	532	1724	3184	110.025477	119.64066	96.92247	8.018051	112.128149	84.567901	15.432099	50	34.567901	15.432099	15.432099	377.5626	4.952	62.5711	12899	1.1801	2077	418.3435	3540	114.1058	2580	0.0075551	30629	161.4647	30362	332.9949	1984	371.156	524
397	313	350	85	746	27	4	-29.495084	-10.544197	-29.969151	-21.708919	19.424954	38	6.211113	26.99	18.718055	18.479071	17.380902	701	1895	3530	162.421024	144.876422	149.111926	15.57477	0	100	0	100	100	0	0	411.2529	5.9764	116.8554	24652	12.3748	781	411.2529	1420	140.0864	320	-0.0082288	10050	31.1401	9924	341.5882	1442	373.1172	2908
313	278	294	35	73	9	1	-30.272262	-9.283048	-32.226684	-17.386011	22.943637	40	6.363653	41.01	21.46666	22.654903	21.663166	581	1376	3276	125.858061	134.615565	187.145836	1.654662	0	100	0	100	100	0	0	292.1653	4.952	54.9653	8416	2.2236	437	364.8723	160	237.98	10	-0.01534	10454	38.2073	9944	293.5929	0	312.8418	0
496	163	249	333	2418	49	12	-13.333697	-7.095156	-42.617914	-21.078257	35.522758	70	8.410284	37.28	41.382475	39.989336	34.391094	459	1913	3119	131.635694	132.099714	130.255951	9.265733	28.020476	91.403509	8.596491	28.245614	2.280702	2.45614	0.175439	463.5293	1.9425	61.0502	11478	0.41221	1721	487.9207	4960	120.1102	10	0.0052816	17980	118.5076	16897	267.3277	1500	316.2101	5234
496	107	273	390	1639	40	11	-12.717015	-3.749584	-43.639457	-18.57666	39.889873	68	8.306161	39.3	43.335751	41.351378	35.59296	487	1745	3157	123.41767	128.179446	103.156049	8.020782	73.361274	74.554295	25.445705	21.71799	0.648298	11.507293	0.162075	432.8935	1.9425	59.1776	10593	0.3368	1779	496.3331	3930	102.9825	2880	0.0054423	20711	129.7794	19308	272.9536	1011	318.3076	2635
496	175	256	321	1609	40	12	-19.538325	-7.881313	-42.38027	-24.356433	34.498957	52	7.277798	26.65	38.311739	35.432634	30.02115	471	1821	3128	121.79605	124.498748	89.613487	8.384124	36.540388	77.688172	22.311828	16.801075	0.268817	6.317204	0.134409	329.3038	3.3421	54.9341	9702	0.31819	1462	496.3331	4770	96.1762	1150	-0.0026196	16896	121.3709	16466	256.1586	433	314.3158	6166
359	129	271	230	1919	44	9	-16.880592	-3.219198	-34.288553	-15.6495	31.069355	36	6.076464	46.36	40.083284	40.877295	36.677608	476	1977	3215	98.495723	117.104066	79.668989	9.450982	31.192613	100	0	100	100	0	0	352.6086	3.1212	70.1498	12847	0.61042	2236	496.3331	4480	128.6103	1370	0.010207	20866	126.4915	19312	274.7429	1023	321.5728	2623
418	172	267	246	2156	46	10	-11.927715	-2.82969	-20.697319	-9.249471	17.867629	18	4.286735	58.48	38.480609	40.910336	32.670467	488	1803	3038	105.176337	99.500936	121.718385	11.640029	0	100	0	100	100	0	0	307.5394	2.9652	45.4139	7718	1.2269	608	418.3435	3710	171.9824	1460	-0.0036504	13355	62.8632	13270	278.4619	1321	336.3617	2320
464	172	259	292	1174	34	11	-20.397897	-5.892657	-25.008236	-13.26599	19.115579	22	4.746182	51.38	39.049377	39.448533	35.79718	469	1948	3217	109.834192	108.233262	106.793209	13.521977	21.552637	100	0	100	100	0	0	340.757	3.2298	71.1971	12516	1.4108	1453	340.757	2340	140.0864	2310	0.0073253	15873	93.7374	15474	256.3266	1574	280.6901	1686
397	135	351	262	3224	57	12	-7.508992	-4.830373	-24.057643	-11.735215	19.22727	26	5.176446	52.46	30.496491	36.163875	33.320908	502	2141	3278	134.19499	165.447987	132.83551	22.061055	0	100	0	100	100	0	0	384.0723	5.7755	84.8029	20128	4.8962	1157	390.6942	2270	97.8344	220	0.011041	14957	46.415	14528	351.1486	598	385.7558	39
335	187	255	148	1915	44	6	-16.640732	-2.799519	-29.65481	-15.042291	26.855291	28	5.365547	49.91	35.245421	38.012909	32.277895	501	1995	3046	111.744268	114.329913	87.195585	13.554509	29.658713	100	0	100	100	0	0	334.9815	3.2298	91.8591	13324	2.5705	1446	334.9815	1730	114.1058	250	0.0076194	14276	83.8271	14033	252.0552	1871	274.4773	1884
496	129	238	368	3952	63	13	-30.384948	-2.652958	-31.514849	-17.407762	28.861891	42	6.546207	43.91	37.103364	37.412724	31.760197	474	1957	3143	131.304138	120.210136	103.970644	17.956196	36.256254	100	0	100	100	0	0	384.0723	2.9652	73.4135	9077	1.1873	1584	496.3331	1880	108.4016	1850	0.011295	14622	85.0083	13927	235.637	2007	315.969	9178
282	197	241	85	983	31	3	-24.609188	-6.648895	-28.688008	-16.572695	22.039113	19	4.404249	37.86	28.885532	33.233047	28.10049	469	2149	3128	138.587747	97.353858	119.845301	11.910041	0	100	0	100	100	0	0	268.2308	3.3421	51.6481	7916	2.686	531	292.1653	2560	193.8439	20	0.0073378	6950	31.3344	6761	234.3806	859	250.9725	1342
488	163	282	325	5563	75	12	-24.294464	-2.892105	-26.578123	-13.142951	23.686018	42	6.545308	42.45	32.599627	29.727028	22.618066	423	1627	3023	137.220659	166.140602	160.217943	15.521213	0	100	0	100	100	0	0	312.8418	2.6308	133.5963	15207	10.5438	892	496.3331	1800	152.5865	430	-0.00025332	7800	30.3616	7819	272.7237	1259	380.3511	13710
242	172	211	70	451	21	4	-27.228659	-10.020893	-28.21711	-17.855683	18.196217	22	4.732879	28.81	27.46992	26.147857	18.917519	438	1541	3036	122.597878	121.514053	142.113992	20.167633	0	100	0	100	100	0	0	233.9464	2.915	64.1417	9268	10.5505	222	233.9464	1740	169.0675	290	0.0022858	3451	17.8808	3449	202.5067	852	215.5663	675
282	175	217	107	1259	35	4	-26.501804	-7.602006	-30.273272	-20.246164	22.671266	26	5.143886	42.13	28.733124	30.598817	22.410317	699	1785	3090	135.150467	148.653321	153.811152	20.98613	0	100	0	100	100	0	0	268.2308	3.0683	91.3614	12933	6.7229	596	268.2308	2410	171.9824	310	0.016552	4523	20.2573	3908	218.6554	1567	237.1999	2130
324	178	241	146	2683	52	4	-26.910756	-5.312106	-29.93868	-18.322298	24.626574	39	6.323467	53.2	32.64753	31.644065	24.167714	447	1669	3262	204.707588	130.651956	196.948958	35.047197	0	100	0	100	100	0	0	334.9815	3.0683	134.0606	17465	19.1307	445	334.9815	2440	174.9477	250	0.0069868	4714	19.4522	4580	246.7818	4026	258.4097	5925
488	107	283	381	3990	63	14	-6.43456	-0.308055	-42.466374	-13.685587	42.158319	55	7.455886	48.79	48.504221	46.712234	40.172892	528	1749	3099	120.195853	126.065215	85.317209	11.906302	46.550033	89.090909	10.909091	36.727273	12.545455	5.454545	1.272727	487.9207	2.915	71.0866	13176	0.42652	2247	496.3331	9540	118.0744	3860	0.0015615	22276	153.3233	22189	284.9108	3841	349.2562	4477
496	112	289	384	4634	68	15	-12.293271	-2.289831	-42.964491	-15.997259	40.67466	58	7.64052	46.86	47.870793	47.952606	41.943951	535	1862	3156	106.858142	113.675781	85.925873	14.21373	34.793541	91.839378	8.160622	27.072539	0.906736	2.849741	0.129534	487.9207	3.0163	84.5514	14154	0.30612	3093	496.3331	18530	89.8197	11580	0.0051035	25214	165.8302	23181	290.9745	2823	354.3431	6162
418	112	248	306	3140	56	10	-10.787348	-2.584852	-45.308775	-17.194928	42.723923	82	9.082215	45.99	43.087444	43.18836	38.456283	481	1933	3158	109.102145	125.854177	104.513351	11.221038	58.469934	89.705882	10.294118	36.470588	0.294118	7.058824	0.588235	346.6321	2.4569	66.4662	9777	0.60651	1613	487.9207	6270	112.1718	4490	0.002126	16915	111.8289	16838	251.2498	2082	332.9893	6846
488	112	326	376	4386	66	13	-15.837033	0.261561	-40.430871	-12.689486	40.692432	56	7.532012	53.56	47.836765	49.693875	42.043302	560	1753	3041	107.587982	101.521046	96.498731	9.435899	42.99155	89.006342	10.993658	36.575053	14.376321	5.708245	2.536998	479.6508	4.0336	89.7086	17017	0.50396	3653	487.9207	6370	104.7581	830	0.0025136	28495	192.692	28348	327.231	4280	371.1129	5279
496	138	302	359	6969	83	15	-13.980789	-0.591357	-42.169367	-15.03976	41.578009	98	9.926252	50.81	47.829179	49.406921	44.516464	546	1864	3180	116.670995	109.428024	111.731444	16.440795	78.34247	84.918033	15.081967	21.47541	0.819672	4.42623	0.163934	496.3331	2.9652	77.0534	14669	0.49885	2363	496.3331	8340	118.0744	3100	0.003214	25501	124.6999	25054	295.3367	5461	365.0524	9982
496	161	227	336	2839	53	12	-34.281472	-5.174191	-42.320733	-20.215994	37.146542	71	8.444724	35.66	43.094322	40.970335	37.573725	471	1910	3185	116.099309	124.565478	99.658373	12.469959	65.002692	83.911672	16.088328	21.451104	0.630915	5.205047	0.157729	364.8723	2.8656	62.4987	8924	0.35622	1394	496.3331	4540	128.6103	2370	-0.0019543	13706	102.4544	13496	227.4953	1332	298.3648	8260
496	138	249	359	4376	66	13	-23.235977	-0.315186	-40.073346	-14.276029	39.75816	45	6.773221	48.5	43.563314	40.662314	37.99191	497	1909	3230	130.001826	144.803313	110.271627	18.087372	29.314417	93.536122	6.463878	52.091255	41.444867	6.463878	6.463878	297.2026	2.9652	68.4009	9407	0.83201	1677	496.3331	4330	102.9825	1410	0.00080318	16429	117.9152	16444	238.9575	1193	282.1534	5812
448	172	217	276	1653	41	11	-12.432498	-6.603513	-23.451331	-13.235651	16.847818	24	4.90508	52.81	36.640703	34.14581	32.148354	434	1747	3127	131.655987	149.851301	117.099965	8.583925	0	100	0	100	100	0	0	463.5293	2.6762	66.8651	12107	2.1712	1061	463.5293	2100	155.2173	1170	-0.0081432	9958	54.4402	9601	225.1277	1053	294.2551	8485
488	110	265	378	3419	58	11	-7.176488	-1.176547	-26.638252	-12.660965	25.461705	32	5.698271	53.57	42.756445	40.275595	36.503738	445	1954	3152	119.205244	136.826286	93.314519	18.902557	28.391065	100	0	100	100	0	0	307.5394	2.9652	78.3993	10883	1.389	1576	487.9207	3210	112.1718	210	0.012155	17779	91.2684	16814	259.4338	738	316.7001	8585
341	122	262	219	3491	59	9	-24.101352	0.20882	-28.415917	-11.556897	28.624737	47	6.920275	56.76	40.254555	34.904838	34.071173	506	1789	3240	96.577881	149.747493	128.230077	18.653199	0	100	0	100	100	0	0	334.9815	4.952	117.3328	14765	7.89	1100	364.8723	1070	104.7581	490	-0.021944	13340	55.0952	12273	261.4016	3188	307.9865	4327
347	120	231	227	2608	51	11	-28.64568	-3.98709	-41.855332	-17.551467	37.868242	72	8.533802	43.86	39.832901	36.165898	33.321693	513	1813	3262	147.25634	162.753259	148.258631	15.997394	47.78381	77.900552	22.099448	37.569061	12.154696	12.154696	9.944751	277.5598	2.6762	74.0844	8851	1.8028	870	340.757	2320	114.1058	610	-0.006123	10368	60.0977	10040	218.8979	1143	241.0264	1723
297	103	233	194	1485	39	6	-26.789761	-3.370587	-29.710143	-12.301704	26.339556	52	7.229787	63.49	35.53183	38.538115	34.002189	525	1944	3117	149.958339	89.478645	120.822364	13.612427	0	100	0	100	100	0	0	297.2026	3.3421	77.5161	10745	3.0704	1407	297.2026	1550	102.9825	330	0.017801	10959	58.7008	10461	235.3236	242	263.1343	814
472	178	261	294	10364	102	11	-26.06065	-4.466822	-27.68776	-14.571518	23.220938	39	6.293578	37.97	29.143628	26.90226	23.600638	515	1687	2942	145.890974	130.268456	66.015098	22.231614	0	100	0	100	100	0	0	242.0831	3.0163	73.3018	7291	5.2514	609	471.5211	1700	112.1718	480	0.049612	14180	48.4015	11352	220.4204	3873	309.2396	19785
242	138	204	104	819	29	3	-24.519454	-2.864238	-32.264498	-12.682301	29.400261	58	7.659762	57.3	37.377	29.000879	24.238729	597	1316	3149	127.383807	82.847559	96.429412	13.361115	0	100	0	100	100	0	0	331.4348	2.7223	92.5139	8622	7.7763	493	471.5211	1850	137.712	490	0.00064577	8925	49.4911	8954	216.4688	1	353.4121	13194
397	181	224	216	1790	42	10	-24.995813	-4.530884	-28.387538	-15.37811	23.856654	48	6.947999	50.93	34.352685	34.595149	25.894087	681	1647	2954	137.674482	108.141051	157.195445	8.155202	0	100	0	100	100	0	0	384.0723	3.2298	74.1853	12622	3.7885	1253	397.4303	1630	160.6157	530	0.0039132	9015	52.5805	9020	221.6847	490	292.8889	6074
278	147	221	130	830	29	4	-29.045444	-1.470011	-32.513568	-15.614369	31.043557	67	8.191524	62.49	35.119362	32.313769	29.88575	490	1619	3282	92.222228	88.665775	117.528613	16.41766	0	100	0	100	100	0	0	272.8554	3.2855	40.708	6617	1.699	557	282.3453	1450	147.4579	180	0.012381	10354	61.818	10032	227.7233	1123	273.0401	149
488	175	241	313	4881	70	12	-27.533832	-2.233693	-38.569574	-17.171367	36.335882	112	10.599625	72.82	33.941231	34.358115	32.533964	601	1902	3266	179.243693	167.208613	144.283209	32.650245	0	100	0	100	100	0	0	258.3531	3.1212	79.8174	10601	4.4867	1237	496.3331	1590	157.8934	400	0.02051	11862	58.6793	11417	242.6358	1412	384.0246	18413
496	126	252	370	3716	61	13	-29.982036	-1.3566	-42.449029	-15.514837	41.09243	72	8.543465	49.24	48.061294	45.307429	41.492474	506	1822	3211	121.047962	129.510771	111.65294	13.556971	52.924583	84.984026	15.015974	33.865815	0.159744	6.070288	0.159744	418.3435	1.9425	65.3365	9966	0.29649	2169	496.3331	7430	102.9825	3590	0.0030503	17692	150.9053	17313	246.7104	2228	327.7942	9380
496	103	255	393	4175	65	13	-9.533468	-0.316621	-44.087554	-16.269931	43.770933	69	8.356666	49.21	48.523016	46.021228	43.620418	463	1899	3279	111.672289	135.088732	102.290767	16.665491	43.214401	82.559598	17.440402	28.230866	4.89335	6.398996	1.631117	496.3331	2.6308	69.951	10409	0.22804	2473	496.3331	3940	99.5212	6180	-0.00074086	17722	139.3397	17694	259.3283	2519	323.4818	4568
488	105	238	383	3157	56	16	-20.977915	-1.654748	-42.830119	-16.334243	41.175371	75	8.661593	50.9	42.715575	41.407641	39.013286	450	1979	3250	117.031076	140.609609	100.996294	10.677274	64.918615	81.15942	18.84058	32.753623	19.130435	11.304348	7.536232	312.8418	2.7223	83.6088	10951	0.94487	1602	487.9207	4640	104.7581	1230	0.0036899	14758	94.4366	14518	231.9084	1398	302.4547	6574
488	129	233	359	2397	49	12	-17.548626	-1.778622	-42.231404	-13.948545	40.452782	47	6.886254	55.06	49.375692	45.985879	42.960984	485	1881	3270	101.912959	128.60276	102.391784	15.07629	23.594041	94.285714	5.714286	51.020408	0.408163	2.653061	0.612245	471.5211	1.9425	73.5766	11761	0.43706	2163	496.3331	3520	126.4305	3150	-0.00034748	14797	115.6982	14805	240.9373	1637	295.9255	7113
496	103	225	393	3825	62	12	-23.108769	-3.291904	-43.613346	-21.230583	40.321443	95	9.749698	41.22	44.79546	43.965664	40.973533	449	1819	3232	115.921228	137.693323	103.202676	15.568289	86.305866	74.559471	25.440529	12.885463	0.330396	3.744493	0.110132	463.5293	2.6762	77.4016	10542	0.34756	1594	496.3331	5590	102.9825	6550	-0.001463	14126	94.8899	13921	226.5732	1998	310.6416	7900
496	103	247	393	4647	68	15	-30.134276	-0.13084	-44.463457	-16.027644	44.332617	83	9.156374	52.46	49.003203	45.070931	43.931146	473	2032	3318	119.960627	143.493112	114.131713	14.034489	66.50332	84.006734	15.993266	30.30303	6.060606	5.892256	0.841751	352.6086	2.7223	81.622	11336	0.43357	2301	496.3331	8330	101.2371	6450	0.0032695	17280	120.0147	16872	247.7018	2037	315.1578	7989
496	103	334	393	9698	98	16	-16.24016	-2.492766	-40.348887	-15.233944	37.856122	62	7.901894	49.23	40.634012	38.182983	33.423734	545	1729	3259	105.057099	111.267274	96.745588	17.7895	13.974232	100	0	100	100	0	0	471.5211	2.9652	91.1909	17176	1.9257	2349	496.3331	3090	101.2371	1810	-0.0079058	28334	117.0791	28032	324.0797	2994	426.4623	3430
488	122	243	366	4104	64	11	-13.541064	-2.250503	-42.588475	-21.219594	40.337973	50	7.083328	28.56	36.637503	30.233943	30.157452	500	2170	3548	118.655857	148.022655	125.301658	23.492685	50.633091	90.789474	9.210526	49.342105	41.447368	9.210526	9.210526	282.3453	2.7692	58.6359	6343	1.0895	1028	384.0723	3790	120.1102	1450	0.0013985	13709	80.4077	13723	228.4061	1169	291.3054	3598
480	150	248	330	4612	68	11	-7.079579	-5.228398	-25.759434	-16.210632	20.531036	24	4.950067	30.33	36.906006	32.125529	26.885018	480	2043	3347	113.895813	141.997921	103.459199	30.984204	0	100	0	100	100	0	0	404.2826	3.1212	65.3789	8404	1.7305	1465	487.9207	1550	128.6103	1120	-0.0047507	14412	79.1106	14402	240.4102	2272	323.6874	15228
308	114	205	193	2450	49	6	-30.484237	-7.361816	-31.971321	-19.101978	24.609505	46	6.824084	35.83	31.86376	19.871071	18.776321	585	1606	3214	150.524271	185.766282	153.166449	45.251603	0	100	0	100	100	0	0	292.1653	3.0683	67.502	5240	3.9814	526	307.5394	1680	114.1058	580	0.064345	14221	55.791	9426	205.006	71	297.3185	103
335	110	234	225	3590	60	10	-27.62215	-4.991447	-31.054752	-15.49962	26.063304	45	6.755521	50.49	34.089791	30.13377	27.759404	727	1848	3329	155.956621	90.244428	138.904641	8.019805	0	100	0	100	100	0	0	343.7466	2.817	98.6123	13553	5.1369	1194	496.3331	1760	83.8833	510	-0.0043929	10098	43.1896	10083	254.4943	926	396.9371	8900
308	172	229	136	1615	40	3	-26.276106	-13.668797	-33.024796	-23.445633	19.355999	29	5.465414	30.41	25.132342	27.32358	26.340195	1131	2523	3440	105.528633	188.711164	184.934909	17.492526	0	100	0	100	100	0	0	282.3453	4.868	55.7185	9308	5.0326	457	307.5394	1470	166.2019	70	-0.0044455	4138	20.2888	4104	209.1864	672	250.5027	0
365	175	294	190	3527	59	6	-29.982796	-10.453443	-32.487568	-22.03527	22.034124	47	6.922645	34.62	21.357431	14.998406	21.013894	350	2272	3493	63.37567	105.468715	71.668169	0	0	100	0	100	100	0	0	358.688	5.9816	113.6097	18173	25.6269	316	364.8723	1460	171.9824	30	-0.0060923	4032	13.9972	3931	273.4357	6747	309.847	6055
456	110	253	345	5436	74	9	-28.285632	-14.086582	-30.361063	-20.829336	16.27448	23	4.809413	27.89	29.261595	17.926446	14.228041	527	1391	3491	113.594693	127.847663	153.512003	20.242788	0	100	0	100	100	0	0	307.5394	2.9652	65.2307	9990	3.5079	829	471.5211	1820	140.0864	550	-0.00084406	10173	41.3883	10201	259.1649	0	471.5211	0
488	108	308	380	5132	72	14	-24.556865	-3.494595	-42.310146	-17.849299	38.815551	54	7.401458	39.47	45.026341	41.908757	37.448549	529	1845	3356	107.411074	117.606389	109.150177	16.425719	31.902813	89.184061	10.815939	24.667932	9.867173	4.743833	0.379507	471.5211	2.9652	75.9711	12738	0.39737	2926	496.3331	7760	104.7581	6620	0.0079477	26837	171.6223	24863	296.3975	2818	366.6464	4696
496	105	273	392	4952	70	17	-26.942211	-1.728731	-42.554721	-18.363234	40.82599	53	7.305572	38.58	47.660242	44.307051	39.147311	518	1920	3294	112.460316	144.575608	91.289496	22.373557	62.86573	84.952607	15.047393	25.829384	0.118483	4.50237	0.118483	496.3331	2.3341	65.9453	11426	0.24376	2575	496.3331	6950	106.5643	10750	-0.0009317	20182	158.3828	20127	276.2936	3164	334.1323	4808
426	172	225	254	1277	36	10	-23.661844	-4.709684	-42.396819	-17.676933	37.687135	43	6.58355	41.44	36.815808	38.905577	31.889548	534	1770	3150	114.830075	136.642993	117.590685	8.588594	5.878204	98.787879	1.212121	55.757576	43.030303	1.212121	1.212121	287.2134	2.9652	59.0879	9222	1.4858	846	471.5211	4210	166.2019	2420	0.0023515	12210	79.7609	12177	233.6863	738	305.5143	9435
488	126	234	361	3076	55	13	-22.970484	-4.962702	-34.513502	-16.729181	29.5508	34	5.834783	42.37	38.612873	38.923855	30.123746	486	1926	3073	134.622935	129.460516	93.639308	11.712032	26.281908	100	0	100	100	0	0	447.9496	3.2855	72.4172	11615	1.0785	1693	496.3331	3840	126.4305	570	0.0029596	15645	108.2562	15574	234.8353	911	338.2612	12930
496	112	264	384	2521	50	13	-6.791188	-5.177841	-41.012339	-16.597198	35.834497	44	6.648251	42.18	40.901236	41.131441	33.062826	542	1865	3164	132.355863	102.088898	83.851388	14.224638	11.895575	97.857143	2.142857	56.785714	41.071429	2.142857	2.142857	346.6321	3.0163	65.2216	10552	0.61877	1891	487.9207	6180	140.0864	2170	0.0043116	18745	124.9481	18484	263.1839	1192	329.3071	7152
313	126	209	186	955	31	7	-23.919045	-10.86323	-26.882083	-19.075037	16.018853	19	4.425434	31.49	30.8559	25.078089	13.319981	662	1531	2943	213.720283	110.585005	183.672174	7.946771	0	100	0	100	100	0	0	297.2026	3.0683	50.8118	6617	2.5307	548	377.5626	2080	114.1058	390	0.0056832	6105	32.628	6048	210.1468	0	337.3826	3228
404	194	223	210	2845	53	9	-29.559002	-19.891556	-40.886773	-28.764038	20.995217	21	4.650163	19.38	13.274326	14.822408	16.256336	733	2569	3640	122.245325	234.751221	112.004491	0	0	100	0	100	100	0	0	411.2529	3.3421	156.8334	16799	21.0494	679	411.2529	1610	174.9477	20	0.0018863	3212	14.5466	3214	202.3269	0	207.5622	0
365	175	223	190	3532	59	9	-24.818295	-14.406877	-32.062356	-22.804314	17.655479	23	4.818785	20.94	25.5922	25.149322	22.345487	647	2145	3311	170.226275	123.744172	206.818531	9.609054	0	100	0	100	100	0	0	346.6321	3.1212	123.1334	13683	10.3105	658	397.4303	1420	122.181	280	-0.0063149	5234	22.3809	5095	227.188	7	338.483	8240
496	114	264	382	5266	73	14	-21.031008	-3.519982	-42.775798	-18.084292	39.255816	59	7.733612	39.79	45.839624	43.490346	38.970611	535	1841	3131	124.94684	126.169433	104.439485	16.199837	39.30171	86.658196	13.341804	36.975858	0.635324	4.574333	0.127065	487.9207	3.2298	81.7427	11801	0.36826	2314	496.3331	1350	102.9825	550	-0.0023178	19308	142.9209	18975	258.4486	1712	349.555	11854
496	120	255	376	2801	53	13	-21.159628	-5.508142	-46.423971	-16.353474	40.915829	41	6.440608	41.39	44.995311	44.431178	35.539221	523	1782	3035	122.749176	119.502427	88.070209	12.646017	41.571877	88.907285	11.092715	35.927152	0.165563	6.953642	0.331126	463.5293	2.817	70.4725	11451	0.42884	1897	496.3331	4750	110.2706	8230	0.00025586	17364	130.2647	17372	252.2124	1455	316.1722	8312
496	105	255	392	5498	74	14	-21.696824	-6.596932	-43.227174	-20.885463	36.630242	52	7.229961	32.99	42.6427	39.649711	31.26432	501	1759	3095	117.449764	118.771362	94.129897	19.251525	47.745756	86.877828	13.122172	23.831071	0.15083	5.731523	0.15083	312.8418	1.9425	75.4334	10756	0.40055	1933	496.3331	1700	112.1718	6560	-0.0013539	18219	128.7619	18131	248.9863	1300	347.8737	12637
496	150	226	346	3308	58	12	-24.294204	-8.017591	-39.463912	-22.263655	31.446321	29	5.447747	29.56	34.968462	32.733145	28.839839	500	1952	3236	102.210228	119.735728	97.543936	15.716288	10.940612	100	0	100	100	0	0	272.8554	2.817	61.1717	8584	0.58943	1498	496.3331	2620	114.1058	3640	-0.0062489	13935	114.0894	13424	225.3128	1676	286.4267	8174
488	178	252	310	2639	51	12	-20.379204	-11.702364	-28.731073	-17.776229	17.028709	16	4.117955	34.86	31.937065	29.3013	24.314489	486	1762	3245	104.732532	108.910598	93.778566	8.040059	0	100	0	100	100	0	0	297.2026	2.6762	64.1074	8931	1.75	1392	487.9207	960	104.7581	1020	-0.0040451	16915	117.2267	16926	242.6889	2315	367.3241	14516
472	126	226	345	2356	49	12	-21.452355	-11.333573	-35.944498	-21.442644	24.610925	33	5.818565	33.17	32.906665	31.335316	25.509668	574	1921	3187	108.698743	89.618279	87.122819	11.078353	24.440497	100	0	100	100	0	0	302.3268	2.7223	59.9077	8824	0.87501	1465	323.7224	3790	101.2371	2470	0.0091129	12788	98.256	12341	219.7632	1182	259.8936	1838
496	163	266	333	7761	88	12	-35.564136	-7.2788	-35.564136	-19.338751	28.285336	55	7.425005	31.96	29.228989	28.334547	25.87869	486	1861	3272	96.059523	141.144406	98.550965	31.42894	0	100	0	100	100	0	0	254.8218	2.5862	63.7616	8002	1.7219	1175	496.3331	1330	150.0002	1560	0.014849	17210	103.8479	16593	239.3904	1069	362.8083	9595
496	105	233	392	3556	60	12	-29.711645	-8.363077	-35.543838	-19.234456	27.18076	34	5.911635	32.32	37.476564	29.604018	28.817037	490	1660	3291	112.993387	120.286343	85.476211	16.981671	20.735023	100	0	100	100	0	0	418.3435	2.8656	47.559	7804	0.77891	1278	496.3331	1840	122.181	2500	-0.0087266	15200	138.6674	14713	225.3791	946	302.1132	9186
292	194	244	98	595	24	2	-36.528715	-8.497222	-38.054459	-20.516555	29.557237	50	7.113168	32.91	28.689077	26.404382	23.20189	406	1757	3287	133.797908	164.298013	97.415411	8.290479	0	100	0	100	100	0	0	297.2026	2.6762	80.0264	10259	3.3986	767	487.9207	2410	142.5017	1120	0.0010011	9688	52.7088	9703	216.0028	1230	287.4273	12346
391	172	253	219	2817	53	9	-27.492681	-9.321877	-27.492681	-19.348766	18.170805	27	5.255164	24.73	25.855733	23.858661	18.054993	531	2011	3151	111.577607	145.211797	82.303526	0.141666	0	100	0	100	100	0	0	282.8352	2.7692	64.6119	8501	4.4586	803	397.4303	1420	101.2371	430	0.01582	11400	61.6157	11153	193.7734	2393	284.7064	25413
456	169	237	287	6564	81	11	-29.14373	-10.678279	-29.970686	-20.514822	19.292407	29	5.474237	24.71	23.721489	19.362386	17.344622	466	1706	3175	96.71477	150.666935	104.920477	20.758174	0	100	0	100	100	0	0	312.8418	2.8656	83.6427	9667	6.726	804	455.6728	1370	120.1102	470	0.022696	10818	54.7574	10258	200.8181	983	326.6083	13877
365	155	205	210	1540	39	9	-29.535215	-17.378278	-30.295309	-22.89966	12.917032	17	4.216914	21.92	25.808073	16.378256	10.29098	600	1427	3324	122.799167	88.02886	94.038714	2.161966	0	100	0	100	100	0	0	200.2442	2.6762	77.385	5455	5.5788	541	397.4303	1010	104.7581	420	-0.0078416	7901	46.8365	7861	188.0427	341	312.972	6703
302	135	232	167	1590	40	7	-26.13916	-11.643451	-29.498175	-20.549015	17.854724	18	4.255881	23.98	25.591791	15.899652	14.987191	481	1523	3064	96.281115	169.623398	56.5627	15.499771	0	100	0	100	100	0	0	302.3268	3.1212	108.9654	11486	6.9653	1268	479.6508	1240	120.1102	490	0.010638	11225	55.2135	11137	235.9716	685	369.0007	8722
238	161	211	77	872	30	0	-27.645713	-14.280749	-29.02277	-22.298356	14.74202	18	4.335273	21.42	20.682906	15.338796	16.208217	580	1831	3543	153.624791	234.307997	220.573714	0	0	100	0	100	100	0	0	282.3453	3.898	129.0729	16056	24.9554	556	282.3453	680	226.0832	50	-0.011515	3476	15.3307	3394	228.6968	0	233.9464	0
324	166	247	158	2667	52	8	-24.863898	-18.860757	-31.251378	-24.771759	12.390622	16	4.015441	18.36	21.89369	14.52277	13.994659	372	2217	3510	219.187626	87.221301	121.984871	7.110683	0	100	0	100	100	0	0	318.2356	5.2125	110.0992	9497	8.364	1113	323.7224	1690	150.0002	250	0.082436	14183	43.4219	9151	244.8024	370	320.0645	10
308	147	214	160	1281	36	4	-30.484245	-12.187907	-31.796885	-20.693104	19.608978	37	6.128634	33.72	28.807938	28.520073	21.840152	643	1794	3004	157.730452	113.603881	127.067763	0	0	100	0	100	100	0	0	287.2134	2.6308	109.0832	9409	8.4678	907	329.3038	1930	150.0002	310	0.024473	6588	33.3831	5913	199.7198	277	226.1053	14
268	163	216	105	938	31	2	-26.353873	-12.664791	-33.396999	-21.180481	20.732208	33	5.830546	27.24	25.435167	22.275507	20.50602	465	1873	3259	66.307723	140.389629	103.504534	13.947862	0	100	0	100	100	0	0	237.98	2.817	69.21	6857	5.8138	545	334.9815	1690	135.3779	460	0.019323	8405	47.9855	8002	197.8073	981	266.1254	737
251	158	208	93	500	22	0	-29.978779	-11.892282	-31.992832	-20.440792	20.10055	41	6.477641	29.55	25.391245	21.624843	14.274187	641	1663	3207	130.317611	116.307866	92.652093	16.808566	0	100	0	100	100	0	0	250.5027	2.9652	82.239	8935	8.2532	427	352.6086	1990	171.9824	370	-0.0013646	6212	35.6263	6226	199.3162	576	248.9641	5651
226	163	200	63	407	20	1	-28.875794	-12.000985	-31.787518	-20.968173	19.786532	25	5.07992	29.53	24.303458	22.663127	18.895789	432	2056	3270	177.463938	154.396944	124.57951	11.609742	0	100	0	100	100	0	0	323.7224	2.3743	76.601	9930	4.2289	835	425.5563	1720	104.7581	570	0.011276	7525	41.7776	7336	206.4182	1480	355.8381	3652
496	105	237	392	4319	66	14	-29.647484	-7.741374	-42.377372	-22.02816	34.635998	44	6.671618	31.17	39.716145	36.950397	32.038134	505	1761	3215	119.029411	115.641348	91.307832	16.36028	44.719261	87.408759	12.591241	35.036496	2.554745	6.751825	0.182482	487.9207	2.5862	62.3689	10057	0.32428	2089	496.3331	4050	104.7581	3270	0.0014343	16508	137.1083	16444	239.5219	2215	337.1108	8933
488	118	224	370	2408	49	14	-19.023954	-10.365484	-44.725148	-22.662714	34.359664	36	6.079048	29.17	40.149072	38.429411	34.086231	477	1895	3201	110.789144	121.747975	88.938352	14.119551	38.995491	86.155748	13.844252	28.55377	0.123609	4.697157	0.123609	352.6086	1.9425	50.4799	7195	0.16148	1636	496.3331	2030	102.9825	10860	-0.0020247	12362	142.4518	12077	215.3417	729	273.2354	6461
496	150	232	346	4000	63	12	-24.390385	-9.943641	-47.143211	-23.325822	37.19957	51	7.189123	29.28	36.039597	34.762856	32.155503	492	1886	3197	95.112895	114.278551	96.595059	25.897588	55.668853	81.333333	18.666667	32.266667	0.8	9.866667	0.266667	390.6942	1.9425	75.5649	10581	0.76329	1719	418.3435	2770	144.9586	3960	-0.0060957	14234	112.1863	13554	219.3635	902	282.7477	5849
496	122	238	374	4473	67	13	-30.453655	-12.147119	-41.627904	-23.544079	29.480785	33	5.804461	28.02	38.697793	35.651718	32.03509	536	1830	3221	96.655656	107.743919	87.441343	20.230978	30.940533	88.652482	11.347518	46.099291	3.368794	6.914894	0.177305	352.6086	2.7223	59.206	8432	0.26725	1812	496.3331	2090	112.1718	8680	-0.00025149	14702	138.8281	14710	233.1637	1393	321.7165	9124
488	135	242	353	3147	56	13	-18.474358	-8.104714	-42.231766	-22.572763	34.127052	38	6.242121	31.09	39.070743	36.463908	31.734553	500	1857	3185	107.860438	114.196262	74.307739	11.843212	30.820159	92.290249	7.709751	40.816327	21.54195	5.895692	1.814059	404.2826	1.9425	61.4261	8908	0.37213	1609	487.9207	2790	102.9825	5230	-0.0065924	17025	123.0948	15557	235.8456	1265	293.6549	5875
496	103	252	393	5474	74	16	-25.144721	-9.373598	-42.068042	-22.339596	32.694444	38	6.235484	28.9	40.738231	38.306102	32.928661	525	1708	3274	104.214711	99.340536	83.958447	19.345727	34.686134	93.245228	6.754772	24.816446	2.496329	3.377386	0.146843	390.6942	1.8373	56.9979	8953	0.20839	2155	496.3331	3410	102.9825	720	-0.00064984	14708	159.9518	14695	236.9113	1472	357.8545	8602
[truncated: 74 more columns]
