# Supplementary material for: Feature Selection for Speech Emotion Recognition in Spanish and Basque: On the Use of Machine Learning to Improve Human-Computer Interaction
Source: PLoS One. 2014 Oct 3;9(10):e108975. doi: 10.1371/journal.pone.0108975 (PMC4184843; doi:10.1371/journal.pone.0108975)
Supplement: File S7 — Feature matrix corresponding to Basque female actress F3. (CSV) [file pone.0108975.s007.csv]

384	150	193	234	980	31	10	-27.769857	-17.841003	-43.676189	-31.496466	25.835187	30	5.482731	15.366	23.758633	17.996561	19.558985	442	1766	3186	130.701841	157.276583	94.330395	8.14882	18.956481	64.705882	35.294118	27.45098	0.980392	16.666667	0.326797	272.8554	2.5424	40.2966	4539	0.42556	533	334.9815	6640	110.2706	720	0.00238	7847	61.7326	7688	182.6188	281	218.1035	1825
384	124	187	260	807	28	9	-33.217702	-23.222452	-43.43172	-30.326445	20.209268	22	4.77695	11.997	21.857092	15.154431	6.434559	415	1567	3132	164.428252	162.069104	102.399173	15.757559	65.493539	42.51497	57.48503	36.526946	5.988024	57.48503	57.48503	246.2569	2.7692	39.5241	4638	1.3781	198	318.2356	8950	110.2706	1410	0.0028312	4154	24.2587	3976	184.5535	64	251.5003	2239
472	129	211	343	1707	41	12	-18.767364	-17.282516	-43.423279	-28.261405	26.140763	45	6.762351	18.43	27.303859	24.205027	17.516572	511	1849	2995	140.684134	134.857397	93.92472	7.561342	119.516258	65.367965	34.632035	31.601732	1.731602	22.943723	1.731602	340.757	2.7223	57.2801	7303	1.0512	589	471.5211	5880	110.2706	690	0.0031669	8415	50.8845	8196	207.7921	542	283.0264	10228
404	150	208	254	1374	37	10	-22.415747	-15.805763	-41.888164	-28.469245	26.082401	37	6.142738	21.25	28.936354	24.043318	19.83492	373	1846	3106	134.457705	143.486719	89.507142	15.713302	74.404585	72.413793	27.586207	27.586207	1.567398	16.9279	0.31348	266.5705	2.7223	67.5128	7799	0.87947	711	496.3331	12470	102.9825	3670	0.008974	11585	53.6737	8644	205.9627	417	275.0404	7291
197	150	178	47	155	12	2	-41.490222	-25.385208	-44.853588	-35.342183	19.46838	35	5.931833	5.862	15.242427	6.345213	4.391906	370	1670	3186	145.998101	175.79168	124.398733	9.811845	0	47.222222	52.777778	27.777778	5.555556	48.611111	4.166667	204.0442	2.5862	34.4259	3767	1.4429	173	233.9464	3350	140.0864	280	0.0021723	3552	22.7912	3500	173.7624	118	206.1537	603
378	158	204	220	1273	36	9	-29.824146	-19.52457	-69.505073	-33.448997	49.980503	115	10.770215	15.866	20.778967	10.404491	5.872034	460	1494	3285	196.196639	159.851937	128.069903	4.696528	0	87.234043	12.765957	51.06383	12.765957	6.382979	6.382979	200.5858	2.7223	23.9537	2470	0.82302	196	226.0832	3480	140.0864	490	0.020223	8311	41.2326	6012	171.1838	369	187.1703	760
371	155	185	216	1660	41	10	-30.749069	-26.516392	-42.021049	-32.678835	15.504657	15	3.950862	10.511	11.732844	4.546251	0.135113	358	2085	3228	139.749807	131.896093	58.014241	17.382172	0	100	0	100	100	0	0	211.1409	2.7223	24.9396	2959	1.1246	122	371.1632	3310	155.2173	460	0.0016685	3285	19.6956	3271	181.5025	0	371.1632	0
211	178	196	33	133	12	1	-31.043971	-25.978398	-43.176383	-33.909194	17.197985	43	6.574495	7.958	13.403584	-3.013231	-5.642886	517	1704	3635	209.076017	287.832897	143.583436	7.662131	0	100	0	100	100	0	0	181.0323	3.2298	43.8081	3843	2.5569	162	211.1409	3820	118.0744	350	0.0066558	2878	15.0371	2633	182.083	67	199.6285	110
0	0	0	3.1e-005	0	0	0	0	0	0	6175	0	0	0	-4.04569679659519e+091	0	0	0	0	3692.857432	0	0	0	0	0	0	0	0	0	0	0	0	211.1409	2.9652	63.0507	7000	6.4634	188	323.7224	4910	144.9586	370	0.0076633	2818	13.0661	2428	193.1727	149	247.4752	4363
211	181	192	30	108	10	0	-34.124207	-27.496941	-43.917286	-35.371436	16.420345	20	4.574693	7.697	5.064273	-0.411645	6.444074	348	2283	3576	110.005505	134.054509	31.140682	10.242681	0	86.666667	13.333333	60	26.666667	13.333333	13.333333	221.1574	3.1212	85.4198	8022	6.7644	246	418.3435	4680	171.9824	250	0.0043246	2223	10.1163	2079	206.4635	643	263.8115	4807
194	158	183	36	136	12	1	-31.520331	-27.060096	-40.607953	-33.498426	13.547857	14	3.851937	6.577	2.128302	-5.949035	2.865871	289	2768	3673	139.788245	162.521588	91.567055	12.321943	0	100	0	100	100	0	0	218.4844	2.1429	38.3555	4096	1.5851	218	307.5394	2840	114.1058	490	0.00045148	2306	15.1603	2309	162.2039	628	234.6626	4393
208	161	187	47	262	16	1	-35.475145	-25.284894	-38.039558	-32.026516	12.754665	12	3.525529	9.577	14.245539	5.038954	-4.62841	395	1234	2681	137.153511	197.126791	164.276638	10.191307	0	100	0	100	100	0	0	160.6157	2.817	14.1853	877	0.40869	37	214.7812	4680	135.3779	40	0.0034236	3420	19.9381	3284	183.1098	0	214.7812	0
0	0	0	0	1	-3	3	0	0	0	0	0	0	0	-4.04629431297972e+091	0	1	0	0	0	0	0	0	0	0	0	0	0	0	0	0	0	174.9477	2.817	77.2097	4784	13.6858	86	312.8418	3930	108.4016	30	0.0026383	1160	6.5132	1122	169.829	174	271.4115	3432
0	0	0	0	0	0	0	-31.879393	-31.879393	-31.879393	-31.879393	0	0	0	0	0	0	0	0	0	0	0	0	0	0	0	100	0	100	100	0	0	204.0442	2.5862	60.4894	6506	8.2064	151	233.9464	3190	144.9586	310	0.0048758	1965	11.1957	1857	171.6579	222	193.6255	1221
464	110	206	353	2922	54	15	-40.791641	-16.988205	-44.69367	-31.251353	27.705465	37	6.12588	15.202	31.435423	24.627586	18.668586	447	1777	3058	129.7491	113.285471	104.0499	17.260298	68.919143	45.807771	54.192229	4.294479	0.102249	10.940695	0.102249	455.6728	2.5862	39.1052	5154	0.17272	721	487.9207	19900	99.5212	8670	0.00049427	9173	68.4164	9145	191.3913	471	260.4938	5571
411	103	195	308	1382	37	10	-34.816271	-18.027479	-45.840004	-30.973128	27.812525	38	6.242091	14.023	33.000936	26.374046	20.874636	435	1704	3164	123.727163	128.382411	94.398915	10.071373	106.620339	37.954545	62.045455	5.151515	0.075758	11.287879	0.075758	365.8532	2.5424	40.3487	4841	0.17044	569	455.6728	22320	89.8197	11270	4.4552e-005	8357	65.0258	8359	185.2025	391	248.856	5982
384	153	208	231	1634	40	10	-39.29313	-16.735519	-43.0595	-29.903181	26.323981	42	6.502697	12.732	28.089227	24.464958	19.40624	474	1899	3110	108.808213	143.470821	80.149944	12.209054	106.976417	38.489871	61.510129	9.760589	0.184162	17.127072	0.184162	233.9464	2.3341	28.4938	3725	0.32022	365	384.0723	8420	124.2876	3360	9.1454e-006	8641	62.7492	8647	188.7563	471	257.6787	6068
496	126	197	370	2587	51	17	-37.507554	-14.697646	-42.923959	-30.894166	28.226313	40	6.346043	15.708	31.977472	24.667086	20.064656	478	1807	3251	142.542596	145.493027	120.509955	17.714084	99.639191	43.907794	56.092206	5.817783	0.109769	12.952799	0.109769	259.2152	2.5424	52.7127	5652	0.31391	639	411.2529	9180	101.2371	2040	1.4599e-005	7842	56.9283	7846	188.5191	732	220.3407	2920
440	140	204	300	1544	39	14	-19.313359	-14.242799	-45.800431	-28.614761	31.557632	43	6.584113	19.72	34.714103	30.746532	26.715423	441	1919	3150	138.106415	133.34634	104.702106	12.438948	74.802932	61.909989	38.090011	10.428101	0.109769	7.025247	0.109769	254.8218	2.6308	35.4503	4915	0.17293	734	479.6508	15160	116.0731	7670	-0.00023796	10383	94.941	10383	196.2317	458	241.5726	5329
384	129	194	255	1215	35	10	-23.207335	-18.146431	-43.045829	-31.444021	24.899398	33	5.793662	12.004	24.808184	14.816911	19.986157	395	2163	3577	110.549741	116.951697	91.153486	10.461661	72.61944	42.771084	57.228916	7.379518	0.150602	14.608434	0.150602	254.8218	2.5424	50.4819	5795	0.36972	583	432.8935	11030	97.8344	4880	0.0012796	7516	51.6586	7372	182.8149	689	243.2907	5844
472	158	228	314	1931	44	12	-29.264013	-13.166479	-40.554489	-22.529113	27.38801	45	6.781369	28.39	32.557746	31.396062	25.341448	406	1816	3079	128.795749	156.765218	108.879064	10.122717	11.576546	84.466019	15.533981	66.990291	3.883495	15.048544	0.485437	384.0723	2.7692	50.2908	7535	0.82771	918	496.3331	4440	133.0834	20	0.0028766	13238	96.4831	13169	217.7407	997	306.2404	15864
282	187	235	95	453	21	3	-24.550701	-7.241206	-41.353302	-19.880345	34.112095	42	6.500021	38.26	37.271624	34.899888	33.038556	476	1807	3211	127.259525	174.738011	119.265266	4.840336	49.4049	95.852535	4.147465	66.359447	29.493088	4.147465	4.147465	287.2134	3.3998	48.3534	7475	0.74561	1028	297.2026	6460	135.3779	3230	0.021295	17794	110.4458	13665	235.077	234	254.1343	410
353	158	257	195	1304	36	4	-17.015939	-8.415204	-40.559752	-18.290129	32.144548	54	7.367844	42.62	34.88113	34.558795	33.048936	461	1816	3107	90.349013	152.613208	106.912982	9.64515	39.807756	91.911765	8.088235	47.794118	44.117647	8.088235	8.088235	302.3268	3.2298	52.7094	8742	0.76994	1367	334.9815	3650	102.9825	1210	0.015127	16394	85.2953	14612	249.5154	651	276.3311	715
308	204	267	103	1269	36	4	-28.146467	-2.157803	-30.132234	-15.027859	27.974432	58	7.620204	65.12	35.603152	31.014617	29.865279	686	1677	3151	102.569897	93.236127	93.244124	22.199955	0	100	0	100	100	0	0	307.5394	2.4153	128.6441	13117	11.5418	656	418.3435	2040	102.9825	20	-0.0021509	7554	30.7824	7559	237.3506	3328	295.987	8330
238	197	215	41	194	14	0	-27.422528	-19.438464	-32.437758	-22.956073	12.999294	13	3.723412	15.633	18.362706	10.584206	6.490773	512	1415	3232	163.640377	204.539115	161.904645	6.03679	0	100	0	100	100	0	0	233.9464	3.3998	38.8865	5621	2.7735	261	237.98	1750	157.8934	110	0.0043151	4702	25.161	4672	207.7695	15	224.5604	360
488	114	203	374	1409	38	18	-17.886474	-8.628417	-42.343132	-25.106534	33.714716	44	6.679827	24.13	37.645609	32.431582	29.477646	448	1947	3130	132.149088	130.577609	120.544294	12.859054	39.700221	72.743056	27.256944	13.541667	0.173611	7.986111	0.173611	282.4647	2.7692	37.6585	4779	0.26058	608	479.6508	4770	116.0731	2360	0.0027974	10478	80.15	10036	199.597	420	260.9894	6050
488	114	215	374	2428	49	12	-25.75319	-9.331285	-44.963041	-25.712619	35.631756	53	7.323242	23.99	38.977014	34.003226	27.839794	455	1745	3117	127.812233	144.36109	122.212205	13.359828	70.009559	62.650602	37.349398	14.909639	0.301205	9.487952	0.150602	432.8935	2.6308	41.3803	5683	0.20842	928	487.9207	14710	96.1762	2620	0.0019661	11539	94.2838	11298	207.5213	523	282.2099	7455
488	118	219	370	1585	40	12	-22.205579	-6.993177	-43.481339	-24.999965	36.488163	59	7.727966	26.25	39.946875	37.145656	32.503506	414	1807	3097	119.169082	124.699237	107.16826	12.449408	46.723037	69.735183	30.264817	21.185372	0.126103	8.701135	0.126103	418.3435	2.6762	45.1683	6853	0.20436	1095	487.9207	13410	112.1718	6900	0.0045393	14307	100.344	12451	220.2641	795	286.5253	7454
496	172	252	324	3530	59	13	-21.998379	-1.91624	-40.612748	-18.784424	38.696508	68	8.252764	47.14	42.321676	45.473019	39.809758	537	2008	3051	112.089379	104.713057	110.106922	15.102427	45.800314	93.416928	6.583072	49.216301	44.200627	6.583072	6.583072	346.6321	2.817	66.4733	9741	0.60003	1218	455.6728	8440	126.4305	3920	0.0095684	16336	71.7623	13231	240.9352	2468	285.9023	5383
496	161	237	336	2837	53	13	-13.27631	-7.358888	-30.262275	-16.10959	22.903387	33	5.804677	44.92	37.901779	38.420318	35.758302	546	1731	3082	98.106277	117.572295	125.469341	21.175075	4.93709	100	0	100	100	0	0	312.8418	2.6308	68.6017	10634	1.5021	949	496.3331	6270	133.0834	1850	0.01192	11677	51.0723	9772	239.4743	1038	295.7477	6366
341	143	243	198	1904	44	4	-14.904397	-8.637647	-41.337005	-18.679087	32.699359	57	7.550754	40.46	40.581495	40.046072	36.946644	523	1975	3027	116.115935	133.292279	109.488773	15.68218	9.939652	91.752577	8.247423	71.134021	20.618557	8.247423	8.247423	334.9815	3.1212	78.9796	12381	1.3514	1168	340.757	6330	142.5017	1060	0.006663	12189	57.5612	11371	250.5349	1977	274.2123	1927
251	222	235	28	109	10	0	-4.809103	-0.252734	-30.797697	-12.837894	30.544964	72	8.511864	72.01	41.457214	45.991161	40.979062	676	2220	3193	120.27821	140.567916	181.703057	0	0	100	0	100	100	0	0	312.8418	4.2458	120.82	14882	12.363	483	487.9207	3190	193.8439	130	0.0058948	5189	17.8019	5037	258.8819	1268	267.7774	895
488	110	217	378	1780	42	11	-30.792794	-11.422606	-37.796312	-22.500505	26.373707	25	5.011138	30.97	28.354724	29.259525	21.856447	434	1908	2888	111.47874	117.050766	89.142566	13.79897	34.743439	100	0	100	100	0	0	282.3453	2.8656	52.8598	8175	1.1631	699	487.9207	3490	142.5017	1970	0.011339	11929	68.8065	10768	226.9636	990	287.3064	9211
278	143	222	135	1502	39	3	-28.001345	-6.75113	-40.009167	-20.484372	33.258037	54	7.415308	40.98	35.009853	36.895349	33.113	436	2027	3132	133.363226	119.16312	112.896578	11.018449	84.47828	78.977273	21.022727	56.25	22.727273	21.022727	21.022727	277.5598	2.2945	74.4048	9729	1.6212	1051	307.5394	6250	114.1058	1920	0.018476	13007	60.4397	9898	223.7078	1069	247.5987	754
313	140	207	173	1533	39	7	-18.279253	0.099193	-24.510433	-15.247701	24.609626	38	6.166277	45.69	36.208519	39.768973	37.238048	648	2045	3049	88.549859	111.524032	118.414285	20.267205	0	100	0	100	100	0	0	312.8418	2.3743	61.4662	8335	2.6507	815	418.3435	2920	137.712	790	0.0099799	8739	48.464	8462	196.8647	1499	263.6426	11693
313	178	220	135	1979	44	5	-27.014218	-13.177097	-31.858206	-19.143943	18.68111	29	5.426001	37.43	28.400831	28.334284	25.806674	579	1662	3038	80.0382	133.150592	106.054076	23.147788	0	100	0	100	100	0	0	471.5211	3.0683	69.0185	14265	4.2478	693	479.6508	4720	177.964	450	0.01981	8705	31.7804	6500	221.371	2245	261.9525	3237
496	172	236	324	3338	58	13	-27.416624	-5.352924	-31.317728	-16.716434	25.964804	53	7.289061	49.25	32.68975	33.689019	32.453816	765	1567	2996	125.636903	145.125612	120.273097	11.579293	0	100	0	100	100	0	0	340.757	3.3421	45.1331	9817	3.4385	523	340.757	1390	163.3849	40	-0.0068018	5889	29.3772	5765	238.1766	1482	304.4939	2630
273	181	221	92	582	24	3	-26.63454	-8.203938	-33.135673	-19.834777	24.931735	35	5.924599	43.74	30.185443	30.560011	26.552045	602	1764	3116	144.374136	155.224995	186.269165	14.513638	0	100	0	100	100	0	0	268.2308	3.518	128.3115	10403	14.9161	271	340.757	4190	163.3849	410	0.0041483	3186	14.9282	3054	210.9868	257	246.3858	4022
273	163	222	109	1308	36	2	-27.490049	-9.265924	-33.07396	-21.659464	23.808035	43	6.558895	42.01	27.589186	21.212888	19.962855	566	1630	3298	198.856606	173.455047	136.016097	26.987914	0	100	0	100	100	0	0	272.8554	3.3421	126.3585	10020	18.6569	271	302.3268	2090	144.9586	360	-0.0059939	3503	15.9886	3342	232.8466	2015	275.2283	675
480	126	245	353	3487	59	12	-16.544005	-4.361545	-42.779304	-19.011805	38.417759	56	7.499209	41.25	45.36015	45.047755	39.708521	533	1761	2978	101.695551	115.7836	103.000311	14.995047	55.524532	74.188999	25.811001	16.925247	1.692525	7.19323	0.141044	346.6321	2.6762	59.4724	9317	0.2866	1574	487.9207	12910	114.1058	3150	0.0037845	17211	111.5553	16353	242.553	2187	281.5139	6117
496	105	227	392	3474	59	19	-2.246705	-1.757401	-44.152088	-20.28684	42.394687	77	8.817454	42.86	47.148627	47.457107	43.727253	521	1956	3091	110.217469	131.328278	106.311235	13.899599	47.797473	83.350676	16.649324	14.672216	0.104058	4.890739	0.104058	411.2529	2.4993	63.051	9098	0.2219	1687	496.3331	4520	101.2371	11300	0.00074783	13769	110.2385	13715	223.7724	1907	274.5902	8175
464	135	232	328	2879	54	16	-17.166068	-3.614675	-42.513043	-19.116714	38.898369	71	8.427585	44.41	41.771091	43.937571	40.945899	495	1976	3089	102.071517	118.406882	116.510679	15.940834	38.647537	80.779221	19.220779	31.428571	0.25974	8.311688	0.25974	432.8935	2.6762	62.4862	9999	0.5654	1252	447.9496	6420	112.1718	2820	0.0042723	11584	62.7644	10924	226.4036	1788	273.5298	4671
496	96	267	400	3303	57	16	-8.920732	-1.181756	-41.143223	-15.044965	39.961468	73	8.549028	56.13	48.654666	48.802314	45.344761	532	1945	3139	126.293812	150.229638	138.068517	15.537911	82.583344	82.156863	17.843137	20.980392	0.784314	7.45098	0.392157	496.3331	2.9652	107.454	15720	0.86612	2359	496.3331	7820	92.9436	1670	0.0024578	18328	100.714	18120	264.512	1569	326.0127	6358
496	107	239	390	4688	68	13	-14.164181	-6.833626	-44.960752	-22.390193	38.127126	58	7.623521	31.95	38.960055	40.074936	32.079601	466	1939	3081	117.254874	117.934615	98.884478	13.525691	49.996316	78.34507	21.65493	19.366197	0.176056	10.211268	0.176056	496.3331	2.6762	60.8019	9673	0.36691	1661	496.3331	4650	101.2371	2270	0.0052508	16341	112.2586	15193	231.5453	1259	331.3869	10808
496	98	223	398	3913	63	18	-21.835589	-11.744779	-44.364503	-26.096552	32.619724	53	7.305974	23.33	37.033149	35.757016	27.973955	501	1912	3030	122.632578	98.327679	89.80046	15.082775	80.368573	64.746544	35.253456	12.327189	0.115207	6.912442	0.115207	307.5394	1.9425	53.3766	7117	0.2658	1034	496.3331	6340	101.2371	7350	0.00097982	12400	94.2372	12315	216.7741	1071	296.8374	8558
488	161	257	327	1893	44	12	-22.986549	-4.995046	-40.716127	-18.893347	35.721081	44	6.665815	38.93	40.069704	40.688171	36.210844	478	2054	3055	89.051678	101.054843	95.508487	9.743512	11.174913	95.16129	4.83871	63.225806	31.935484	4.83871	4.83871	471.5211	2.6762	72.4256	11070	0.56333	2252	496.3331	6370	112.1718	3250	-0.0019057	17144	114.4706	17108	251.7115	1269	280.3674	2872
313	169	235	144	1287	36	2	-13.753201	-6.957645	-23.83541	-14.266054	16.877765	14	3.82206	50.31	37.079543	36.752551	35.687967	488	1839	3136	112.046013	154.267032	126.619295	15.026446	0	100	0	100	100	0	0	287.2134	2.8656	79.8637	10221	2.6986	853	334.9815	4520	126.4305	560	0.0098788	8934	44.344	8292	227.666	1475	251.9748	2179
480	181	226	299	1371	37	12	-27.818554	-10.720424	-33.804278	-22.012441	23.083854	34	5.852403	33.47	35.215666	33.721393	30.441942	389	1975	3149	100.551427	113.936572	100.919496	13.93636	15.629116	100	0	100	100	0	0	479.6508	3.2298	40.1923	7447	0.43196	1030	487.9207	3890	160.6157	1210	0.0098316	13342	77.9125	12052	234.9176	1127	294.1774	9684
297	175	242	122	1225	35	2	-25.656323	-6.004541	-27.933746	-14.208874	21.929205	32	5.713201	44.12	34.941358	35.030539	33.843804	540	1832	3057	97.44534	103.855684	127.631538	15.021323	0	100	0	100	100	0	0	297.2026	2.9652	109.2946	11774	7.5423	870	312.8418	1470	171.9824	340	-0.0023988	7911	38.2314	7920	233.466	1080	256.7386	1744
426	158	208	268	1743	42	9	-30.295761	-15.037816	-42.837226	-25.465331	27.79941	44	6.672473	24.43	32.162451	29.513582	26.916649	445	1785	3081	129.266323	153.789504	121.950361	16.769272	54.660565	79.781421	20.218579	57.923497	1.639344	19.125683	1.092896	292.7323	2.6762	65.0031	8612	1.457	832	447.9496	2920	101.2371	1830	0.0053372	8280	49.4711	7992	199.0445	1573	239.3675	5810
384	242	311	142	2215	47	5	-26.137102	-1.368708	-29.909049	-9.739109	28.540341	54	7.377325	70.98	36.501785	41.364689	42.105282	693	2257	3260	112.058531	138.506215	129.851064	15.307768	0	100	0	100	100	0	0	340.757	4.5463	119.5728	18245	19.9867	593	364.8723	2150	263.6845	110	0.022414	6715	20.9267	5890	299.7528	1796	318.8639	4233
347	178	288	169	3319	58	6	-27.483688	-3.602536	-31.754611	-14.783421	28.152075	55	7.465643	42	32.3608	36.065765	30.121317	672	1995	3060	153.231023	144.988706	112.35671	20.15476	0	100	0	100	100	0	0	346.6321	5.7755	131.5327	24090	27.7361	581	364.8723	1160	259.2152	240	-0.010079	8003	26.065	7859	316.3018	534	355.7522	166
496	145	284	351	7214	85	18	-26.23493	0.969353	-30.736578	-10.432376	31.705931	74	8.638747	79.43	41.224414	38.442515	37.590672	863	1539	3080	128.42631	131.662682	149.411711	26.7463	0	100	0	100	100	0	0	384.0723	4.1031	113.1879	15532	8.5755	1155	496.3331	1920	122.181	470	0.017748	13935	50.2962	13450	289.2314	6808	388.9596	6866
378	150	213	228	2153	46	9	-27.85352	-6.720774	-37.582978	-24.399533	30.862205	64	8.052968	39.78	24.575491	20.76517	12.388361	602	1529	2999	183.570577	94.077738	92.54494	23.988435	0	100	0	100	100	0	0	242.0831	2.9652	109.7583	7241	12.8334	229	377.5626	2350	150.0002	130	0.00066007	3693	18.0722	3699	206.4108	1327	264.8644	10652
226	147	198	79	564	24	2	-32.63021	-12.224279	-39.952048	-25.827021	27.727769	60	7.793767	29.03	21.575746	20.400166	17.125932	357	2231	3181	145.322171	137.689401	65.98104	9.775146	0	100	0	100	100	0	0	222.2513	2.3341	48.6522	4800	1.9616	534	242.0831	1440	114.1058	380	0.01194	6875	50.4083	6736	191.535	1104	232.7603	99
215	178	195	37	76	9	1	-29.577736	-16.557695	-35.445374	-26.218259	18.887679	25	5.035343	20.83	17.779461	13.051227	15.631987	295	2541	3400	145.274958	120.161254	145.337817	4.050893	0	100	0	100	100	0	0	259.2152	2.9652	76.6483	9579	5.9554	464	259.2152	1320	155.2173	320	-0.0050997	3036	16.5388	2966	191.9119	1	228.2007	1923
496	129	238	368	2333	48	13	-16.802204	-4.145702	-42.273239	-19.332278	38.127538	58	7.638216	40.54	44.154382	44.742266	39.47944	526	1826	3039	108.929457	114.423842	108.420805	15.355133	61.294029	78.31669	21.68331	19.686163	0.142653	7.132668	0.142653	496.3331	2.7692	65.7145	10968	0.38985	1715	496.3331	5840	133.0834	6110	0.0030367	15365	96.9949	14876	236.1259	1288	289.8129	5393
496	118	245	378	2832	53	13	-13.392721	-3.221701	-42.974397	-18.622802	39.752696	81	9.025056	46.73	47.431605	48.723536	44.67638	496	1943	3058	104.115779	129.591635	105.516539	12.570128	36.137166	89.390519	10.609481	24.040632	0.451467	4.401806	0.112867	329.3038	1.9425	68.3809	9998	0.2723	2035	496.3331	15730	112.1718	8020	-0.00035884	15815	132.0145	15814	243.5702	1388	290.1908	4823
404	133	276	271	3677	61	14	-11.31825	-1.839147	-43.439998	-16.769231	41.600851	82	9.104727	50.91	45.103743	46.996038	45.053889	482	2062	3173	109.785418	125.99272	111.469199	13.918027	32.885844	94.206549	5.793451	30.982368	0.251889	2.518892	0.251889	404.2826	3.1212	76.8478	12855	0.72687	1746	404.2826	8310	124.2876	4330	0.00050136	18050	94.4372	18057	270.2589	3533	298.5143	4874
488	112	242	376	1728	42	13	-25.628956	-3.538486	-42.232572	-19.536392	38.694086	55	7.466094	38.7	43.819466	44.311835	39.587607	489	1883	3067	105.55404	125.624764	107.319792	10.461995	35.896102	84.782609	15.217391	27.639752	0.15528	7.453416	0.15528	487.9207	1.9425	62.3562	10415	0.34503	1924	487.9207	4010	114.1058	8100	0.0038629	16068	123.499	15364	244.9017	792	272.7298	4058
496	138	219	359	2322	48	16	-15.038306	-6.042022	-42.59465	-24.311664	36.552629	56	7.533551	25.68	40.203612	38.440618	33.59273	423	1797	3143	115.298609	131.681815	107.38713	13.345453	78.187183	66.248795	33.751205	11.186114	0.096432	5.593057	0.192864	297.2026	2.5424	56.407	7220	0.26217	999	496.3331	6450	104.7581	5100	0.00064296	11993	90.4035	11950	216.2691	964	276.0662	5944
496	150	281	346	3632	60	16	-10.336619	-0.027365	-42.575654	-14.665466	42.54829	72	8.539297	54.39	48.1018	48.227597	47.857506	500	2181	3234	113.057148	133.544468	111.341248	12.98312	48.201595	80.41543	19.58457	31.008902	1.038576	9.940653	0.296736	404.2826	2.8656	85.4461	14457	0.64132	1800	496.3331	15370	102.9825	3330	0.0028076	18746	90.9125	18280	283.0515	3218	330.436	5671
251	129	202	122	872	30	4	-35.087899	-11.507774	-46.931903	-25.125675	35.424129	61	7.824388	27.56	30.94628	27.629238	24.01534	442	1682	3003	175.515907	170.002499	101.625391	7.768924	123.291376	73.88535	26.11465	28.025478	1.273885	22.292994	0.636943	463.5293	2.5862	32.5931	5756	0.52318	656	463.5293	2440	96.1762	860	0.0018813	9193	60.8843	9169	203.9188	749	259.0486	7946
246	153	210	94	953	31	2	-20.842895	-14.316544	-29.740487	-20.719952	15.423943	17	4.237242	28.54	25.986467	23.924774	17.906192	490	1888	2924	128.992162	142.647251	171.018479	6.975073	0	100	0	100	100	0	0	242.0831	2.817	28.3097	3895	1.214	196	246.2569	3750	152.5865	870	0.0046233	7032	39.2049	6817	196.2876	895	218.0146	1274
341	163	251	177	4217	65	6	-30.860244	-14.751388	-36.489163	-27.746591	21.737775	43	6.618446	15.734	16.259754	10.073655	8.496955	339	2389	3434	110.438644	104.539904	111.759618	26.560229	0	100	0	100	100	0	0	226.6512	3.6404	61.4956	5835	4.4978	441	390.6942	1720	114.1058	170	-0.0060309	7678	35.1647	7642	228.0718	79	319.3987	1483
308	158	194	150	1290	36	4	-21.114483	-17.572587	-25.603084	-22.623089	8.030497	6	2.540882	17.02	25.102114	8.987456	2.163678	496	965	3049	190.852511	99.206491	148.931406	0.175091	0	100	0	100	100	0	0	242.0831	2.5862	41.885	4590	2.72	301	334.9815	2130	137.712	20	-0.0018646	5197	30.9218	5199	208.7206	654	299.442	1918
313	172	244	141	2076	46	4	-26.6297	-13.803491	-31.402707	-22.878198	17.599216	26	5.170806	28.77	25.607003	20.100826	19.717805	640	2043	3344	153.576743	189.055757	228.302951	0	0	100	0	100	100	0	0	292.1653	4.952	54.0947	7887	3.6262	490	312.8418	2330	171.9824	130	0.0097772	5871	23.1731	5669	259.483	935	307.6287	81
278	259	270	18	41	6	0	-32.040092	-11.320534	-32.040092	-21.902162	20.719557	48	6.997573	13.59	20.089596	17.146525	18.505755	772	2173	3603	138.927813	180.549989	83.843155	0	0	100	0	100	100	0	0	272.8554	4.4692	67.4302	11651	5.9758	527	282.3453	1810	250.5027	10	-0.0077379	6068	24.1558	5904	268.0698	0	277.5598	0
273	178	237	95	972	31	3	-38.550881	-16.918665	-38.550881	-27.353277	21.632216	33	5.789939	18.05	12.554077	9.299482	13.612148	365	2286	3537	85.302757	229.80601	112.627223	14.600239	0	100	0	100	100	0	0	282.3453	2.9652	96.5368	12123	9.1571	401	282.3453	2160	137.712	210	0.0011628	2398	11.6367	2398	215.4181	2027	244.3882	3331
278	172	224	106	1290	36	1	-23.875526	-17.875631	-34.108843	-27.239691	16.233212	21	4.65946	20.56	20.300887	10.447716	7.488803	338	1237	3509	161.268583	159.113228	121.039438	25.996773	0	100	0	100	100	0	0	218.4844	3.2855	26.7026	3018	0.81082	161	282.3453	4000	152.5865	20	0.0099808	5809	24.5102	5256	237.6891	0	282.3453	0
472	103	234	369	2080	46	12	-11.66487	-9.302485	-42.644808	-22.86769	33.342324	53	7.31223	28.4	39.645607	38.561533	29.990921	443	1834	3004	117.447494	126.010582	100.203068	10.820552	49.883788	68.940493	31.059507	14.36865	5.660377	10.885341	0.145138	340.757	2.9652	45.8276	6693	0.24813	975	487.9207	18080	101.2371	4750	0.0062866	16704	94.4613	13610	238.8882	1154	300.9212	8179
472	118	216	353	2183	47	12	-25.692239	-11.122395	-43.971814	-28.365348	32.849419	52	7.254476	17.92	34.696273	29.923188	23.18177	463	1904	3186	132.911588	131.201502	94.773793	18.003645	91.751975	49.134948	50.865052	11.15917	0.086505	9.515571	0.086505	440.3572	2.4993	51.9574	7362	0.22402	982	471.5211	12010	104.7581	1450	0.0017897	11200	78.6903	10718	207.8876	480	286.9137	6667
404	138	207	267	1093	33	10	-19.356907	-13.205859	-41.906636	-23.554014	28.700777	52	7.21234	25.44	30.846168	29.503094	26.993626	462	1713	2971	138.887171	130.396399	101.907613	6.855779	11.811492	75.520833	24.479167	23.4375	0.520833	17.1875	0.520833	233.9464	2.5424	31.3536	3933	0.57299	382	334.9815	7010	140.0864	1940	0.010132	10591	71.1457	9049	194.4985	435	230.4088	1096
371	143	194	229	868	29	10	-34.956751	-15.188014	-42.421846	-26.781578	27.233832	49	7.053059	22.54	29.938875	29.569779	24.221291	439	1936	3004	104.749268	117.366369	119.641963	8.54401	58.650321	67.422096	32.577904	28.045326	0.849858	19.263456	0.283286	377.5626	2.4569	43.5919	6740	0.69603	504	425.5563	9200	142.5017	3660	0.0032124	8081	53.088	7709	183.7633	219	236.4788	7135
472	138	196	334	1410	38	12	-26.069071	-13.598133	-43.937112	-27.806448	30.338979	40	6.332844	18.62	32.16342	27.783823	24.33837	451	1879	3035	117.584487	145.092633	96.020551	11.905724	41.916153	78.411911	21.588089	19.1067	4.962779	15.384615	0.248139	297.2026	2.6308	44.8882	5899	0.45251	630	487.9207	11810	101.2371	1930	0.0065993	10336	57.9622	8388	193.1192	901	242.5531	7683
194	163	181	30	90	9	0	-29.907667	-24.420461	-29.907667	-27.474331	5.487206	2	1.674655	16.3	19.754829	7.274767	4.214858	460	1303	3195	160.306065	146.86076	93.357919	5.741486	0	100	0	100	100	0	0	242.0831	3.0683	39.1047	6877	2.572	192	242.0831	1660	163.3849	420	0.012513	4368	25.8356	4118	183.9247	0	242.0831	0
194	172	185	22	73	9	1	-28.846634	-27.242317	-69.162382	-35.666443	41.920064	93	9.672489	10.834	4.321251	0.018198	10.070781	219	2763	3685	47.711816	90.142004	136.588208	2.000563	0	86.206897	13.793103	55.172414	31.034483	13.793103	13.793103	197.1861	3.2855	32.7404	3426	1.4058	136	200.5858	2920	137.712	290	0.0041692	2409	14.3416	2333	177.3071	151	200.5858	0
324	163	207	160	2154	46	7	-40.489083	-18.152996	-60.517349	-37.747025	42.364352	151	12.302473	15.009	12.125642	8.006006	3.812997	396	1867	3049	88.261385	146.722705	64.158215	3.389344	0	71.875	28.125	62.5	9.375	28.125	28.125	312.8418	2.6762	79.2535	9802	7.8861	293	318.2356	3700	140.0864	590	0.0079017	3888	21.3808	3542	184.9553	232	272.802	5486
472	126	210	345	1565	40	14	-22.874991	-13.683431	-44.118159	-28.051792	30.434728	45	6.748127	21.58	35.621918	30.650976	28.161503	428	1852	2997	111.077768	142.742079	96.976932	9.041401	61.519961	69.507576	30.492424	13.636364	0.284091	6.723485	0.094697	418.3435	2.6762	44.6924	6152	0.1935	893	471.5211	6260	94.5461	10370	0.00010812	11217	91.6764	11220	205.7261	559	260.092	6136
384	143	194	242	776	28	10	-25.932815	-15.455438	-42.798273	-27.920825	27.342836	41	6.41499	18.65	33.937446	30.164358	25.364378	441	1732	2940	116.45898	117.49213	98.885647	7.640862	75.102185	54.427646	45.572354	8.963283	0.107991	9.611231	0.107991	463.5293	2.1798	38.4245	5037	0.17901	640	463.5293	11800	112.1718	8130	0.0024559	9636	77.2338	8963	191.6867	378	259.3683	5068
472	147	197	324	986	31	15	-33.044794	-17.285892	-45.073634	-29.138845	27.787742	42	6.492856	16.56	32.590219	27.297948	23.955404	436	1758	3040	126.226792	133.422882	112.795006	8.384294	119.015949	54.396249	45.603751	12.075029	0.117233	12.778429	0.117233	340.757	2.4153	47.4928	6112	0.30807	645	479.6508	21150	99.5212	6470	0.0016485	8644	61.6658	8355	193.3491	622	230.6187	4241
472	147	194	324	2509	50	16	-29.552666	-23.709614	-43.703863	-33.442218	19.994249	20	4.477095	12.356	24.149678	17.375326	18.855801	445	1897	3368	115.35178	105.78202	99.781906	27.431455	25.482267	61.383285	38.616715	8.933718	0.288184	11.239193	0.288184	487.9207	2.4153	40.9606	5506	0.36566	929	487.9207	8630	96.1762	2340	0.00040364	8490	78.4294	8494	181.4617	439	240.857	6606
341	145	180	196	1141	34	8	-34.304633	-22.721217	-38.12237	-30.658262	15.401153	14	3.795304	11.575	20.779308	12.607314	7.220297	413	1666	3112	141.622826	142.166382	81.320405	20.975784	62.430612	52.586207	47.413793	22.413793	2.586207	32.758621	0.862069	306.8883	2.4153	40.3278	5706	0.90651	659	487.9207	4100	118.0744	1600	0.011619	9060	61.1113	8008	179.5078	1197	313.3331	21777
496	122	193	374	4669	68	17	-33.617243	-19.098602	-42.869032	-33.007471	23.77043	23	4.851586	16.52	23.224871	17.563847	19.876969	485	1998	3245	133.070912	136.259764	79.620223	24.955295	27.056311	66.515837	33.484163	17.647059	0.452489	17.647059	0.452489	323.7224	2.4993	43.3775	5344	0.62007	642	340.757	6450	110.2706	2040	0.00063966	6803	52.7473	6803	177.1098	219	233.4021	2810
384	155	190	229	2936	54	11	-35.816414	-25.858685	-44.313364	-33.895356	18.454679	16	4.065564	9.157	16.003074	8.182644	13.690505	536	1961	3439	117.965023	97.154152	108.110577	33.996743	114.705708	47.239264	52.760736	12.883436	0.613497	33.128834	0.613497	479.6508	2.6762	43.1875	7110	0.99879	657	479.6508	4280	110.2706	940	0.0055664	6440	45.651	6166	175.8338	288	271.8159	13697
488	133	214	355	5932	77	16	-42.613308	-17.98342	-42.613308	-28.721746	24.629888	38	6.237017	15.009	29.937651	19.745802	14.972933	482	1569	3150	143.054851	116.402766	96.923294	16.476455	36.434362	50	50	10.402685	0.33557	15.436242	0.33557	471.5211	2.6762	33.8171	5289	0.3534	685	479.6508	9800	79.6899	40	0.010485	12472	68.9449	9272	199.6863	928	320.3037	10237
456	150	188	306	2795	53	15	-36.96708	-21.415849	-41.93295	-31.055401	20.517101	22	4.76673	15.283	18.838816	11.968422	14.874484	452	1821	3208	119.118732	176.041876	151.077395	11.182072	0	76	24	64	1.333333	16	1.333333	250.5027	2.5424	56.457	5609	2.5531	321	364.8723	4440	114.1058	970	0.0062549	4891	28.819	4590	183.054	315	249.5592	3381
161	147	155	13	14	4	0	-34.291019	-31.391248	-37.639625	-34.175471	6.248377	4	2.060429	3.193	2.519713	2.064984	4.523461	436	2313	3095	55.195942	148.381959	50.839601	0	0	100	0	100	100	0	0	226.0832	2.5862	68.6788	5293	5.1307	205	302.3268	3560	108.4016	320	0.0022515	2153	12.7703	2123	167.9583	142	227.0075	3460
178	175	176	3	2	1	0	-27.96131	-26.361204	-27.96131	-27.336569	1.600106	0	0.698708	0.731	6.879374	-9.110076	0	360	1111	3043	142.787162	78.355082	30.733385	0	0	100	0	100	100	0	0	197.1861	2.4569	51.379	5007	6.9185	151	307.5394	2420	135.3779	320	0.0031915	2782	15.5765	2759	182.7951	0	307.5394	0
0	0	0	-2.044923	0	0	0	0	0	0	0	0	0	0	-3.97935561311845e+091	0	0	0	0	1	0	0	0	0	0	0	0	0	0	0	0	0	159.1345	2.5424	47.0336	3194	4.0805	144	250.5027	1440	91.3683	10	-0.0017027	1507	10.3202	1505	152.3182	161	212.7252	2854
191	158	171	33	100	10	2	-40.075585	-27.399271	-54.593293	-38.312534	27.194021	66	8.160741	5.176	4.171221	-4.156335	3.948693	590	2523	3840	108.101098	162.890595	73.304998	0	0	69.230769	30.769231	38.461538	15.384615	23.076923	7.692308	218.4844	2.7223	40.1539	4766	3.4466	255	218.4844	1640	114.1058	20	0.011216	3485	22.686	3284	165.4623	1	204.5214	389
187	175	184	12	20	5	0	-30.36741	-28.690964	-41.767003	-34.43944	13.076039	25	5.070545	3.594	6.736961	-8.281411	4.284802	440	1603	3715	144.775407	164.991071	64.707005	0	0	100	0	100	100	0	0	222.2513	12.381	117.3162	11011	49.2282	124	222.2513	1580	174.9477	60	0.0016861	1562	8.7314	1562	186.4785	0	222.2513	0
181	172	177	9	20	5	0	-29.550561	-29.550561	-30.868909	-30.209735	1.318349	0	0.659174	0.159	0.003421	-12.79095	0	269	2795	3508	90.350789	150.518439	101.765046	0	0	100	0	100	100	0	0	233.9464	3.0163	86.1296	9507	18.7731	154	250.5027	2390	128.6103	90	0.0013877	1226	6.8449	1221	178.8876	0	250.5027	0
150	124	137	26	165	13	1	-34.189176	-33.712618	-34.189176	-33.950897	0.476557	0	0.238279	0.194	7.232133	0.349218	0	770	1436	2620	148.074638	81.163241	139.083714	0	0	100	0	100	100	0	0	290.0561	5.307	106.8308	8129	20.0882	242	447.9496	1410	122.181	10	0.0045279	2429	12.8913	2415	176.8956	334	353.5824	17810
0	0	0	0	0	0	0	-31.607413	-31.607413	-31.607413	-31.607413	0	0	0	0	0	0	0	0	0	0	0	0	0	0	0	100	0	100	100	0	0	171.9824	2.2945	83.388	4396	8.4934	240	297.2026	1800	124.2876	230	0.00095553	2349	13.5471	2354	172.3371	203	292.208	49
161	153	156	8	8	3	0	-30.415869	-30.415869	-36.362788	-32.637522	5.946919	5	2.311967	3.498	8.821425	2.040003	-6.529454	559	1526	2954	173.675207	100.672062	191.913822	0	0	100	0	100	100	0	0	144.9586	2.5862	20.4265	1766	1.3015	52	171.9824	1740	130.8277	90	-0.0017331	1294	8.8574	1288	153.6567	0	171.9824	0
172	147	160	25	57	8	1	-29.711995	-28.389099	-55.132058	-36.52265	26.742959	62	7.894456	4.472	8.605618	-2.940454	-8.700353	375	2385	3595	197.403664	148.560704	70.559107	0	0	90	10	60	30	10	10	190.5584	2.817	24.3588	2265	1.0026	96	233.9464	1600	128.6103	310	-0.0026741	2417	16.8901	2401	156.7242	0	233.9464	0
488	114	186	374	2478	50	15	-25.398965	-23.596536	-44.179895	-33.720304	20.583359	21	4.587196	11.913	27.965162	20.464669	17.512837	440	1935	3199	134.844793	135.720067	98.820765	16.705218	89.181769	44.444444	55.555556	3.812636	0.108932	10.130719	0.108932	250.5027	2.4153	36.0859	3953	0.14126	651	390.6942	16560	104.7581	7970	0.00090898	7946	69.5002	7864	176.8521	517	233.5511	3062
472	129	173	343	1472	38	12	-38.192449	-24.230885	-44.929993	-35.212424	20.699108	18	4.306886	9.311	24.633391	15.995874	15.612517	443	1886	3302	148.94575	139.187557	111.686328	12.64334	102.361517	33.844842	66.155158	4.518329	0.085251	8.01364	0.085251	242.0831	2.4153	38.7193	4220	0.1347	613	404.2826	4860	110.2706	7870	-0.00037416	6664	59.445	6642	168.2835	309	221.2491	3458
448	124	184	324	1998	45	15	-39.382028	-21.91155	-43.201083	-33.81936	21.289533	21	4.651114	10.812	23.097773	16.478549	15.685404	467	2115	3360	120.362819	108.832252	92.673931	17.280833	108.463077	36.805556	63.194444	5.381944	0.347222	13.888889	0.173611	263.6845	2.4153	29.9696	3294	0.25121	420	312.8418	2620	102.9825	4420	-0.0012331	7198	59.2395	7135	179.1459	936	246.2111	2095
496	138	193	359	2249	47	16	-29.223507	-17.458682	-46.562106	-30.86686	29.103424	36	6.013818	17.73	32.085542	26.725533	26.522998	489	1776	3164	130.456469	120.718356	111.00981	14.803616	62.945053	56.521739	43.478261	5.31401	0.120773	8.454106	0.120773	440.3572	2.4569	39.948	5721	0.16115	1082	496.3331	17050	82.4615	7090	-0.00095476	9491	95.2026	9434	191.2447	581	272.4584	7879
448	118	189	330	1673	41	15	-28.656645	-18.360846	-45.180277	-32.052455	26.81943	33	5.813812	14.738	30.588282	22.419242	18.648517	494	1789	3220	155.681275	136.597606	104.053267	12.322468	92.5491	49.022346	50.977654	5.865922	0.139665	10.47486	0.139665	282.3453	2.2945	39.8833	4558	0.201	762	496.3331	11260	114.1058	2500	-0.0009119	8601	74.4664	8553	181.553	616	249.4506	5601
496	100	195	397	3591	60	16	-41.441856	-18.608778	-44.279658	-32.52983	25.67088	27	5.24741	12.477	30.86751	21.360821	17.461826	449	1655	3235	146.217747	124.285912	105.456914	17.568217	96.349361	42.980936	57.019064	4.592721	0.086655	12.045061	0.086655	319.3392	2.4569	40.3593	4954	0.14804	802	487.9207	6740	102.9825	7910	5.4025e-005	9029	79.4407	9032	182.7391	345	272.9837	9632
[truncated: 74 more columns]
