# Supplementary material for: Feature Selection for Speech Emotion Recognition in Spanish and Basque: On the Use of Machine Learning to Improve Human-Computer Interaction
Source: PLoS One. 2014 Oct 3;9(10):e108975. doi: 10.1371/journal.pone.0108975 (PMC4184843; doi:10.1371/journal.pone.0108975)
Supplement: File S8 — Feature matrix corresponding to Spanish male actor M1. (CSV) [file pone.0108975.s008.csv]

496	81	264	415	15895	126	21	-47.467577	-25.957033	-49.118245	-36.808516	23.161212	43	6.578867	8.772	20.017946	11.442879	13.995567	464	1788	3096	131.539566	144.622743	93.554339	25.966365	42.052754	36.082474	63.917526	6.701031	0.515464	42.268041	0.515464	479.6508	1.9425	134.9355	12283	6.2728	592	496.3331	6540	82.4615	280	0.0031446	3639	13.7095	3493	234.8824	6547	323.406	14444
488	96	198	392	14412	120	18	-30.214174	-15.018538	-42.554236	-29.780424	27.535698	60	7.790817	18.46	27.547868	14.872238	9.540737	406	1693	3278	140.534402	197.625504	96.031582	47.49474	0	98	2	92	6	2	2	404.2826	2.3743	128.8567	13704	3.9102	1487	496.3331	2990	89.8197	730	0.010077	9123	36.4955	8565	193.6829	3526	347.5675	20649
480	100	179	380	9894	99	18	-26.524158	-12.253459	-42.44844	-25.863034	30.194981	57	7.592532	29.07	31.122282	25.331787	18.817195	425	1660	3281	92.866608	130.493847	93.711324	42.597326	55.692388	89.52381	10.47619	61.904762	1.904762	4.761905	0.952381	418.3435	1.7159	73.371	7562	1.534	944	471.5211	3210	99.5212	640	0.0037066	7097	43.6387	7000	160.7163	737	322.3413	18032
496	100	219	397	12547	112	17	-25.240888	-11.521118	-44.851196	-26.793683	33.330078	55	7.43984	22.79	31.973991	27.668044	24.918156	421	1851	3208	114.134634	153.946863	113.344154	31.266515	74.507503	77.622378	22.377622	37.412587	1.398601	15.384615	1.048951	432.8935	1.7159	89.7247	9824	0.91082	1338	487.9207	3160	85.3295	110	0.0034339	7873	39.7404	7614	204.1042	3455	344.2294	9254
251	105	203	146	1549	39	6	-27.772175	-25.518843	-43.518915	-32.925053	18.000072	22	4.754341	11.409	16.358929	11.983968	11.875003	350	1841	3138	175.640532	144.428423	89.775731	11.626105	0	92.307692	7.692308	38.461538	3.076923	4.615385	1.538462	246.2569	3.5787	73.2408	6070	2.6448	535	250.5027	3380	104.7581	100	0.013906	6379	30.2465	5297	193.963	372	240.3851	39
488	98	170	390	7392	86	17	-27.241377	-15.551933	-39.254308	-24.557606	23.702375	33	5.82572	27.07	28.204454	22.682738	20.173381	428	1659	3237	155.083397	172.988657	97.741705	49.670859	0	100	0	100	100	0	0	496.3331	1.7756	92.7811	11643	3.1173	1310	496.3331	2320	97.8344	90	0.0019787	6471	34.8887	6471	195.0114	1655	406.5496	4965
448	100	166	348	7199	85	17	-32.55895	-17.934493	-41.729695	-30.761944	23.795202	47	6.871111	16.88	16.310496	13.017909	3.991315	320	1757	3151	117.940832	124.829026	113.525082	22.638995	0	100	0	100	100	0	0	329.8752	1.8062	89.4526	9015	5.3917	651	463.5293	2010	96.1762	110	-8.5059e-005	3874	24.0017	3884	145.8246	117	368.2421	11723
161	122	138	38	108	10	0	-39.045718	-22.649042	-47.919675	-35.419275	25.270634	41	6.460863	9.142	5.817685	6.488754	7.268411	372	1995	3442	97.657676	98.399683	106.74948	0	0	90.909091	9.090909	50	40.909091	9.090909	9.090909	157.1163	4.1066	73.7152	3830	9.322	166	297.2026	2100	104.7581	250	0.0043118	1938	12.2162	1901	152.2656	0	297.2026	0
418	140	326	278	17206	131	0	-24.096109	-13.961152	-36.630869	-25.238057	22.669717	36	6.062816	19.88	14.636232	18.012605	21.375654	995	1364	3755	331.348622	72.95746	348.573042	0	0	100	0	100	100	0	0	418.3435	27.8192	258.3316	26889	42.0615	1131	418.3435	2360	122.181	60	0.0037682	1787	5.601	1759	0	0	0	0
234	107	162	127	1953	44	6	-37.571016	-19.876175	-43.348656	-30.778222	23.47248	37	6.084217	16.75	11.55589	11.567052	18.982789	289	2249	3445	68.020433	133.116199	107.751343	30.421501	0	83.928571	16.071429	82.142857	1.785714	16.071429	16.071429	204.0442	1.934	57.047	3319	3.8152	176	246.2569	3380	102.9825	120	0.0032603	2037	13.0639	1992	153.2934	1224	235.9632	8
246	118	158	128	1606	40	6	-29.763085	-13.317685	-30.853945	-21.433041	17.53626	25	5.021251	30.43	22.155873	20.702807	23.593554	380	1909	3546	110.50734	133.52281	99.416229	8.38896	0	100	0	100	100	0	0	282.9656	2.1066	89.949	6693	9.4132	237	418.3435	2940	116.0731	70	0.0029966	2276	12.4901	2238	158.1507	658	284.1719	36004
313	76	210	237	7886	89	7	-31.442935	-19.317858	-36.738375	-29.262438	17.420517	23	4.873307	17.77	19.32779	15.284029	8.458138	379	1644	2490	138.777716	178.748584	102.066911	0	0	100	0	100	100	0	0	268.5132	3.9013	130.0671	7834	25.1916	186	463.5293	3220	75.7062	10	0.0033978	1774	5.6993	1734	259.6939	0	463.5293	0
0	0	0	0	0	0	0	-31.160959	-19.182582	-31.160959	-23.503876	11.978377	17	4.15911	5.54	-1.559068	5.719924	14.694991	0	0	0	0	0	0	0	0	100	0	100	100	0	0	233.9464	72.4841	142.0591	3353	40.3432	79	233.9464	2270	104.7581	50	-0.00017358	463	2.7297	464	0	0	0	0
496	88	224	408	13217	115	20	-29.719534	-7.322756	-46.989067	-27.015774	39.666311	69	8.310851	24.35	40.171243	33.993802	27.687397	482	1696	3129	106.214147	153.84121	120.025287	30.933001	76.477428	63.818425	36.181575	13.084112	0.534045	8.277704	0.133511	487.9207	1.6868	100.0976	9964	0.43432	2160	496.3331	8320	88.2973	2380	0.0054392	14242	76.6367	12359	195.1419	3110	340.2644	13232
496	105	282	392	13289	115	18	-34.61883	-19.667152	-47.251344	-32.500994	27.584193	37	6.131974	12.986	22.313156	17.966447	19.718332	428	1770	3246	115.046032	119.178643	113.886528	29.554726	59.679229	46.349206	53.650794	13.015873	0.31746	20.634921	0.31746	487.9207	2.0358	117.9146	13661	1.4332	1899	496.3331	6400	89.8197	190	0.002591	10269	42.8236	10140	204.096	2004	344.3895	15158
496	100	280	397	15048	123	19	-29.736893	-15.611517	-50.833107	-31.385516	35.22159	40	6.338629	14.128	28.039622	23.672083	22.87155	376	1811	3168	107.492032	115.073186	101.317259	31.540406	66.870878	56.36646	43.63354	7.298137	0.15528	10.559006	0.15528	487.9207	2.5424	107.3972	10574	0.70648	1645	496.3331	5960	85.3295	1680	0.0024844	12293	57.4843	11947	226.8472	2821	375.5584	12732
496	96	224	400	11252	106	18	-25.806593	-20.690853	-57.300827	-33.73039	36.609973	43	6.570184	14.08	27.333917	21.042851	20.234406	343	1843	3279	149.689606	122.635135	96.337073	34.178009	94.658858	59.042553	40.957447	9.219858	0.35461	9.751773	0.177305	471.5211	1.8373	103.2046	8005	0.91704	1009	496.3331	8040	83.8833	2840	0.0006412	7460	37.9244	7442	198.218	1748	295.4663	11824
496	98	194	398	10440	102	19	-26.501421	-7.065427	-43.54125	-24.376112	36.475823	59	7.721332	29.14	38.262792	33.489546	28.658082	420	1652	3206	119.818495	161.113076	111.277126	47.298747	64.354541	78.352941	21.647059	19.058824	3.294118	13.411765	0.235294	487.9207	1.6868	96.9082	11857	0.82312	1981	496.3331	3210	96.1762	4400	-0.00015596	10992	70.4	11001	184.6088	1258	351.1069	13703
418	105	170	314	3109	56	13	-28.024132	-3.683432	-49.254199	-20.197364	45.570768	94	9.702124	46.84	40.820002	39.13523	34.05571	380	2033	3507	103.23542	144.811986	95.660321	18.375175	49.71256	90.5	9.5	46	1	8.5	1	404.2826	1.934	67.3171	8294	1.0002	1098	471.5211	7210	99.5212	2390	0.012529	10883	57.5716	8776	189.0608	1794	323.2885	11307
488	116	199	372	2951	54	18	-19.499382	-3.24404	-40.963898	-17.579981	37.719859	60	7.793353	41.25	40.840444	37.841107	31.569698	409	1833	3268	115.741361	162.910883	120.175414	15.690582	37.504752	91.304348	8.695652	47.826087	43.478261	8.695652	8.695652	363.6331	2.0013	43.0875	4891	0.49688	731	487.9207	5110	112.1718	850	0.019707	13953	63.1531	9324	187.5871	661	263.469	9123
172	158	164	14	23	5	0	-34.751776	-13.210216	-34.751776	-24.8065	21.54156	42	6.483937	20.25	21.057283	15.430641	19.614828	614	2166	3690	175.756523	285.128575	269.98241	0	0	100	0	100	100	0	0	178.1492	5.4915	65.8655	6143	9.7216	98	318.2356	3330	135.3779	140	0.0013078	986	5.7718	978	166.7748	0	318.2356	0
365	116	283	249	2747	52	7	-29.442793	-3.176063	-32.168953	-14.655493	28.99289	58	7.669218	62.39	36.547534	33.29721	32.035471	409	1914	3397	161.088938	126.702718	109.028609	8.397625	0	100	0	100	100	0	0	334.9815	4.1738	101.1097	11971	5.1401	1018	364.8723	2430	112.1718	240	0.024926	11715	38.2833	9883	278.7276	515	339.1146	242
135	112	122	23	50	7	0	-36.74423	-26.199854	-40.821742	-31.530031	14.621888	20	4.552603	9.867	15.512555	12.387907	6.721315	0	0	0	0	0	0	9.245283	0	100	0	100	100	0	0	124.2876	1.934	34.6469	2475	3.5111	59	128.6103	3590	108.4016	40	0.0011255	541	4.6047	533	119.7112	25	127.5204	2
215	126	150	88	1158	34	4	-29.984587	-15.417415	-32.087806	-22.753694	16.670391	30	5.564546	30.87	24.093031	29.718587	20.409655	975	2289	3616	147.369752	120.97135	106.984472	0	0	100	0	100	100	0	0	128.6103	2.0709	37.9663	2759	6.9743	34	130.8277	2420	114.1058	110	0.00023333	364	3.0239	365	123.431	0	130.8277	0
384	126	288	258	5528	74	9	-25.777166	0.302465	-28.410084	-11.52365	28.712548	61	7.820483	48.95	41.745611	34.681834	30.064049	491	1941	3335	134.335421	169.737709	143.565358	17.206251	0	100	0	100	100	0	0	364.8723	3.518	77.3609	9284	2.6796	1088	463.5293	3440	102.9825	750	0.061505	24515	55.9136	13246	299.6849	7568	388.4366	2937
496	100	206	397	6028	78	17	-4.819394	0.007449	-40.129739	-15.966017	40.137188	98	9.932952	59.37	47.86089	47.836194	41.381143	536	2012	3335	131.605704	145.224818	127.408643	20.106276	42.825276	93.386243	6.613757	38.359788	24.603175	5.026455	1.587302	496.3331	1.9012	81.9659	11174	0.68926	1652	496.3331	4800	97.8344	780	0.005615	13068	70.5193	12083	210.3434	2474	353.6227	12179
448	114	228	334	3708	61	12	-10.763337	-1.381731	-43.250392	-16.861029	41.868661	91	9.585236	50.91	48.062627	44.633579	41.638347	415	2087	3385	135.916221	161.877453	127.741871	16.26531	37.504327	94.465649	5.534351	27.671756	0.19084	2.480916	0.19084	411.2529	2.1798	60.8303	7905	0.37386	1363	471.5211	9800	104.7581	1430	0.0061673	14965	89.1924	13268	215.3166	1592	290.6483	8069
496	87	223	410	10755	104	18	-19.347065	-8.586034	-57.015298	-28.78242	48.429264	75	8.664498	24.52	36.128776	32.187924	29.726122	394	1791	3285	124.901041	153.742298	109.022274	28.649533	69.256182	67.844523	32.155477	14.840989	0.706714	16.607774	0.176678	487.9207	1.7159	102.4502	10318	0.70724	1664	496.3331	8070	92.9436	2390	0.0022311	11259	53.2815	11028	211.8265	3736	342.8115	16943
496	90	214	407	9494	97	18	-12.140077	-2.765484	-46.821354	-26.069003	44.055871	96	9.847423	35.88	44.735942	41.999527	35.900102	527	1884	3289	128.062518	145.952735	136.175056	21.094504	33.784442	79.790941	20.209059	22.996516	0.522648	12.195122	0.174216	496.3331	1.7756	86.7303	9570	0.45574	1802	496.3331	3850	89.8197	2740	0.0055761	12139	63.6684	10660	194.4405	1891	306.916	10897
496	103	267	393	13884	118	18	-27.637528	-8.024655	-42.378529	-26.172893	34.353874	53	7.329303	26.43	34.248708	29.551286	24.359822	589	1732	3027	144.575943	135.226114	102.937371	25.636203	25.536949	96.174863	3.825137	37.704918	0.546448	1.092896	0.546448	496.3331	1.8373	117.2766	9852	2.182	1222	496.3331	3340	89.8197	40	0.0056491	9253	39.8306	8832	233.3447	7347	383.6456	13886
496	103	271	393	13144	115	16	-23.573478	-11.93054	-25.954797	-19.095156	14.024257	14	3.861327	21.83	32.645081	24.077262	14.130818	463	1672	2877	130.712194	130.449824	128.903068	17.707837	0	100	0	100	100	0	0	471.5211	3.9652	123.337	10464	2.6633	1535	496.3331	3170	83.8833	1200	0.019204	17635	62.8833	15182	241.5608	2165	393.7236	11586
488	103	226	385	14280	120	15	-16.588367	-8.699835	-39.325449	-24.634736	30.625613	59	7.714675	35.09	31.640754	31.766148	26.562613	628	2132	3335	156.129736	169.99473	124.917993	44.163707	41.436364	100	0	100	100	0	0	384.0723	3.2855	130.7284	9518	7.7531	392	479.6508	6230	102.9825	510	0.0047257	3692	15.6207	3429	187.5023	1180	278.1462	12875
302	105	206	198	2353	49	8	-15.339277	-2.532594	-19.832089	-10.647311	17.299495	18	4.277051	63.25	38.608741	36.34699	33.144045	361	2076	3364	136.391556	144.757157	101.12709	24.804645	0	100	0	100	100	0	0	263.6845	2.3743	82.1009	7105	5.894	333	404.2826	3120	78.3392	710	0.0074125	6107	30.2144	5862	211.7036	1413	286.1752	11798
496	103	218	393	11203	106	13	-26.283178	-12.4381	-34.626159	-24.800878	22.18806	27	5.249195	27.91	28.359474	24.874568	21.688863	442	2140	3471	158.515411	148.741386	136.114088	48.194519	0	100	0	100	100	0	0	479.6508	3.898	133.3762	17858	7.2561	1044	496.3331	2910	97.8344	170	0.0084061	5784	21.9564	5395	222.6935	427	398.2618	16959
496	98	210	398	8797	94	17	-34.700121	-19.538559	-42.325642	-29.817786	22.787082	23	4.812555	26.71	25.690936	26.057989	15.333167	502	1857	2726	109.690281	169.276091	146.529043	25.930137	0	79.761905	20.238095	46.428571	7.142857	11.904762	8.333333	335.3342	3.2298	99.8961	6722	2.6505	998	487.9207	3160	86.8007	730	-1.9316e-005	6889	38.9196	6903	184.7343	1378	282.3796	7486
488	95	229	393	11415	107	12	-28.698937	-11.798398	-39.752623	-23.179098	27.954226	46	6.808051	29.79	28.780531	32.600319	24.868785	782	2077	3084	143.420735	151.445412	150.657258	16.082306	0	100	0	100	100	0	0	364.8723	17.1321	178.8136	11485	25.5063	363	496.3331	3200	94.5461	10	0.0030056	2498	8.7551	2461	194.2611	1896	404.2826	0
384	105	272	279	7402	86	13	-26.51863	-1.457221	-30.784574	-13.279463	29.327352	58	7.65304	51.06	36.260016	32.228041	28.475488	481	1792	3234	51.266785	168.713313	98.848836	19.411835	0	100	0	100	100	0	0	346.6321	2.4569	66.8035	7304	2.7956	698	487.9207	2950	104.7581	390	0.025138	14504	55.7218	12648	243.4349	3998	346.1831	17300
472	105	288	367	11678	108	15	-21.277959	-2.980198	-26.433487	-13.496318	23.453289	41	6.442853	48.3	35.092533	32.465741	31.596843	380	1998	3245	123.995811	159.159937	88.853534	19.993759	0	100	0	100	100	0	0	447.9496	3.4584	117.2088	18741	4.8802	2159	479.6508	2680	104.7581	160	0.057222	26500	76.6409	19064	288.0953	4263	421.4424	6815
488	129	245	359	14867	122	12	-26.488075	-17.453822	-32.661972	-24.738286	15.20815	26	5.172483	21.73	20.076744	17.216707	22.491179	554	2359	3489	124.017164	132.705814	158.729479	0	0	100	0	100	100	0	0	285.8069	15.7855	194.3164	9298	56.6202	146	479.6508	2760	110.2706	50	0.0040108	2233	7.22	2190	250.9075	0	479.6508	0
496	108	254	388	7197	85	13	-25.529194	-17.135329	-29.406267	-21.959485	12.270939	13	3.612042	24.02	24.551219	14.671421	13.865013	542	2342	3247	77.172659	124.367727	57.900446	5.176062	0	100	0	100	100	0	0	287.2134	4.0336	100.9876	5583	3.6435	777	496.3331	3120	108.4016	20	0.037509	14865	53.4829	10688	214.9605	1066	321.2352	8424
418	78	207	340	6297	79	17	-27.043787	-21.339349	-39.381861	-26.482741	18.042513	15	3.909633	23.65	19.783802	17.797944	9.471491	396	1623	2841	165.344173	158.236181	167.350464	0	0	100	0	100	100	0	0	347.8343	1.9673	91.0531	12543	5.3302	752	487.9207	3360	82.4615	140	0.016643	5146	19.2745	4107	190.0942	5527	280.6579	35933
488	108	261	380	9840	99	12	-36.427318	-27.153446	-64.329919	-39.4576	37.176472	125	11.202574	8.706	13.326339	7.190508	-4.688913	572	2031	3170	108.835644	113.655674	128.374399	0	0	76.190476	23.809524	42.857143	33.333333	23.809524	23.809524	389.7688	18.576	163.6467	15296	16.8589	631	496.3331	3090	99.5212	190	0.0036661	3691	12.5892	3635	240.6495	836	410.0277	14897
488	100	207	388	9356	97	16	-13.118788	-5.807549	-30.568308	-13.048311	24.76076	28	5.344069	45.73	36.99245	38.467981	30.83754	557	1903	2864	117.563218	123.193404	124.111369	23.575036	0	100	0	100	100	0	0	487.9207	1.8373	136.8379	11855	3.1245	2060	487.9207	1910	81.0639	50	0.0047371	10905	56.1314	10822	203.9849	924	360.3789	4863
488	98	192	390	5762	76	19	-15.190045	-9.435523	-44.231587	-25.822716	34.796064	57	7.551859	27.56	39.743578	35.447248	28.717819	417	1786	3191	126.483002	137.215492	112.525713	21.145243	32.059476	87.817259	12.182741	34.348562	1.692047	5.922166	0.169205	487.9207	1.7159	89.5078	10228	0.39835	2154	496.3331	3920	86.8007	1860	0.0039074	12160	74.0058	11343	197.5123	1480	318.2232	9485
496	90	223	407	7375	86	18	-14.784009	-0.876586	-49.964985	-15.998555	49.088399	61	7.834031	46.55	47.883784	45.47449	38.518908	485	1761	3169	118.008233	153.563801	117.637017	19.164331	34.148942	98.75	1.25	50.535714	19.107143	0.892857	0.357143	487.9207	1.7756	85.1	10308	0.34271	2704	496.3331	4170	89.8197	2210	0.0029326	17663	127.5091	17288	226.6222	2815	357.1932	9687
488	100	241	388	14797	122	18	-19.98007	-5.613394	-42.236497	-26.70389	36.623103	66	8.124897	26.42	33.007611	34.897067	29.919715	411	1974	3107	106.433206	119.112672	112.30777	24.035593	83.7966	77.813505	22.186495	27.009646	0.96463	11.575563	0.321543	447.9496	1.7455	111.8379	12813	1.2001	2102	496.3331	3270	82.4615	290	0.0016087	11834	54.7778	11798	214.109	4347	332.7723	12842
496	107	193	390	4721	69	12	-28.553618	-3.256573	-42.112879	-17.706785	38.856306	74	8.632777	46.76	46.28613	44.483875	38.677843	547	1829	3277	104.50257	140.375508	122.280289	18.572142	62.155307	90.551181	9.448819	40.419948	13.648294	7.086614	0.524934	496.3331	2.0013	69.7329	8222	0.49654	1729	496.3331	3360	92.9436	4520	0.011237	15011	94.8538	12170	193.8549	2579	302.3142	9272
496	96	208	400	7420	86	20	-17.624492	-2.202517	-51.908241	-19.226401	49.705725	73	8.561499	39.19	44.498609	40.178305	37.468965	446	1926	3289	123.479756	173.082763	132.284605	24.005329	107.942111	72.43346	27.56654	23.193916	4.562738	7.414449	3.612167	471.5211	1.7756	79.8807	8953	0.529	1511	496.3331	8960	89.8197	80	0.0024376	11656	68.6402	11414	209.0546	1867	331.5328	10137
488	87	218	401	7707	88	19	-36.762048	-4.817588	-46.478327	-25.053764	41.660739	70	8.37353	31.25	40.813664	39.762959	32.879953	440	1872	3127	118.446105	131.068388	110.748441	25.270129	53.006303	82.847341	17.152659	22.813036	1.715266	8.576329	0.171527	496.3331	1.6868	101.4406	10642	0.61776	1972	496.3331	2890	91.3683	190	0.00020379	11977	68.1057	11983	200.1486	1728	358.2644	10321
496	93	279	403	11664	108	15	-22.728733	-13.937077	-42.080686	-27.670251	28.143609	51	7.199483	21.39	30.966371	24.312926	20.963047	663	1755	3234	132.430965	150.692667	125.514014	14.517555	39.176254	92.473118	7.526882	38.709677	1.075269	2.688172	0.537634	471.5211	1.7455	121.8474	14730	1.959	2167	496.3331	3170	89.8197	250	0.0087128	12307	51.9663	11525	244.4185	3082	358.8305	10918
472	103	229	369	5885	77	16	-35.878739	-18.147591	-36.555883	-27.446249	18.408293	25	5.06204	15.767	26.725776	12.82087	5.23499	428	1850	3409	137.957989	130.643133	87.20104	13.0991	0	94.117647	5.882353	94.117647	94.117647	5.882353	5.882353	277.6772	4.1738	94.9669	6415	3.5956	598	479.6508	3850	89.8197	400	0.010011	6516	27.5961	5961	210.7299	1854	310.3676	11805
365	105	196	260	4731	69	13	-19.427692	-7.59983	-38.694665	-18.827527	31.094835	54	7.383562	43.28	38.002262	37.021411	29.831917	509	1799	3153	143.974782	170.92689	118.339046	13.340665	3.64798	100	0	100	100	0	0	487.9207	1.8373	120.2562	9975	3.138	1357	487.9207	3580	101.2371	190	0.0092883	8952	45.6274	8480	195.9521	631	343.9273	5428
448	101	227	347	8790	94	17	-21.268318	-9.256821	-42.126991	-21.933513	32.87017	49	7.02049	30.82	34.020572	36.818872	28.644493	603	1949	3066	126.849916	113.952564	112.231275	19.530112	37.323612	88.666667	11.333333	83.333333	0.666667	6.666667	4.666667	371.1632	1.934	98.8488	6458	2.008	844	487.9207	3670	96.1762	1390	0.0052069	8310	45.3002	8074	195.9139	1193	318.7272	4827
297	101	175	196	1911	44	5	-19.6663	-5.033487	-38.455621	-16.956416	33.422134	62	7.880394	50.71	32.31142	35.40009	33.807631	491	2064	3347	138.708806	120.569941	110.659818	11.113925	0	100	0	100	100	0	0	306.1717	2.6762	155.9213	7383	14.8844	425	471.5211	2840	99.5212	220	0.015641	5277	20.7639	4557	194.4421	1131	330.2575	23743
488	140	336	348	16049	127	17	-30.923487	0.005408	-30.923487	-12.612147	30.928895	72	8.518975	51.21	36.554227	33.562961	29.726563	447	1853	3308	72.082741	111.066901	55.992407	19.676452	0	100	0	100	100	0	0	463.5293	3.3421	122.3632	18702	6.3712	1509	496.3331	2670	99.5212	660	0.020804	18532	54.7344	17282	319.6708	8272	426.5302	16499
282	108	180	174	2069	45	9	-29.509307	-7.057719	-31.413857	-14.636586	24.356137	52	7.227056	40.29	33.361784	30.234912	30.258109	405	1852	3221	111.09034	143.001562	127.432756	4.102045	0	100	0	100	100	0	0	282.3453	1.934	67.5912	5379	4.7847	387	292.1653	2060	101.2371	540	0.023009	6630	35.2398	5760	159.0419	3500	243.0046	4833
259	96	189	163	2899	54	6	-27.58055	-12.722246	-37.471708	-24.256468	24.749462	43	6.596035	24.93	20.649799	14.928842	17.871326	333	1840	3276	168.975698	113.679241	81.761588	5.552122	0	100	0	100	100	0	0	259.2152	2.2174	84.2494	4254	5.4631	289	334.9815	3100	101.2371	200	0.018932	5883	25.9872	4825	211.1109	893	290.5855	1562
278	107	215	171	4200	65	8	-31.07774	-14.637312	-35.016719	-25.718466	20.379406	36	6.041035	18.91	21.520817	27.899534	23.258726	812	2012	3020	126.481392	134.92654	154.434789	0	0	100	0	100	100	0	0	237.98	13.6402	92.4336	5010	11.8005	162	272.8554	2890	102.9825	20	0.00052518	1517	7.8168	1519	164.5565	0	218.4844	0
329	129	259	201	4833	70	7	-30.899588	-24.078675	-36.308018	-29.550443	12.229343	12	3.485563	18.43	16.839638	16.843344	13.488599	536	2290	3390	127.130002	100.066288	111.956285	0	0	100	0	100	100	0	0	259.2152	9.6535	94.063	5878	10.5898	218	297.2026	2750	97.8344	140	0.0026453	2189	9.6484	2167	210.3696	1352	265.5745	2000
365	116	231	249	4728	69	12	-29.477607	-17.756646	-33.933884	-25.778062	16.177238	18	4.26849	26.7	24.141651	19.625925	20.490823	801	2102	3609	108.326006	170.314335	119.410961	15.489013	0	100	0	100	100	0	0	496.3331	3.8319	116.2475	12730	6.9624	1086	496.3331	1830	120.1102	30	0.0069656	7128	27.364	7037	263.9165	941	408.6926	5760
496	95	210	402	9732	99	20	-15.210938	-2.919399	-44.685724	-19.246283	41.766325	65	8.083414	40.89	45.623034	41.862356	36.42911	486	1914	3337	119.674283	143.405624	110.367153	24.83299	49.582203	87.548638	12.451362	35.992218	16.14786	5.836576	2.140078	496.3331	1.7756	97.4209	10710	0.44959	2794	496.3331	2290	94.5461	2760	0.003196	14639	88.8354	14302	211.3499	1431	374.4487	10921
496	96	210	400	7646	87	19	-8.66254	0.857414	-44.628496	-20.0724	45.485911	82	9.072756	45.89	47.07849	45.612273	40.881299	525	1798	3164	120.791531	128.180658	124.949198	28.707867	31.097043	91.639344	8.360656	26.721311	0.327869	3.770492	0.163934	496.3331	1.7455	96.6236	8460	0.47595	1944	496.3331	7000	96.1762	930	0.0026058	12871	82.4524	12575	203.7554	2346	325.3559	8233
496	103	238	393	12070	110	16	-26.198037	-10.945328	-45.083699	-26.147932	34.138371	59	7.69101	27.43	32.73451	31.179915	27.88689	480	2072	3381	125.273967	146.374454	113.528125	30.33924	92.193406	79.513889	20.486111	28.125	0.694444	10.416667	0.347222	496.3331	1.8062	99.1051	13425	1.3259	1702	496.3331	3020	99.5212	1270	-0.0014851	10587	49.3536	10557	221.2371	3048	361.4433	14302
496	96	225	400	11071	105	20	-24.434458	-4.155397	-49.02702	-21.3883	44.871623	86	9.299303	38.42	44.339796	41.878276	36.949643	426	1775	3032	125.906284	153.70439	115.523824	28.492173	44.269156	90.838207	9.161793	40.935673	0.389864	6.62768	0.389864	455.6728	1.9012	110.2339	11460	0.78698	2049	496.3331	3490	97.8344	4480	0.0011792	14410	71.9155	14370	227.509	2814	369.1898	10281
496	68	208	428	7752	88	19	-29.438944	-1.01183	-56.23205	-26.790212	55.22022	81	9.019996	31.89	41.606124	38.215245	33.613419	448	1876	3167	130.768823	138.927864	112.735159	23.67963	61.501086	70.963542	29.036458	17.1875	0.390625	6.510417	0.130208	455.6728	1.6868	117.0411	12275	0.56015	2402	496.3331	3190	81.0639	1380	0.0049697	13180	61.7389	11522	210.8263	1886	357.8739	10488
496	98	207	398	6690	82	18	-10.042945	0.250402	-43.787861	-12.641819	44.038263	74	8.654672	60.26	50.850763	49.093974	44.504129	514	1917	3432	122.154476	159.203378	127.889727	26.847976	43.043988	86.651054	13.348946	42.388759	13.348946	9.367681	3.981265	390.6942	1.9425	86.881	8140	0.61296	1797	496.3331	3900	99.5212	3030	0.0053435	13558	91.5216	12924	211.6401	1658	331.4842	8609
404	98	190	306	2937	54	10	-21.888375	-10.890926	-42.559348	-25.411261	31.668422	40	6.35432	24.14	34.878861	25.273478	25.641959	380	1787	3167	140.812077	149.912197	126.69633	21.410005	54.757844	89.298893	10.701107	47.97048	1.476015	8.856089	0.369004	418.3435	2.0013	79.066	7491	0.86935	1173	471.5211	7160	94.5461	3120	-0.0019914	9015	59.4699	8950	191.6168	1013	287.8438	8769
496	90	225	407	10911	104	17	-34.57091	-16.593901	-44.209016	-27.983034	27.615115	37	6.118617	21.43	28.622417	18.876267	18.96475	356	1808	3106	103.973489	135.336156	81.681666	21.403865	15.723813	90.909091	9.090909	53.787879	9.090909	3.787879	1.515152	496.3331	1.7159	91.7107	11828	1.6745	1460	496.3331	4490	89.8197	340	0.010524	8940	38.4944	7938	202.9602	3045	338.7876	17537
418	85	194	333	7579	87	14	-26.696827	-20.282863	-46.296578	-29.177548	26.013715	34	5.844885	16.92	22.548097	14.007382	14.929876	415	1876	3207	119.658097	157.947483	139.450033	42.118701	0	88.888889	11.111111	41.666667	6.944444	6.944444	4.166667	263.6845	1.7455	58.008	4035	1.9739	317	302.3268	3870	97.8344	350	0.0019804	4068	23.4646	4043	175.9146	909	246.1992	1082
496	93	191	403	10123	101	15	-17.855255	-14.238724	-44.925307	-29.489125	30.686583	47	6.926966	22.66	29.34291	22.746151	20.658931	361	1920	3232	124.602354	148.185324	119.90074	51.795123	2.702917	83.333333	16.666667	43.181818	3.787879	15.909091	0.757576	487.9207	2.6762	109.9414	11585	4.3686	744	487.9207	4750	94.5461	10	0.0048286	4922	22.7737	4715	205.4205	2230	363.5779	8812
496	103	182	393	15844	126	15	-35.742923	-22.753617	-43.152837	-34.255108	20.39922	33	5.753735	12.985	16.698364	10.669012	8.955034	311	1894	3361	237.449638	125.46708	100.877739	71.804025	0	94.285714	5.714286	58.571429	14.285714	4.285714	1.428571	388.3995	2.0013	49.8009	5853	1.4884	471	496.3331	2200	99.5212	10	0.0019719	3624	20.9198	3608	170.2515	2777	257.4857	19767
234	107	165	127	1313	36	5	-28.873316	-10.166958	-39.675897	-26.260208	29.508939	43	6.58836	19.07	23.382712	22.982444	15.775855	575	2066	3485	155.079768	113.649196	125.572065	23.53526	0	94.642857	5.357143	51.785714	42.857143	5.357143	5.357143	284.5511	2.2174	54.7863	6913	2.4039	479	384.0723	2890	99.5212	250	0.0084839	5034	29.6734	4707	161.5659	662	180.5581	1716
496	163	335	333	14944	122	12	-26.559781	-2.233326	-61.689865	-20.916317	59.45654	198	14.104135	28.34	34.373315	24.439455	16.664885	455	1581	3082	81.264309	143.503768	137.044226	18.875861	0	92.682927	7.317073	56.097561	36.585366	7.317073	7.317073	425.5563	1.6582	101.6234	12963	3.1892	1754	496.3331	2120	96.1762	90	0.025355	21444	77.4341	19572	268.869	3413	379.5515	21660
433	112	255	321	4324	66	7	-22.923774	-13.464869	-40.228418	-23.872561	26.763549	45	6.77452	23.91	21.191508	16.481914	20.646039	259	1967	3199	147.412559	120.636767	34.814844	26.976507	0	100	0	100	100	0	0	263.6845	3.9652	49.0007	5443	3.9258	227	297.2026	2930	112.1718	240	0.0057185	5557	24.5034	5415	239.3709	24	279.4823	283
456	324	363	132	1136	34	1	-20.648537	-7.288827	-32.402435	-19.011859	25.113608	43	6.559078	41.75	20.014677	20.408297	28.149488	419	2134	3441	193.413272	159.248696	128.221703	0	0	100	0	100	100	0	0	390.6942	5.9764	185.6874	31640	26.8401	1088	390.6942	2270	323.7224	200	0.013013	7705	21.6136	7339	0	0	0	0
448	124	223	324	16174	127	7	-25.813413	-17.712243	-30.169072	-20.743234	12.456829	10	3.249322	24.14	24.165702	26.9859	20.937218	1097	1798	3286	93.233543	137.618951	121.1095	0	0	100	0	100	100	0	0	211.1409	2.1798	58.1872	4753	6.1903	113	233.9464	2430	102.9825	30	2.8283e-005	526	3.1754	527	178.9993	0	233.9464	0
496	112	258	384	15966	126	13	-20.343331	-5.637778	-29.823701	-15.622678	24.185923	38	6.166083	45.02	34.092759	33.248491	28.297907	615	1561	3361	155.896928	144.721198	136.937395	74.108663	0	100	0	100	100	0	0	487.9207	2.9652	98.6881	14241	5.3467	616	496.3331	5600	108.4016	170	0.011404	7684	22.2535	6503	267.4704	12203	365.2062	12023
488	112	292	376	12300	111	18	-27.338146	-11.505948	-36.253401	-24.332048	24.747454	43	6.598738	24.17	27.290018	17.116949	21.516215	341	1770	3199	82.386579	106.739284	78.5595	28.816647	0	100	0	100	100	0	0	479.6508	2.1798	109.6449	14322	5.1071	1329	496.3331	2480	102.9825	110	0.035267	18608	50.9931	14929	251.4752	3839	343.0023	15756
488	95	269	393	14066	119	20	-32.892451	-23.708828	-43.029159	-29.665308	19.320331	19	4.41358	16.96	21.57883	19.256996	4.375052	463	1739	2966	133.655085	116.682528	123.173115	31.682666	0	97.435897	2.564103	61.538462	35.897436	2.564103	2.564103	252.4453	8.7457	145.6178	7243	6.0204	823	496.3331	3760	99.5212	70	0.015183	8463	33.0988	7402	217.1858	1403	392.4361	13127
496	90	201	407	7207	85	19	-14.838723	-6.965607	-49.380089	-24.667951	42.414482	56	7.513209	33.27	40.037483	36.776068	32.558724	369	1715	3134	130.596341	144.714055	116.217875	27.247737	50.098511	81.684982	18.315018	23.992674	0.549451	6.776557	0.18315	496.3331	1.7455	82.2905	9115	0.39908	1934	496.3331	4870	96.1762	410	0.0045595	12060	73.1875	11073	196.304	1388	321.8372	8476
496	84	220	412	8417	92	20	-25.43786	-18.121485	-51.159297	-31.445495	33.037812	38	6.17826	16.29	30.849231	24.458121	24.1645	377	1861	3153	128.657543	141.977583	99.981324	24.990511	71.661604	59.156785	40.843215	15.151515	0.131752	10.013175	0.131752	487.9207	1.6301	97.3456	11056	0.47823	1910	496.3331	6640	83.8833	2850	0.00068844	9339	53.7392	9308	191.3724	1883	303.2396	10175
411	85	179	326	5826	76	14	-24.881956	-21.402652	-44.064788	-29.776349	22.662136	23	4.86991	18.74	27.460957	26.237975	17.939015	429	1718	3005	168.113875	134.86288	112.611876	13.081678	3	100	0	100	100	0	0	307.5394	1.7159	101.1502	7451	3.1063	615	455.6728	4370	99.5212	140	0.0060066	4710	22.376	4337	187.7598	1083	248.822	2593
418	82	220	336	3411	58	10	-44.608576	-18.456661	-46.499498	-32.894139	28.042837	36	6.01383	17.27	20.065142	17.330686	18.980409	518	2034	3306	155.89178	168.323114	143.148895	15.172808	13.487042	83.739837	16.260163	26.829268	3.252033	4.065041	0.813008	276.7798	3.6404	68.6775	5650	1.8573	453	487.9207	5730	104.7581	320	0.0051902	5910	28.8792	5595	201.5068	1115	288.1369	12727
488	100	217	388	9320	97	19	-32.176836	-14.51289	-44.916827	-29.740532	30.403937	42	6.502242	19.62	29.686809	23.317441	21.121897	382	1786	3110	150.678478	139.792411	119.716924	46.850742	22.912781	94.047619	5.952381	47.02381	4.166667	1.785714	0.595238	487.9207	1.7159	89.0278	8246	1.4206	1287	487.9207	3990	99.5212	260	0.0067549	7074	37.8792	6666	188.2126	1296	294.34	9927
496	181	344	315	23384	153	15	-27.770641	-15.737893	-44.377952	-30.111624	28.640059	71	8.459428	16.74	7.657748	12.525264	21.723783	1023	2381	3700	128.767555	155.75149	165.030522	0	0	87.5	12.5	50	37.5	12.5	12.5	307.5394	295.7472	301.6433	34	179.6778	68	496.3331	2060	200.5858	20	0.005029	2893	6.6512	2860	0	0	0	0
0	0	0	0	0	0	0	-30.059255	-13.155497	-33.432564	-22.311045	20.277067	39	6.274429	22.51	9.338376	12.954825	22.756089	234	3134	3282	297.16953	487.200579	132.762353	0	0	100	0	100	100	0	0	323.7224	312.8418	318.2821	29	189.7914	49	323.7224	690	312.8418	20	-0.0010013	453	1.4177	450	0	0	0	0
480	145	283	335	11922	109	7	-32.378627	-11.746303	-35.365362	-25.630611	23.619059	48	6.985828	22.05	19.200526	15.494336	20.453374	434	1850	3408	123.945885	249.003445	103.363888	0	0	100	0	100	100	0	0	471.5211	147.6872	276.7822	14982	83.5912	389	487.9207	2040	104.7581	20	7.8942e-005	2157	6.5538	2162	0	0	0	0
496	95	213	402	9766	99	20	-20.929459	-9.895437	-46.899704	-28.331007	37.004266	51	7.19589	24.14	37.493796	31.69308	27.929206	440	1834	3097	141.633541	134.809984	123.303927	31.40899	49.984194	84.464555	15.535445	17.647059	0.301659	5.731523	0.15083	479.6508	1.7159	103.5079	9918	0.72493	1469	496.3331	8530	77.0114	260	-0.0017815	9676	47.2347	9500	208.7287	3153	330.394	10353
488	101	204	387	6278	79	17	-21.14634	-8.670374	-53.285473	-24.392523	44.615099	62	7.936766	30.99	40.726892	38.604412	35.928316	463	1909	3150	124.128364	121.413762	117.963862	22.783351	41.514729	85.737977	14.262023	34.162521	0.995025	5.638474	0.331675	496.3331	1.7756	91.7596	10297	0.51138	1907	496.3331	3610	73.1616	1550	0.002689	11236	68.8162	10875	202.1606	2031	320.4434	12429
496	82	244	414	10947	105	19	-22.720905	-17.976724	-49.92298	-30.811883	31.946256	41	6.40864	18.13	33.149458	26.450737	21.287626	450	1715	2966	141.124615	119.029327	111.315805	20.535129	58.784716	65.625	34.375	14.889706	0.183824	11.213235	0.183824	496.3331	3.2855	117.2917	12785	0.9982	1711	496.3331	4290	69.5042	1680	0.0013134	10174	50.4806	10103	213.2719	2182	320.2517	13197
496	100	257	397	16197	127	18	-20.230421	-12.269879	-39.41449	-24.1718	27.14461	39	6.277283	25.21	33.354036	27.081086	23.121496	527	1606	3201	132.478185	142.18619	113.603089	47.392114	10.373039	98.387097	1.612903	95.698925	2.688172	1.612903	1.612903	496.3331	1.7756	109.0772	13477	1.8524	1936	496.3331	3210	96.1762	1060	0.0096744	12913	57.6566	12074	220.4402	4558	370.1614	12060
496	105	266	392	15757	126	18	-29.646643	-13.373986	-39.677775	-25.952228	26.303789	41	6.431574	24.31	28.922236	24.930769	17.366972	474	1897	3323	110.78871	152.160117	121.884521	24.690396	31.355827	94.736842	5.263158	70.175439	7.017544	3.508772	1.754386	487.9207	1.869	119.2677	13628	2.6134	1845	496.3331	4000	97.8344	1060	0.013962	11508	48.1201	10215	214.5702	2243	362.8234	9409
313	101	177	212	2841	53	7	-21.39261	-13.610677	-41.177418	-22.888625	27.56674	35	5.950103	30.77	29.853875	24.684169	17.134929	473	1738	3052	141.625141	196.89479	130.847306	26.386671	0	100	0	100	100	0	0	432.8935	3.0683	127.9371	11759	6.318	809	447.9496	3640	96.1762	630	0.0062808	5352	23.9366	5138	193.1165	325	310.7253	6690
496	100	246	397	10868	104	14	-23.185684	-11.889992	-40.434079	-22.174898	28.544087	24	4.949587	26.78	31.859436	27.461736	18.911108	446	1573	2870	118.622637	146.94614	111.710948	20.566943	27.904465	95.419847	4.580153	48.091603	3.816794	2.290076	2.290076	364.8723	2.6308	124.4306	11661	2.0951	2575	496.3331	2160	96.1762	720	0.014862	16726	77.7071	15727	245.5991	2208	394.2666	10597
472	105	209	367	11367	107	15	-30.472384	-16.461504	-33.415112	-23.068922	16.953609	24	4.930936	25.84	29.539173	21.705728	19.356415	418	1784	3308	120.184977	175.812731	94.306661	23.954299	0	100	0	100	100	0	0	496.3331	1.8062	115.9026	12695	5.0763	1091	496.3331	2720	86.8007	710	0.013014	8136	34.0374	7512	210.9181	8885	350.5212	19116
496	105	263	392	9518	98	17	-25.298325	-16.744186	-38.183776	-25.479406	21.43959	32	5.682425	18.97	20.303206	21.455932	4.079047	509	1794	2816	112.408536	101.072864	156.044755	24.008324	0	100	0	100	100	0	0	384.9381	7.8632	97.8624	11126	8.1469	676	487.9207	2140	89.8197	200	0.025342	9499	33.1961	8447	255.8139	3523	373.5679	26153
488	100	308	388	21587	147	16	-27.069818	-9.967334	-47.399538	-24.096576	37.432205	105	10.268174	10.563	18.488789	7.800443	-0.031526	419	1673	3166	173.393616	183.242536	104.513679	6.530081	0	94.117647	5.882353	76.470588	17.647059	5.882353	5.882353	487.9207	6.5097	145.4008	19885	8.9305	1646	496.3331	2050	94.5461	430	0.016664	11736	36.4048	11132	247.7219	6891	363.0228	19604
292	230	256	62	476	22	1	-34.120455	-21.939483	-34.120455	-27.136038	12.180972	15	3.882952	4.605	5.832166	6.553595	1.746059	264	2107	3064	98.207291	130.93103	146.125443	0	0	100	0	100	100	0	0	272.8554	7.3715	138.8623	8348	30.7314	173	272.8554	2020	106.5643	120	0.0021885	1541	7.3545	1534	0	0	0	0
472	96	224	375	7948	89	6	-30.240872	-19.291125	-36.643985	-27.860767	17.352859	27	5.217798	16.2	19.22922	7.474077	11.369343	376	2009	3538	112.693645	226.82001	73.579887	65.34569	0	100	0	100	100	0	0	487.9207	2.1066	109.8089	15703	7.6469	943	487.9207	2060	112.1718	170	0.0052806	5147	18.4459	5077	238.5681	5581	408.7814	18789
496	107	256	390	20669	144	17	-30.47797	-13.555585	-30.47797	-23.007073	16.922386	28	5.336686	13.018	20.680016	10.156028	10.315147	464	2028	3678	110.714616	136.746361	100.63843	0	0	100	0	100	100	0	0	411.2529	1.8373	129.6762	17022	11.1287	978	496.3331	1820	97.8344	280	0.0027955	6058	21.0467	6058	201.4652	3327	371.295	31269
496	84	289	412	15761	126	12	-32.560385	-16.969725	-32.560385	-22.173802	15.59066	26	5.133322	19.14	26.74674	17.028336	10.691772	662	1728	3082	116.647982	171.996007	96.649382	42.169441	0	100	0	100	100	0	0	377.5626	5.8026	137.6772	13073	14.9389	448	487.9207	2690	83.8833	130	0.0038785	3490	13.6213	3440	191.3353	9185	355.086	35290
488	166	439	322	10671	103	15	-35.970661	-13.717248	-35.970661	-24.491528	22.253413	50	7.092188	11.392	18.4753	15.303331	1.052561	410	1893	3189	127.372708	146.403332	166.771997	0	0	100	0	100	100	0	0	487.9207	10.1818	155.6461	19776	10.6173	1543	496.3331	2610	104.7581	10	0.020551	11987	30.9652	11052	343.4234	15629	487.9207	0
464	166	276	297	4352	66	11	-26.425323	-16.09678	-32.080082	-23.99701	15.983302	26	5.179396	12.919	15.890521	12.49376	-0.779319	337	2133	3246	195.955225	104.195985	94.736093	0.706121	0	100	0	100	100	0	0	313.4489	1.9425	120.0596	11299	8.612	840	496.3331	2350	97.8344	180	0.01763	9130	31.8861	8443	265.7223	613	396.7679	19826
411	103	243	308	8659	93	12	-29.814625	-23.248842	-35.490166	-26.938093	12.241324	11	3.450833	6.717	7.136825	7.946121	-0.629171	317	2036	2947	83.808371	87.772165	42.743831	0	0	100	0	100	100	0	0	272.8554	4.0336	131.8425	7080	7.9412	831	463.5293	2020	92.9436	320	0.0090647	5056	21.401	4882	258.4681	1261	382.928	12993
496	85	236	411	13639	117	20	-31.031034	-13.081303	-43.700262	-25.437151	30.618959	40	6.377975	22.16	37.45772	31.718119	24.152991	418	1760	3164	122.755578	143.131783	111.495961	27.305566	58.032172	80.617496	19.382504	33.790738	0.171527	7.03259	0.171527	496.3331	1.7159	119.4678	13261	0.58527	3363	496.3331	3320	89.8197	2420	0.0059021	19487	100.9463	18226	232.9745	4266	372.6841	12503
496	96	215	400	8869	94	19	-33.021187	-11.06409	-47.249341	-23.623873	36.185251	48	6.97998	27.43	40.348339	34.216394	28.021919	453	1759	3203	133.787905	145.257422	113.414079	26.598116	66.993969	84.949833	15.050167	41.471572	0.501672	6.354515	0.167224	496.3331	1.7455	105.1274	12295	0.59971	2312	496.3331	5570	92.9436	3700	0.00058091	14597	81.6995	14590	216.331	2663	327.2047	10129
496	91	265	405	12392	111	18	-26.420653	-15.107936	-42.467845	-25.751376	27.359909	32	5.702993	21.83	32.236551	28.327125	23.371734	398	1985	3289	145.000863	144.826067	99.347853	22.841056	68.366288	77.419355	22.580645	30.498534	2.052786	11.730205	0.293255	496.3331	2.1429	124.2289	15438	1.212	2662	496.3331	2960	91.3683	780	-0.0013383	17205	71.8336	17185	250.4182	4279	377.7584	15645
496	95	244	402	14035	118	18	-36.564929	-9.34837	-43.626233	-26.355454	34.277863	41	6.422802	24.62	35.512768	29.778774	22.968232	402	1862	3330	130.929047	161.304007	99.13688	43.869196	32.416723	94.827586	5.172414	68.226601	0.985222	4.187192	0.492611	487.9207	1.6868	111.9028	13011	0.82049	2676	496.3331	2990	70.7026	1220	0.0062448	19005	91.5759	18058	242.0346	5482	354.137	12983
496	81	223	415	9565	98	19	-21.466815	-11.755371	-42.686103	-23.850185	30.930731	35	5.940336	24.73	37.202981	33.269651	26.355236	411	1778	3187	119.764878	150.390135	115.823083	24.973431	41.475802	92.811839	7.188161	39.112051	3.382664	6.765328	0.211416	487.9207	1.6868	121.2438	12998	0.66909	3080	496.3331	5760	70.7026	5340	0.0061043	17872	94.45	16616	227.9244	2128	356.7058	10489
496	84	262	412	16442	128	20	-28.852451	-13.383391	-53.317327	-26.974983	39.933936	48	6.958263	24.38	36.096315	31.518358	25.077054	440	1745	3165	112.514355	149.219472	113.241669	30.622209	28.907082	89.51782	10.48218	43.60587	1.048218	3.983229	0.209644	487.9207	1.7159	132.4964	14456	0.8004	3096	496.3331	5210	81.0639	4300	0.002185	17103	83.1373	16941	228.0399	3381	388.2619	12289
[truncated: 74 more columns]
