# Supplementary material for: Feature Selection for Speech Emotion Recognition in Spanish and Basque: On the Use of Machine Learning to Improve Human-Computer Interaction
Source: PLoS One. 2014 Oct 3;9(10):e108975. doi: 10.1371/journal.pone.0108975 (PMC4184843; doi:10.1371/journal.pone.0108975)
Supplement: File S9 — Feature matrix corresponding to Spanish male actor M2. (CSV) [file pone.0108975.s009.csv]

0	0	0	0	0	0	0	-30.625559	-30.625559	-30.625559	-30.625559	0	0	0	0.168	-17.418205	0	0	0	0	0	0	0	0	0	0	100	0	100	100	0	0	181.0323	8.9474	60.0332	4982	12.7592	65	181.0323	2600	112.1718	60	0.00069883	402	2.9889	401	134.2018	0	181.0323	0
264	98	138	166	477	22	6	-27.967407	-20.573974	-42.670073	-30.909441	22.096099	32	5.685136	16.55	26.416945	19.546733	22.866935	393	1846	3158	120.062427	143.451504	118.353996	11.127629	84.778584	74.038462	25.961538	30.769231	14.903846	25	0.961538	229.9812	1.8373	42.855	3594	0.74753	385	307.5394	7730	94.5461	2650	0.006616	4862	42.1135	4204	135.4364	130	175.5653	2084
313	114	146	199	545	23	8	-32.32347	-18.832324	-44.052318	-30.650145	25.219994	26	5.189809	17.25	24.656162	19.008341	25.114305	316	1998	3281	100.471672	113.12018	91.692026	13.821939	48.496538	79.787234	20.212766	29.787234	6.914894	19.148936	0.531915	312.8418	2.0013	32.5393	3500	0.4885	370	312.8418	5790	104.7581	2010	0.0064139	5175	37.298	4411	145.1387	34	258.8802	3744
292	114	158	178	1995	45	7	-23.445904	-23.14114	-43.328082	-32.866974	20.186942	22	4.71827	14.272	19.147389	15.360955	16.122591	393	1769	3219	126.140432	119.717477	86.50045	23.81664	25.593891	86.407767	13.592233	47.572816	7.76699	5.825243	2.912621	411.2529	1.9673	36.1672	5009	0.49825	639	471.5211	2450	106.5643	1580	0.0045248	5170	46.6618	4989	157.1866	991	272.7426	16564
472	101	155	370	2734	52	17	-23.068125	-4.566208	-44.859943	-24.958736	40.293734	52	7.235371	27.61	41.834046	35.687856	33.993604	375	1937	3205	99.911877	140.446499	105.671694	22.692921	63.418204	81.104651	18.895349	15.988372	0.145349	7.412791	0.145349	418.3435	1.9012	45.7821	5739	0.20929	1119	471.5211	15480	96.1762	1180	0.0016003	6859	83.4607	6724	153.1551	491	230.9442	9121
488	105	171	383	4704	69	17	-20.011543	-9.261013	-44.191961	-23.821581	34.930948	47	6.864339	26.26	37.728385	32.378997	32.817531	370	1952	3185	98.411808	136.047617	102.517614	29.764508	37.15592	83.863081	16.136919	15.403423	0.733496	6.845966	0.244499	487.9207	1.8062	45.5316	7020	0.27792	1609	487.9207	4410	82.4615	2000	0.0070791	8920	90.05	7795	161.7717	822	250.509	12358
259	124	175	135	1760	42	1	-31.400189	-2.871873	-34.623975	-15.041151	31.752102	68	8.254616	62.52	40.854472	34.267704	32.078542	589	2045	3321	128.924076	197.747277	115.718065	25.252606	0	100	0	100	100	0	0	297.9493	2.1066	38.4506	5017	1.5715	897	447.9496	1530	104.7581	940	0.05048	10430	81.9792	8569	167.5129	280	286.62	20303
384	116	173	268	4409	66	13	-28.516956	-14.531367	-36.265204	-24.80239	21.733837	22	4.769082	22.38	23.662956	13.657971	20.082334	216	2587	3453	104.999918	105.196822	108.729267	19.952977	0	100	0	100	100	0	0	237.98	2.2174	55.3133	4414	2.9768	344	250.5027	2600	116.0731	110	0.010107	4140	22.1329	3844	188.2649	1877	211.9015	2190
282	178	211	104	620	25	5	-28.414231	-0.511503	-29.45853	-12.408575	28.947028	85	9.258688	78.61	38.64144	41.543273	34.582401	635	1766	2901	106.26292	195.583074	225.186839	6.008915	0	100	0	100	100	0	0	233.9464	3.0683	145.3984	9795	38.3358	257	233.9464	1370	171.9824	90	0.083027	13700	58.3717	8591	202.0726	305	216.3772	244
178	133	153	45	280	17	1	-26.834969	-13.796841	-30.398118	-23.915458	16.601278	24	4.982682	18.29	23.981004	16.655514	18.340572	381	1629	3116	150.110659	168.293894	106.28454	0	0	100	0	100	100	0	0	150.0002	2.915	32.6049	2882	4.0701	87	177.964	2530	128.6103	50	0.0034787	1268	8.6302	1235	146.0948	114	160.2328	628
371	191	266	181	2769	53	4	-27.842986	-2.488486	-30.26492	-15.047248	27.776434	62	7.934995	37.68	36.027606	28.231486	29.222769	655	2171	3510	129.223292	165.344797	251.932991	0	0	100	0	100	100	0	0	187.3286	3.2298	34.012	2501	2.96	101	282.3453	2730	187.3286	10	0.010812	2946	11.2057	2687	244.4243	0	282.3453	0
259	172	230	87	804	28	2	-31.00753	-11.636833	-34.456149	-21.202957	22.819315	47	6.918131	24.15	23.979898	13.496184	19.377797	440	2613	3669	134.868424	162.262156	104.340874	10.855219	0	100	0	100	100	0	0	171.9824	3.1751	31.5057	1723	2.0575	110	277.5598	2740	114.1058	490	0.018487	6929	29.0841	5923	227.5405	0	277.5598	0
448	181	226	267	4389	66	11	-30.279602	-3.642451	-31.860773	-15.609025	28.218322	63	7.975005	32.53	27.741047	28.599892	24.610058	537	2375	3001	66.119368	136.331021	88.66091	0	0	100	0	100	100	0	0	225.6982	2.9652	61.7967	7522	5.7898	248	447.9496	3700	171.9824	20	0.0090556	3398	14.7346	3022	205.6415	617	320.8967	32284
246	118	182	128	492	22	4	-36.672132	-1.496352	-41.421777	-14.215121	39.925424	139	11.813351	58.77	37.754278	41.024083	32.604911	522	1834	2816	113.896055	113.754455	104.697844	3.418697	0	56.25	43.75	52.5	1.25	28.75	15	260.6209	2.9652	94.2939	6334	8.2786	504	447.9496	1340	118.0744	520	0.0068748	7228	47.1957	7202	191.7278	72	313.9371	8556
238	131	174	107	1249	35	4	-19.816723	-5.113599	-30.024835	-17.398699	24.911235	41	6.415943	41.49	35.92001	34.046316	31.525997	318	1925	3132	113.555051	135.936683	118.406073	16.732061	0	100	0	100	100	0	0	268.82	2.0709	47.5721	5367	1.3864	631	404.2826	2860	104.7581	1120	0.01768	7904	49.9276	6737	183.4187	1410	283.1553	12689
353	110	147	242	1466	38	12	-32.723315	-23.129065	-41.71659	-29.781202	18.587525	18	4.329999	14.234	20.762927	13.375161	16.939755	299	2208	3280	99.764689	136.327285	97.501467	16.489708	0	67.676768	32.323232	33.333333	7.070707	28.282828	4.040404	340.757	1.934	41.9477	4703	1.1974	548	340.757	4000	108.4016	1170	0.006552	4900	41.8598	4709	148.1725	655	200.8316	3998
297	114	161	183	1119	33	9	-29.233825	-10.691837	-39.501743	-21.495486	28.809906	40	6.383078	33.06	32.825016	28.826769	29.220215	349	2090	3305	104.260627	151.079999	120.204074	15.053074	21.841795	65.671642	34.328358	60.447761	5.223881	34.328358	34.328358	229.9812	2.3743	40.2582	3777	1.6262	449	250.5027	3470	114.1058	880	0.0018545	6299	55.6767	6309	158.4867	748	188.7345	1511
302	116	187	186	712	27	5	-20.607023	-8.081586	-30.520948	-18.200319	22.439362	33	5.824801	40.53	37.840884	35.830558	32.302597	496	2001	3224	95.34661	168.422067	126.824837	11.058108	0	100	0	100	100	0	0	218.4844	3.0683	60.4778	5857	1.8412	583	384.0723	3140	114.1058	1320	0.010918	7633	48.3494	6972	188.064	337	246.9642	4308
404	101	154	303	1438	38	14	-26.108057	-12.951938	-43.386938	-26.893808	30.434999	37	6.114858	24.16	34.198422	23.660693	24.153037	417	1894	3239	131.770839	184.922926	128.320729	12.202032	11.502687	86.010363	13.989637	44.041451	2.590674	13.471503	0.518135	425.5563	2.1429	48.2552	6872	0.69158	958	425.5563	2930	94.5461	1000	0.010922	6888	55.1979	5805	149.4161	173	231.5002	11967
464	103	179	361	1482	38	12	-21.740438	-1.910637	-44.042703	-18.240031	42.132066	79	8.915604	42.89	46.597645	43.561796	42.030313	519	2117	3209	121.051505	174.758452	141.17416	13.781386	70.834221	69.785575	30.214425	17.348928	1.364522	14.619883	0.194932	282.3453	1.7756	57.8158	6490	0.44246	904	463.5293	5630	99.5212	1850	0.0043824	8560	59.0622	7811	181.5152	1039	260.7934	6839
448	93	147	355	1934	44	15	-22.371097	-5.942794	-46.016345	-25.242036	40.073551	67	8.237997	24.98	41.3817	35.77521	36.023468	356	2025	3218	116.965407	170.783302	115.512609	16.550188	121.347722	49.553128	50.446872	7.34856	0.19861	10.526316	0.19861	463.5293	1.7455	53.4887	7180	0.26377	913	471.5211	2800	97.8344	4500	0.00023524	5440	49.0737	5436	148.9494	591	229.5171	10481
440	103	147	337	2069	45	14	-33.884034	-11.273828	-45.029065	-26.45321	33.755237	45	6.779786	25.97	37.954094	31.858031	34.659296	350	1928	3192	101.549353	141.153015	100.189161	18.44712	43.914983	86.921529	13.078471	32.394366	0.804829	7.444668	0.201207	282.9656	1.9012	41.0047	3981	0.24599	587	418.3435	10160	102.9825	410	0.003711	5811	57.8663	5071	138.9128	135	195.064	4777
259	114	177	145	857	29	4	-2.324406	0.77387	-41.836804	-10.632294	42.610674	80	8.96045	70.12	49.504891	47.886525	48.260855	416	2124	3091	97.792195	146.82988	131.503854	9.471063	59.88837	82.371795	17.628205	34.615385	20.192308	11.858974	5.769231	324.3506	2.1429	43.9948	6048	0.76601	583	496.3331	2810	112.1718	2210	-0.0010342	6890	51.3939	6882	180.6244	1016	199.2547	1233
456	95	172	361	2095	46	15	-11.044551	-2.432026	-44.444351	-19.421641	42.012325	85	9.260862	39.68	47.626391	42.290795	40.541676	379	1761	3116	96.163165	150.294973	105.036564	21.328581	65.007155	72.39819	27.60181	18.552036	0.301659	7.993967	0.301659	404.2826	1.9012	48.2319	6240	0.30041	958	455.6728	8210	96.1762	5210	0.0036948	8731	77.0552	7999	174.9438	723	243.8697	5703
472	90	151	382	1454	38	11	-23.475851	-8.683115	-45.478713	-25.092305	36.795597	58	7.619952	28.75	40.988958	33.731137	35.526948	356	2028	3254	102.658691	162.652297	107.551568	12.754735	70.306208	76.031746	23.968254	27.301587	0.15873	4.920635	0.15873	447.9496	1.934	53.8423	5725	0.33787	899	447.9496	14010	97.8344	5120	0.002041	6539	71.0234	6331	150.3381	261	231.7718	5827
313	169	255	144	3640	60	3	-28.040829	-0.5027	-30.373939	-12.692892	29.871239	85	9.261274	87.84	34.86642	36.077682	37.909623	374	1941	3145	59.575877	185.115842	128.9919	0	0	100	0	100	100	0	0	312.8418	5.2125	97.9811	14772	6.6715	1753	312.8418	1520	163.3849	40	0.11926	24666	65.7374	14109	261.1826	6115	266.8771	6338
181	103	147	78	380	20	2	-30.915959	-4.646609	-34.307446	-15.245576	29.660838	73	8.596983	50.07	30.975409	29.607984	31.186846	276	2352	3118	61.815313	137.448173	80.517257	12.243237	0	100	0	100	100	0	0	157.8934	2.6762	37.3547	3164	4.1711	133	229.9812	2200	102.9825	350	0.0043094	2527	18.679	2492	143.5848	119	205.5068	1197
226	100	162	127	1357	37	3	-21.019146	0.450132	-28.75652	-13.474469	29.206652	68	8.250671	75.73	37.036978	36.354486	39.787926	297	2353	3192	87.860729	151.954447	98.022881	23.484812	0	100	0	100	100	0	0	432.8935	1.934	101.7223	13216	9.1869	978	432.8935	1640	99.5212	460	-0.0011492	5722	38.8159	5743	177.5264	1401	220.6701	603
226	135	181	91	865	29	4	-29.022209	-7.951062	-31.328647	-20.264535	23.377584	38	6.205288	24.83	24.299416	17.084545	16.494038	327	1816	3145	54.018318	78.804636	95.175613	13.021735	0	100	0	100	100	0	0	226.0832	2.817	33.5821	3654	1.1437	216	226.0832	2150	120.1102	380	0.0053575	3589	21.9232	3512	181.2379	0	226.0832	0
234	147	203	86	932	31	2	-30.689235	-6.20526	-33.722004	-16.638234	27.516743	67	8.186963	23.2	26.641382	20.72044	27.253401	237	2263	3220	29.528188	168.852877	109.73623	6.688801	0	100	0	100	100	0	0	207.5622	2.4993	37.7705	2810	1.9458	193	242.0831	2900	114.1058	60	0.0069229	4501	23.8429	4329	172.9649	3044	196.0417	4239
496	118	264	378	12174	110	18	-29.266109	0.979483	-29.266109	-13.914839	30.245592	89	9.463327	52.6	36.91757	35.951052	30.704082	477	1994	2850	120.988805	136.344667	95.786285	36.03146	0	100	0	100	100	0	0	479.6508	4.1738	146.6495	19265	11.4594	1669	496.3331	690	112.1718	610	-0.021939	19649	88.0989	19387	274.1603	1172	479.8377	269
297	114	198	183	3131	56	6	-28.42799	-1.091277	-32.039338	-11.763882	30.948061	83	9.15605	71.17	39.349386	40.464606	39.885271	482	2102	3041	131.781385	133.77823	126.696019	31.122726	0	100	0	100	100	0	0	292.1653	2.7223	106.0913	8338	7.7061	830	404.2826	2340	108.4016	300	0.052446	10161	39.846	6978	194.8988	3046	234.9194	2006
335	112	171	223	898	30	11	-16.764293	-5.209102	-30.651136	-14.261129	25.442035	30	5.503624	48.63	41.416513	40.271332	36.978811	380	1995	3076	119.7718	161.9736	139.506388	7.351308	12.334002	100	0	100	100	0	0	302.3268	2.5424	54.9954	6387	2.0551	397	340.757	5540	110.2706	1810	0.0080435	6517	45.2015	5933	168.3832	87	200.3217	353
264	126	198	137	1314	36	3	-19.944888	-2.443956	-29.71721	-13.196928	27.273254	49	7.036819	55.99	41.659051	38.192351	37.81689	399	2095	3260	112.681008	175.439253	101.835818	25.260939	0	100	0	100	100	0	0	233.9464	2.817	52.7067	6749	1.9899	591	272.8554	3200	116.0731	1050	0.0026952	6628	42.4849	6608	198.9685	1420	222.2894	1299
313	122	190	191	908	30	10	-6.844734	-2.167106	-35.19777	-8.464968	33.030664	46	6.791792	66.7	45.83973	41.381975	38.394929	585	1989	3124	77.743347	144.963684	143.523859	12.113158	0	100	0	100	100	0	0	286.9654	2.5862	28.6956	2921	1.0015	355	411.2529	2970	104.7581	1150	0.01761	8402	54.0205	7494	186.4076	0	292.1653	0
496	122	186	374	4440	67	17	-18.704334	-8.188436	-36.836562	-21.02552	28.648126	34	5.839279	32.98	41.086227	34.209176	34.333395	489	1905	3184	112.089495	155.065215	119.19783	13.032812	17.191711	100	0	100	100	0	0	237.98	2.1798	44.1609	4576	0.78331	552	487.9207	6940	101.2371	1280	0.013042	9536	57.28	7513	175.6435	976	229.0938	8654
472	103	161	369	4036	64	18	-20.986525	-9.730697	-47.476835	-24.738761	37.746138	54	7.395041	28.54	40.027785	35.37719	32.965841	360	1853	3210	105.326704	136.075751	106.837894	24.564648	90.885335	70.46875	29.53125	14.21875	0.46875	8.90625	0.15625	287.8443	1.869	39.4988	4277	0.19591	819	425.5563	7250	101.2371	880	-0.00099855	6146	73.2747	6105	146.5432	224	231.1439	7681
456	96	166	359	1672	41	15	-12.505023	-4.092299	-45.315022	-21.945029	41.222723	72	8.497469	37.93	43.768598	37.13835	37.459934	316	2018	3227	105.062734	136.384459	86.36824	17.962369	62.827311	71.602434	28.397566	16.227181	0.40568	9.330629	0.608519	305.6358	2.1798	44.7203	5049	0.30287	849	463.5293	4880	94.5461	3370	0.0044313	8006	72.3326	7343	163.3371	513	245.2803	10438
433	114	191	319	1945	44	15	-9.010243	-7.272661	-51.13336	-21.129246	43.860698	59	7.699386	27.69	42.765928	36.36912	34.034422	406	2044	3192	103.623545	150.489322	106.771034	11.207963	36.994787	79.404467	20.595533	38.957816	1.240695	8.684864	0.496278	404.2826	2.3743	42.6652	5466	0.34131	1073	440.3572	3510	104.7581	3700	0.0049065	10081	105.3692	9641	184.3215	888	232.4594	4161
384	126	204	258	1222	35	11	-13.25203	-1.196009	-41.874694	-12.711092	40.678686	73	8.579108	64.36	48.46051	46.807965	45.795431	488	2089	3136	95.552451	142.344391	144.595241	10.484676	25.265787	94.904459	5.095541	42.356688	20.063694	4.77707	0.318471	282.3453	2.5424	54.326	7047	0.62096	1000	471.5211	3370	114.1058	1470	0.0051466	10844	71.8137	10360	206.3859	1022	258.2836	8493
496	112	198	384	3447	59	15	-9.343837	-0.069006	-43.524457	-14.995304	43.455451	65	8.122777	53.48	51.270032	46.594189	43.73038	443	1737	3085	96.450089	135.525711	101.523256	16.919626	34.841587	93.074324	6.925676	44.594595	9.459459	3.885135	0.506757	282.3453	2.4569	41.8719	5220	0.21198	1222	496.3331	8990	114.1058	990	0.0061385	11869	129.2653	10594	196.5867	1445	262.1572	9140
472	103	195	369	1612	40	12	-10.703843	-1.340831	-41.735126	-16.307043	40.394295	63	7.951526	46.96	50.413503	44.204486	41.891341	398	1875	3149	100.381209	151.811096	114.850041	14.062599	23.607668	94.56	5.44	54.08	0.64	4.48	0.96	496.3331	2.1066	42.338	5784	0.17911	1474	496.3331	6080	101.2371	1460	0.0031345	10125	131.5886	9773	195.4986	1314	253.4358	6278
302	126	223	176	3043	55	7	-27.385191	-0.381698	-32.192107	-9.941922	31.810409	71	8.440204	76.49	39.558666	42.318455	37.18005	469	2293	3203	112.701447	149.535126	150.180482	22.195174	0	100	0	100	100	0	0	302.3268	3.0683	99.9741	11023	5.6534	1663	312.8418	1460	126.4305	510	0.067343	15779	69.7453	12453	232.8833	2056	268.4818	2810
391	122	168	269	7795	88	13	-24.280798	-14.893789	-39.896545	-25.424503	25.002755	44	6.634696	25.29	26.683385	24.852822	18.98767	499	2277	3310	110.336531	129.699016	94.574116	28.296642	0	100	0	100	100	0	0	282.6426	2.1429	58.8337	9175	7.8446	325	411.2529	1730	122.181	130	-0.0036766	2563	16.8301	2539	137.445	0	390.6942	0
158	118	140	40	162	13	1	-24.412939	-17.246703	-30.752292	-24.712832	13.505589	13	3.71415	25.33	21.831991	20.412943	18.271276	324	2082	3305	120.087297	173.716153	144.563219	13.370834	0	100	0	100	100	0	0	177.964	2.1798	43.1284	3715	3.8948	328	250.5027	1420	110.2706	430	0.020798	3906	30.7796	3600	142.5492	0	214.2334	2630
147	118	139	29	84	9	1	-25.413782	-19.589655	-32.013086	-25.015605	12.42343	24	4.907132	10.578	13.168968	12.654925	13.134302	327	2254	3219	49.381366	85.41845	81.905536	0	0	100	0	100	100	0	0	171.9824	2.1798	51.624	4132	4.7675	263	171.9824	1390	104.7581	200	0.010184	2023	16.0559	1910	131.9385	25	142.5155	5
353	161	202	192	1827	43	9	-28.692286	-0.652079	-31.406929	-11.67802	30.75485	69	8.313054	58.03	36.536689	34.350718	32.470672	379	2136	3101	119.50572	138.644679	123.090447	11.489967	0	100	0	100	100	0	0	207.5622	3.3998	72.6292	6962	10.0677	413	352.6086	820	157.8934	240	-0.032542	6153	27.6972	5389	210.9671	22	289.3459	8004
211	138	164	73	404	20	3	-19.703673	-14.908533	-33.930015	-23.902713	19.021482	22	4.716078	17.67	20.782563	10.605647	13.286038	387	2146	3178	158.530983	186.527686	87.50133	11.687663	0	100	0	100	100	0	0	263.1263	2.5424	58.3102	6813	4.6233	433	418.3435	2400	99.5212	190	0.022834	4768	24.1959	3905	174.4465	0	418.3435	0
496	122	231	374	9516	98	19	-24.995747	-1.100485	-27.982907	-10.329724	26.882422	50	7.103411	65.59	42.197434	34.179197	31.685261	477	1538	3002	45.176713	111.33792	143.012624	30.462122	0	100	0	100	100	0	0	365.7396	2.0709	112.9627	10434	8.5039	1234	496.3331	760	120.1102	590	-0.023978	15192	88.6972	14837	205.6661	687	396.7679	19826
251	122	192	128	958	31	5	-22.925237	-0.570705	-28.897282	-10.368423	28.326576	50	7.12311	73.98	39.593536	41.723029	33.198555	466	1836	2736	94.663555	132.177708	141.274556	22.930919	0	100	0	100	100	0	0	397.4303	2.817	91.9919	10358	5.5854	1161	418.3435	2120	122.181	470	0.079245	16336	57.0243	9041	205.9106	523	317.9269	6881
234	114	152	120	603	25	6	-16.685492	-7.21926	-31.56371	-17.437586	24.34445	31	5.584603	40.34	33.943985	32.720036	27.389537	352	2063	3038	114.682097	144.064363	99.992647	12.283907	0	100	0	100	100	0	0	211.1409	2.0358	32.3392	3417	1.1933	363	211.1409	2120	114.1058	1000	0.011133	5260	46.6638	4902	144.8502	245	185.5328	1204
391	122	174	269	1233	35	10	-16.294427	-6.260756	-30.895634	-16.936906	24.634878	33	5.821434	45.25	38.770766	35.059286	28.488682	351	1898	3122	130.336296	177.213346	144.996019	7.708223	0	100	0	100	100	0	0	250.5027	2.1066	39.5862	4169	1.0101	547	259.2152	4030	114.1058	70	0.031857	10280	58.6633	6457	172.537	198	212.8221	596
472	118	191	353	4398	66	11	-13.883393	-7.788951	-41.456062	-26.087841	33.66711	96	9.803401	51.8	34.60623	34.948692	32.754474	300	2198	3149	75.832155	117.752528	86.881454	20.810989	0	88.607595	11.392405	51.898734	36.708861	11.392405	11.392405	282.4638	2.5424	60.0871	5958	1.5604	1055	440.3572	2580	101.2371	930	0.029846	10908	64.8932	8896	185.3361	1176	305.5619	14378
246	158	200	88	444	21	3	-7.258108	-1.881667	-30.716264	-11.804778	28.834597	41	6.40935	61.14	44.173864	43.165816	37.708943	450	1997	3078	97.090118	127.249603	128.069669	12.307938	6.569869	100	0	100	100	0	0	242.0831	2.6762	54.3977	6179	1.3103	929	384.0723	2080	112.1718	60	0.0078359	10184	83.5733	9974	201.643	758	251.7703	4784
282	114	175	168	628	25	7	-5.396295	-4.571742	-39.145538	-13.353556	34.573796	68	8.260006	53.43	43.207077	38.829646	33.428659	529	1689	3073	81.262293	154.926406	164.520536	17.189312	0	100	0	100	100	0	0	157.8934	2.1429	19.8438	1464	0.65473	224	287.2134	2440	112.1718	1570	0.0007571	7550	76.8246	7570	157.3552	519	236.5484	6984
496	140	202	356	4109	64	15	-12.06054	-4.767035	-37.183219	-15.064852	32.416184	38	6.193447	50.54	45.119086	39.376052	35.979971	499	1972	3048	82.401183	149.509696	122.183395	20.126146	10.837019	97.536946	2.463054	97.044335	0.492611	2.463054	2.463054	390.6942	2.3743	53.7126	7135	0.80313	1449	496.3331	1710	114.1058	3160	0.029738	15924	119.2659	10948	191.8421	224	273.2665	9973
448	107	153	341	3656	60	15	-23.779518	-18.880217	-45.641224	-30.841684	26.761007	32	5.738231	15.324	29.857056	23.947851	24.544195	373	1924	3196	112.959278	153.015282	108.480906	15.410754	86.413836	52.54491	47.45509	13.323353	0.449102	20.209581	0.149701	404.2826	1.9012	43.9881	4709	0.27479	652	404.2826	8020	102.9825	240	0.0011201	4966	49.0539	4897	144.8872	283	234.8591	6451
418	96	145	322	2309	48	9	-28.461582	-21.383537	-46.793919	-33.38868	25.410382	24	4.947098	11.381	25.092385	18.368714	21.269454	324	1940	3279	116.176373	159.968749	139.917935	18.362006	64.63491	42.170543	57.829457	16.27907	0.465116	21.860465	0.155039	323.7224	1.8373	42.2886	4034	0.32649	476	418.3435	4240	96.1762	4980	-0.0008681	4211	41.6869	4170	132.4968	56	198.1841	2978
308	103	153	205	685	26	9	-32.251584	-17.885076	-47.394573	-30.693449	29.509497	40	6.350561	16.48	28.626632	24.128112	27.193736	328	2133	3328	98.798679	136.368667	92.354526	13.490254	89.931045	69.409283	30.590717	19.198312	1.054852	13.50211	0.21097	237.98	2.1429	39.0371	3707	0.35636	506	312.8418	11900	101.2371	4680	0.0036412	6009	56.2493	5562	151.2601	228	202.6826	1810
318	118	139	200	1036	32	6	-33.366565	-21.78231	-44.456553	-32.984253	22.674243	32	5.701482	14.445	20.112223	17.243229	21.64113	418	1963	3273	75.585421	117.589325	107.551945	39.180106	64.129664	42.105263	57.894737	25.56391	0.75188	53.759398	0.37594	291.913	1.934	34.8555	3727	0.50572	297	418.3435	7870	102.9825	210	0.00057003	3202	30.2452	3193	132.1903	48	179.1047	5142
172	112	142	60	516	23	2	-35.192447	-32.150662	-53.703218	-43.408594	21.552556	45	6.743579	3.631	-1.335987	-1.662782	-3.455339	293	2354	3382	179.245378	117.611742	95.800058	0	0	45.454545	54.545455	27.272727	18.181818	54.545455	54.545455	171.9824	8.0752	58.3448	2722	7.0694	75	226.0832	4450	101.2371	120	0.0034624	831	5.5362	764	138.4208	4	199.0328	1463
138	122	130	16	25	5	1	-32.742027	-27.561709	-33.435958	-30.105177	5.87425	4	2.235734	3.616	6.810367	6.471936	3.865564	199	2008	3206	141.540408	123.826405	59.107453	0	0	100	0	100	100	0	0	157.8934	2.1429	48.2102	4032	7.1717	67	157.8934	4190	104.7581	240	0.0035006	769	5.6395	701	126.769	39	147.8027	203
0	0	0	0	0	0	0	-32.499277	-32.499277	-32.499277	-32.499277	0	0	0	0	0	0	0	471	1412	3057	46.546944	64.633301	59.365991	0	0	100	0	100	100	0	0	229.9812	2.1066	46.3235	6344	3.6195	160	229.9812	2190	104.7581	290	0.00039716	1095	8.5701	1097	132.8747	58	191.2838	2994
0	0	0	0	0	0	0	-31.401469	-31.401469	-31.401469	-31.401469	0	0	0	0	0	0	0	0	0	0	0	0	0	0	0	100	0	100	100	0	0	155.2173	2.6762	30.8841	1682	2.5639	56	166.2019	2320	104.7581	210	0.0001668	966	7.5032	968	134.7573	0	166.2019	0
169	140	154	29	106	10	1	-36.117949	-27.602148	-45.527621	-35.764777	17.925473	21	4.660701	6.725	5.34554	-1.542319	8.392971	1031	2793	3663	150.069689	155.855554	294.199408	0	0	88.235294	11.764706	64.705882	23.529412	11.764706	11.764706	155.2173	2.5862	25.6949	2124	2.2814	52	171.9824	3260	135.3779	220	0.0050289	1279	8.1603	1186	152.6656	0	171.9824	0
287	124	163	163	1101	33	7	-31.685696	-16.012764	-34.320816	-24.857017	18.308053	22	4.749716	21.37	27.192574	22.212787	21.83303	461	1963	3251	116.680379	187.651868	101.478431	12.132105	0	100	0	100	100	0	0	197.1861	2.1066	34.1876	3091	0.94128	309	397.4303	5150	96.1762	150	0.017303	6802	38.8268	4798	149.9889	167	216.2725	4172
404	122	181	282	6446	80	13	-31.458731	-19.067175	-43.454486	-31.687831	24.387311	51	7.155438	15.709	17.504536	15.108191	17.623524	658	2142	3300	88.020368	107.731951	130.975501	41.621194	0	78.16092	21.83908	22.988506	6.896552	11.494253	1.149425	226.0832	1.934	37.3542	3357	0.72635	362	312.8418	3920	99.5212	530	0.0079559	4718	39.0057	4059	135.2419	82	212.3168	3276
496	105	149	392	3365	58	16	-40.522291	-20.357095	-45.902167	-32.583207	25.545073	39	6.318488	13.736	24.355342	18.314902	24.562733	348	1977	3378	115.87337	155.241856	113.873409	12.791518	78.499121	52.769679	47.230321	15.16035	1.166181	21.574344	0.58309	463.5293	1.934	46.9816	5801	0.43035	697	487.9207	8270	102.9825	1000	0.0017316	4858	45.3337	4759	139.5713	96	209.8874	7475
496	103	159	393	3439	59	15	-37.362517	-18.496169	-46.698399	-34.093986	28.20223	31	5.586528	12.491	25.214782	22.947526	21.442232	425	1903	3186	110.942592	125.603337	115.715496	14.318612	77.336983	54.865772	45.134228	8.053691	0.167785	14.765101	0.167785	390.6942	1.9673	55.8368	6419	0.29429	951	479.6508	17600	81.0639	2370	-0.00023345	5880	51.7083	5879	150.0738	337	253.5448	10817
496	110	170	386	6771	82	19	-40.42098	-21.743607	-49.439437	-33.783688	27.695831	30	5.550438	12.288	23.393868	21.165798	24.247581	477	2044	3178	93.41162	117.568815	112.168788	32.2633	97.280305	36.510067	63.489933	5.369128	0.134228	16.107383	0.134228	397.4303	2.0709	46.6575	5171	0.29863	645	418.3435	6570	99.5212	6500	0.00070522	5353	48.6955	5317	147.7396	558	227.6403	9405
496	112	167	384	4192	65	17	-37.117565	-23.284211	-43.413535	-34.193692	20.129324	31	5.584956	8.478	13.556381	9.490251	16.499633	527	1854	3300	107.398491	94.127728	117.690916	21.803226	74.230174	16.703786	83.296214	4.008909	0.222717	29.621381	0.222717	384.0723	2.1066	47.0613	4674	0.60986	427	411.2529	8080	99.5212	170	0.00080247	4687	37.0038	4667	151.0053	170	242.204	6985
472	110	161	361	4037	64	15	-39.332543	-22.300831	-48.812383	-35.078218	26.511552	32	5.702533	9.622	23.956258	17.383682	20.827711	420	1881	3157	109.978781	122.15533	101.796043	14.722074	86.868646	26.508876	73.491124	4.615385	0.118343	15.266272	0.118343	285.4356	2.0709	37.5627	3782	0.21386	420	432.8935	15650	94.5461	1830	0.0017688	4716	39.8155	4367	146.059	183	227.8227	6257
145	145	145	0	0	0	0	-32.004008	-24.719376	-36.27104	-29.218103	11.551664	18	4.272929	3.425	0.58882	-3.631989	8.765935	392	2193	3812	116.647929	227.906656	183.563229	0	0	100	0	100	100	0	0	250.5027	4.2495	85.5639	7409	12.5294	218	277.5598	2670	122.181	90	0.0034572	1315	7.8345	1282	135.1058	0	171.9824	0
145	122	134	23	57	8	1	-33.890479	-29.508421	-42.874174	-37.233261	13.365753	13	3.678491	6.936	9.947669	-3.506995	0.915637	509	1712	3292	84.800584	163.962002	187.383635	0	0	100	0	100	100	0	0	137.712	8.3561	59.3283	3063	13.1752	59	197.1861	2070	114.1058	100	0.00077201	786	5.671	786	140.6791	17	167.449	1768
187	122	139	65	308	18	1	-34.368154	-30.306771	-37.51998	-35.194385	7.21321	2	1.686016	6.215	10.10023	0.123217	-6.966992	264	1559	2706	60.956004	164.776755	57.236213	16.57413	0	100	0	100	100	0	0	404.2826	2.3341	63.5552	14034	5.8549	721	404.2826	1150	112.1718	30	0.0019548	2653	18.602	2659	142.6008	0	404.2826	0
278	116	161	161	838	29	7	-36.848251	-24.929498	-56.255703	-32.717557	31.326204	44	6.673468	14.729	12.875115	10.276224	12.249823	280	2337	3328	50.332782	127.590924	83.511221	7.466624	0	97.142857	2.857143	85.714286	11.428571	2.857143	2.857143	447.9496	2.2557	73.448	12839	5.2134	676	447.9496	2950	116.0731	40	0.007854	4782	25.6727	4559	212.6765	1980	386.1343	8897
150	150	150	0	0	0	0	-26.804343	-26.804343	-26.804343	-26.804343	0	0	0	0.1	3.657606	0	0	412	807	2944	67.960795	20.727201	274.704178	0	0	100	0	100	100	0	0	297.9493	2.4993	88.6992	14392	19.7418	391	447.9496	1820	144.9586	80	0.0097573	2069	9.4682	1966	181.352	0	447.9496	0
0	0	0	0	0	0	0	-29.333823	-29.333823	-29.333823	-29.333823	0	0	0	0	0	0	0	327	3061	3677	92.439874	164.082377	37.881891	0	0	100	0	100	100	0	0	181.0323	5.7805	79.014	5597	14.582	117	334.9815	2730	112.1718	50	0.0017179	1382	7.4251	1374	189.8379	0	334.9815	0
268	124	200	144	3238	57	7	-33.469921	-26.660125	-44.415457	-33.868174	17.755333	33	5.75143	8.067	10.575803	7.969018	4.209894	422	1797	2978	43.709282	121.96593	113.961043	24.344804	0	85.714286	14.285714	64.285714	21.428571	14.285714	14.285714	471.5211	2.5862	126.6387	14121	13.4378	784	471.5211	2370	92.9436	80	0.021578	4641	21.2598	3871	182.0797	982	328.5695	15369
166	118	133	48	100	10	2	-32.180289	-22.083272	-45.655616	-32.476343	23.572344	31	5.61512	18.4	18.959529	14.11169	17.174085	404	2036	3350	116.045566	127.130387	113.238941	0.707528	0	98.148148	1.851852	64.814815	33.333333	1.851852	1.851852	182.8242	2.0709	43.7891	3907	2.5093	163	282.3453	5860	99.5212	780	0.0066941	2268	15.7459	1861	131.2063	34	167.8688	2693
302	110	147	192	1075	33	8	-43.843576	-25.469175	-44.255267	-34.985127	18.786093	23	4.802876	14.206	14.894765	13.405236	9.298986	458	1867	3116	141.894393	153.243984	123.167608	8.745387	0	97.727273	2.272727	93.181818	4.545455	2.272727	2.272727	197.1861	1.9673	45.1716	4036	1.8772	325	312.8418	3540	106.5643	520	0.0057831	4051	31.5305	3903	154.7843	103	286.8491	1051
496	114	211	382	10547	103	18	-26.206802	-12.952322	-42.496617	-31.112361	29.544295	30	5.55328	14.216	20.957133	18.612568	24.57126	475	2019	3197	89.130159	130.133063	112.90851	29.887564	108.274545	40.636042	59.363958	13.074205	0.353357	17.667845	0.353357	404.2826	2.0358	66.3488	6077	0.72767	892	404.2826	5440	99.5212	240	0.0058873	7124	49.2289	6483	162.2921	490	269.1468	3513
488	129	192	359	9332	97	16	-35.499996	-20.690681	-42.732705	-29.646413	22.042024	37	6.083618	16.71	20.584706	13.460206	16.015738	482	1888	3022	98.884765	105.770422	130.806179	27.746778	0	85.714286	14.285714	51.020408	1.020408	7.142857	1.020408	282.3453	2.2945	48.6331	5115	1.4849	604	384.0723	2920	102.9825	1350	0.005744	5201	48.982	5087	145.9986	63	225.1437	7248
287	140	203	147	4264	65	7	-28.934807	-23.999943	-32.471331	-27.099029	8.471388	6	2.532357	6.288	14.736493	0.332626	0.222885	503	1990	3132	67.63806	108.94152	66.395166	38.924406	0	100	0	100	100	0	0	169.0675	1.934	36.72	2877	0.96082	421	292.1653	3130	112.1718	60	0.028981	8037	42.8994	5542	157.5967	113	264.74	737
318	122	154	196	2113	46	7	-31.708112	-21.920901	-43.171288	-34.356545	21.250386	28	5.332426	11.037	21.871348	11.773176	14.4351	504	1943	3175	115.189384	155.274775	113.171974	9.806256	53.312571	54.285714	45.714286	17.142857	0.571429	37.714286	0.571429	418.3435	1.9012	65.4772	7472	0.96019	1116	418.3435	2210	99.5212	820	0.0013989	5328	47.9945	5318	140.4829	168	219.407	10961
140	138	139	2	1	1	0	-32.457774	-21.897441	-36.494671	-29.948144	14.597229	26	5.111665	8.025	1.727823	7.995379	16.50518	1451	2545	3677	94.30776	122.397233	220.324917	0	0	100	0	100	100	0	0	0	0	0	0	0	0	0	10	0	10	0	0	0	0	0	0	0	0
138	120	129	18	41	6	1	-39.430602	-25.215431	-42.358911	-33.53716	17.14348	30	5.482534	6.454	6.544032	-0.530059	12.687001	815	2817	3772	177.602879	142.642036	233.063501	0	0	100	0	100	100	0	0	177.964	6.7676	82.434	3835	9.143	182	259.2152	2890	112.1718	30	0.0062756	1594	10.6787	1480	140.0341	0	235.1781	1155
404	101	147	303	2262	48	13	-32.341096	-17.899103	-48.986277	-32.682066	31.087174	33	5.769804	15.592	27.717286	24.750276	28.57508	408	2201	3355	114.730464	135.888897	114.838462	16.90115	73.991613	57.161629	42.838371	12.877792	0.131406	14.191853	0.131406	275.6722	1.934	38.909	3986	0.22755	561	404.2826	5100	102.9825	6120	0.0021952	5567	51.1734	5245	143.8769	640	214.6537	6621
404	103	150	301	2545	50	14	-31.064354	-13.895344	-46.512802	-35.438764	32.617458	26	5.126405	11.118	22.347976	19.859202	26.13364	442	2078	3263	106.386696	147.874184	126.79762	18.63209	68.25817	49.053857	50.946143	6.259098	0.14556	17.75837	0.14556	206.3712	1.8062	37.7382	2974	0.23695	380	334.9815	9300	97.8344	1230	0.0016307	4446	43.5502	4249	135.0147	85	185.8154	2090
496	112	165	384	5015	71	16	-26.984707	-20.363245	-44.955848	-32.786114	24.592603	28	5.327965	12.917	26.873012	19.996596	21.773867	511	1966	3225	92.010813	131.358871	101.681311	23.811823	101.725187	41.587302	58.412698	7.460317	0.15873	16.666667	0.15873	321.7574	1.9673	39.3076	3777	0.28422	468	479.6508	4240	102.9825	3940	0.0013234	5183	51.331	5080	142.3376	187	252.8322	9819
496	105	202	392	7572	87	19	-26.969643	-17.77518	-41.927365	-28.435905	24.152185	31	5.621627	19.44	27.249789	20.458313	21.796409	478	1590	2937	103.59285	99.903027	97.741979	30.155418	30.04092	72.222222	27.777778	60	0.555556	10.555556	0.555556	373.8149	1.9673	53.2648	5171	0.62101	1222	487.9207	2900	101.2371	1890	0.0040191	6604	90.2653	6525	145.0968	244	258.4298	7723
418	108	177	310	4729	69	10	-39.812949	-16.551084	-41.857241	-28.273911	25.306157	36	6.079428	23.93	26.779681	22.188705	22.011084	497	1980	3116	115.789462	135.822883	118.090895	17.678948	31.988826	97.115385	2.884615	90.384615	6.730769	2.884615	2.884615	246.2569	2.1798	60.3133	4187	1.6139	671	323.7224	1700	92.9436	1650	0.0089949	6503	62.4023	6277	151.7815	306	251.8426	2590
292	118	163	174	3006	55	7	-25.384246	-17.922673	-38.833711	-26.420691	20.911038	33	5.790094	23.38	24.240815	18.781175	16.570109	501	1504	3005	98.611942	102.00842	89.78323	29.452923	0	94.444444	5.555556	88.888889	5.555556	5.555556	5.555556	287.2134	2.0013	62.3609	6048	2.8202	559	287.2134	2250	112.1718	970	0.022084	6511	44.925	5066	148.3711	212	237.769	2934
496	122	200	374	10627	103	17	-30.735167	-18.484849	-44.191535	-29.264213	25.706685	34	5.886311	13.916	22.13291	19.757206	18.426225	651	1950	3098	137.725033	98.013102	88.445894	26.178778	33.526635	58.119658	41.880342	18.803419	3.418803	16.239316	2.564103	271.1992	2.0013	58.1423	4922	1.0393	839	404.2826	2610	102.9825	2840	0.01801	9775	84.2808	7958	163.2588	366	286.7879	4415
278	114	150	163	1486	39	7	-30.310596	-20.276065	-37.893635	-25.949348	17.61757	24	4.91457	19.64	24.475802	16.205979	14.489202	420	1619	2931	124.45157	120.845453	92.998352	12.972368	0	98.630137	1.369863	89.041096	9.589041	1.369863	1.369863	171.9824	2.1066	50.9898	3693	2.0768	382	263.6845	1780	112.1718	1190	0.0058867	5407	48.5604	5317	151.1621	64	234.3173	2418
238	114	133	124	926	30	6	-28.334284	-22.588999	-37.527344	-29.495863	14.938345	20	4.563252	14.271	15.7773	15.769536	10.428264	434	1773	2921	85.234318	89.952144	98.554241	10.755632	0	100	0	100	100	0	0	198.736	2.0013	99.2643	4968	8.8356	483	455.6728	1170	112.1718	250	-0.014829	4615	27.9839	4376	153.4751	87	384.2573	10200
0	0	0	0	0	0	0	0	0	0	6175	0	0	0	0	0	0	0	0	553.998049	0	0	0	0	0	0	0	0	0	0	0	0	237.7745	2.1429	56.6982	5177	5.5432	435	340.757	1070	102.9825	290	-0.0070131	3450	25.4613	3431	157.6514	585	260.8947	12755
140	129	133	11	14	4	0	-37.352814	-28.298478	-37.352814	-30.263549	9.054335	10	3.251948	2.656	-2.651507	-1.680202	4.439831	256	2536	3079	122.675854	66.888377	54.214673	0	0	100	0	100	100	0	0	171.9824	2.2174	36.3079	3417	4.1962	234	250.5027	1040	114.1058	310	-0.0047851	3259	25.2415	3258	143.516	0	250.5027	0
440	126	166	314	7428	86	15	-31.306151	-27.128663	-48.813559	-34.384207	21.684896	42	6.504259	9.545	13.189057	-1.65489	2.323062	465	2364	3326	140.427949	155.515278	83.09235	15.562164	0	89.473684	10.526316	52.631579	36.842105	10.526316	10.526316	181.0323	2.2174	63.181	3564	6.0387	323	252.4453	1050	112.1718	340	0.037311	5022	34.4101	4002	145.0386	36	251.474	1
163	133	151	30	122	11	1	-31.57236	-26.565235	-37.805792	-32.308902	11.240557	14	3.864107	4.345	8.59665	-1.664704	4.281929	363	2489	3501	132.624524	203.307016	90.409156	0	0	100	0	100	100	0	0	347.8343	5.3985	94.1304	15903	19.1608	459	487.9207	1260	133.0834	100	-8.4076e-005	2104	10.0114	2113	178.0597	0	487.9207	0
251	118	133	132	879	30	6	-29.107953	-18.043221	-29.218543	-22.624485	11.175322	14	3.77541	17.71	20.201843	13.401284	11.861268	516	1268	2761	136.480299	42.999075	53.607664	10.99995	0	100	0	100	100	0	0	163.3849	2.1429	49.3337	4002	4.9542	152	250.5027	3070	114.1058	380	0.013528	2509	14.8939	1967	138.0226	0	230.8218	774
268	129	152	140	1386	37	7	-29.369993	-17.208299	-31.711674	-24.10197	14.503375	23	4.869691	9.194	18.772633	12.402502	6.561579	428	2099	2983	57.880086	173.104213	80.765788	0	0	100	0	100	100	0	0	266.5705	2.3341	90.5804	8541	18.4755	276	404.2826	830	108.4016	130	-0.016911	3058	17.4016	2735	154.7498	0	404.2826	0
129	116	125	13	22	5	0	-26.519	-24.498083	-32.272443	-27.017637	7.77436	5	2.359445	7.782	11.065473	9.664106	0.055487	292	1927	2936	70.738487	106.595189	63.033017	0	0	100	0	100	100	0	0	174.9477	1.934	45.3691	4160	5.1176	257	250.5027	1410	112.1718	250	0.020551	2958	24.8803	2656	126.9218	0	212.7252	2854
135	124	130	11	7	3	0	-30.434391	-24.104468	-30.434391	-26.939336	6.329923	4	2.020053	6.116	5.636343	10.881791	7.036016	287	2076	2806	68.175317	79.9371	92.241587	0	0	100	0	100	100	0	0	122.181	2.2174	57.2682	3055	8.9815	96	250.5027	1300	118.0744	20	-0.0056103	2394	15.9765	2349	149.2802	0	250.5027	0
496	107	204	390	9302	96	17	-33.520514	-15.692781	-44.417792	-31.281345	28.725011	41	6.427606	16.02	29.339798	22.614397	24.727371	430	1816	3126	94.548709	125.565033	98.087894	36.275274	44.365825	49.912127	50.087873	10.193322	0.175747	9.490334	0.175747	487.9207	1.934	62.0996	6137	0.26151	1585	496.3331	7330	99.5212	5380	-0.00011759	8189	104.704	8194	161.7219	595	307.6052	11203
496	103	210	393	10620	103	19	-29.304337	-20.325774	-44.174103	-31.920272	23.848329	28	5.368765	13.063	27.071748	22.403757	21.807648	474	1759	3006	90.691605	103.490465	91.465488	29.892521	69.686154	43.003413	56.996587	9.044369	0.170648	10.068259	0.341297	418.3435	1.934	53.5701	5066	0.25306	1090	496.3331	1750	96.1762	9550	0.00037322	8005	94.1518	8003	156.2776	484	289.6961	12336
456	107	157	349	3850	62	16	-36.72997	-18.763065	-44.579835	-31.060021	25.816771	28	5.307215	17.12	25.532426	20.480167	23.600249	377	1844	3010	92.497234	107.053334	92.320757	19.688053	32.65472	70.469799	29.530201	36.241611	0.671141	8.389262	0.33557	367.7228	1.9012	56.3484	5447	0.61142	979	496.3331	7490	102.9825	3140	0.00025073	6748	72.9211	6755	153.127	688	246.9815	7108
496	101	192	395	9199	96	18	-29.44944	-14.172588	-45.434125	-31.853367	31.261537	37	6.154269	16.95	30.704491	25.14348	26.923856	472	1769	3062	104.39271	98.410776	98.647015	20.134888	26.668054	68.4	31.6	7.2	0.2	11.6	0.2	425.5563	1.9012	62.2501	6144	0.37135	1353	487.9207	4350	101.2371	6610	-0.00087914	7186	83.7903	7169	150.3801	802	262.6189	11722
496	108	190	388	9441	97	18	-33.126862	-15.764924	-44.050809	-31.267351	28.285885	41	6.427991	17.15	26.483223	24.960921	24.744132	412	1872	3045	108.388678	115.711522	107.283937	28.668297	37.745676	67.692308	32.307692	23.076923	0.25641	8.205128	0.25641	361.4902	1.934	57.0661	6318	0.34638	1316	487.9207	4360	104.7581	4440	-0.0011633	7607	92.4473	7570	150.9947	471	288.0522	12503
488	118	182	370	5994	77	18	-40.470401	-17.254184	-43.731692	-32.725771	26.477508	45	6.754676	14.84	27.421114	26.503874	21.880824	446	1766	2913	101.013869	113.835448	101.121616	26.947283	47.662101	45.633188	54.366812	10.480349	0.218341	7.423581	0.218341	404.2826	1.9012	60.1472	5436	0.31881	1445	479.6508	1370	94.5461	7550	0.0020699	6554	103.2094	6454	150.2283	624	274.5782	8239
[truncated: 74 more columns]
