# Supplementary material for: Feature Selection for Speech Emotion Recognition in Spanish and Basque: On the Use of Machine Learning to Improve Human-Computer Interaction
Source: PLoS One. 2014 Oct 3;9(10):e108975. doi: 10.1371/journal.pone.0108975 (PMC4184843; doi:10.1371/journal.pone.0108975)
Supplement: File S10 — Feature matrix corresponding to Spanish male actor M3. (CSV) [file pone.0108975.s010.csv]

480	112	157	367	1991	45	16	-20.970024	-12.557415	-42.642683	-26.139516	30.085268	36	6.068729	21.49	32.91159	22.821501	23.89725	417	1970	3278	94.948739	151.341337	83.925821	12.036349	120.191977	58.858859	41.141141	22.522523	7.807808	22.822823	0.3003	440.3572	1.934	41.4228	5116	0.40939	963	487.9207	1220	102.9825	1650	9.866e-006	6874	70.1121	6883	155.2464	198	241.3882	10397
440	108	169	332	3396	58	16	-27.1952	-16.854338	-35.974156	-22.960732	19.119818	17	4.209233	19.29	30.123146	22.645514	20.344452	437	1785	3195	74.558863	133.100013	110.773519	23.773873	75.037647	66.412214	33.587786	43.51145	22.900763	33.587786	33.587786	268.2308	2.0013	37.0878	3597	0.72335	762	471.5211	3320	102.9825	1200	0.011977	7692	87.3424	7281	167.0054	1017	326.0015	10246
234	110	146	124	1065	33	5	-30.948368	-17.129512	-38.678656	-26.850148	21.549145	31	5.651879	21.64	24.905589	17.561955	16.043767	344	1880	3478	95.290952	139.178765	86.532575	15.929406	0	93.617021	6.382979	72.340426	1.06383	3.191489	1.06383	229.9812	2.0709	40.6275	3994	1.4014	324	233.9464	4130	102.9825	1360	0.0096908	4449	32.9746	3824	141.062	145	181.1239	999
448	112	171	336	3373	58	15	-24.140596	-12.757499	-42.483517	-23.696919	29.726018	34	5.898591	22.45	32.322993	28.775598	28.279965	410	2092	3471	77.158844	109.944734	97.260994	11.810756	74.392939	74.632353	25.367647	45.220588	2.205882	18.382353	0.367647	329.2423	2.0709	48.8928	4977	0.54342	948	487.9207	6360	104.7581	90	0.0019803	7861	81.0497	7831	166.3968	627	278.1722	13880
384	118	143	266	1597	40	13	-25.318361	-14.72974	-41.125515	-26.12046	26.395775	34	5.855667	22.32	24.132711	20.694288	25.435805	412	1889	3408	119.38978	149.25902	103.990803	8.10482	0	98.717949	1.282051	88.461538	10.25641	1.282051	1.282051	248.6943	2.0358	63.4871	5199	2.3015	610	384.0723	2210	104.7581	510	0.011285	5378	44.8613	5010	147.8805	218	229.0649	7280
464	129	173	335	3411	58	16	-32.746276	-17.224318	-35.387223	-26.472993	18.162905	33	5.750753	25.92	25.521892	23.612948	20.704566	448	1926	3279	86.291237	137.761854	103.306261	12.412015	0	100	0	100	100	0	0	285.1399	1.9673	51.4735	5293	1.8821	804	440.3572	2000	104.7581	850	0.040081	9688	57.1983	7011	174.5295	92	329.3416	6524
150	103	139	47	152	12	1	-32.402166	-17.56675	-39.542547	-28.24802	21.975798	45	6.746265	23.37	17.881294	19.778344	14.772385	367	2031	3349	85.589415	90.730599	100.681425	6.464401	0	100	0	100	100	0	0	166.2019	2.3743	33.3807	3019	1.4374	212	297.2026	2800	114.1058	170	0.011537	3126	21.0036	2735	144.273	111	209.8688	5720
150	112	131	38	114	11	2	-30.44309	-23.70792	-42.661637	-31.605859	18.953716	29	5.39379	11.554	12.034643	1.491887	12.927457	390	2356	3675	129.387083	165.472265	57.27946	12.35527	0	94.736842	5.263158	47.368421	47.368421	5.263158	5.263158	197.1861	2.1066	45.6626	3362	3.3713	265	242.0831	2040	104.7581	330	0.035932	5305	26.9182	3813	147.362	318	219.6346	1007
135	126	131	9	13	4	0	-19.958036	-18.852922	-48.8702	-36.871365	30.017278	127	11.283005	7.219	-0.305951	-4.611809	13.921656	139	2338	3511	126.612751	174.498546	69.512109	0	0	88.888889	11.111111	55.555556	33.333333	11.111111	11.111111	163.3849	24.0132	93.6991	4856	42.1908	45	163.3849	3110	116.0731	80	0.0033088	543	3.7891	512	137.4419	0	163.3849	0
268	129	155	140	1530	39	7	-33.871768	-17.943026	-39.912172	-26.218829	21.969146	33	5.75076	19.74	14.69083	12.97946	20.104963	421	2330	3474	89.131037	71.087531	40.153217	20.391672	0	100	0	100	100	0	0	200.5858	2.1429	46.3953	4458	1.861	398	277.5598	1940	99.5212	390	0.021009	4222	27.5034	3492	140.9864	112	213.78	8135
150	129	137	21	58	8	0	-28.551195	-23.19199	-39.383356	-28.518836	16.191367	20	4.492118	16.1	13.872561	8.653725	12.406425	437	1909	3385	97.15285	181.313587	160.289943	7.78014	0	100	0	100	100	0	0	171.9824	2.2174	17.1892	1870	0.77427	98	171.9824	2340	124.2876	400	0.030039	4028	21.0413	2520	139.8079	0	171.9824	0
140	122	130	18	23	5	1	-28.278389	-22.251956	-40.364697	-31.694938	18.112742	38	6.22195	13.752	15.311614	12.857917	3.556115	271	1701	3073	34.034722	77.115462	142.34084	3.086632	0	100	0	100	100	0	0	181.0323	2.2557	53.4847	4673	6.4555	245	181.0323	1440	112.1718	80	0.0087171	2144	17.2849	2064	135.5047	104	167.166	458
0	0	0	0	0	0	0	-30.227327	-17.697597	-30.227327	-23.36914	12.529729	16	4.018548	4.646	-8.836947	-3.801515	13.403289	0	0	0	0	0	0	0	0	100	0	100	100	0	0	152.5865	2.1798	64.5729	4166	8.949	206	277.5598	1670	97.8344	200	0.0062434	1909	13.4711	1871	150.1002	932	215.0731	7809
488	80	162	408	2795	53	15	-36.78997	-9.789595	-43.687652	-24.787366	33.898057	56	7.518068	25.86	39.917897	34.059145	31.324478	389	1881	3195	103.543951	140.887449	105.928192	20.683367	59.668875	72.3589	27.6411	19.536903	0.144718	8.248915	0.144718	411.2529	1.6868	44.1967	4206	0.18025	1014	471.5211	3350	97.8344	1260	-0.00048102	7502	87.9208	7495	156.8248	225	270.8479	7576
411	114	161	297	2968	54	15	-35.838846	-14.421197	-42.471752	-25.680918	28.050555	35	5.934291	19.66	30.530366	25.440773	25.594775	389	1916	3334	86.713338	153.829028	106.095051	24.934065	84.254	53.884712	46.115288	18.295739	1.503759	24.06015	0.250627	297.7183	2.0358	45.1665	4126	0.57885	534	440.3572	6160	102.9825	2680	-0.0031014	6052	53.3059	5879	158.8981	740	239.9942	7059
496	101	158	395	3244	57	18	-27.643974	-15.310463	-48.222827	-27.463311	32.912364	41	6.448549	18.62	32.003757	26.526329	29.044466	390	2087	3478	89.649076	123.000709	89.847022	19.437492	101.927196	53.497409	46.502591	21.373057	0.259067	10.233161	0.129534	316.2659	1.934	52.0419	4642	0.2875	722	479.6508	8010	97.8344	5640	0.00063395	6302	57.3935	6278	153.6685	338	250.1425	7049
496	103	170	393	6263	79	18	-41.269628	-15.041135	-46.760699	-28.313941	31.719564	45	6.738569	18.48	33.585559	29.456765	25.435559	409	1890	3365	88.935145	132.259502	86.651643	24.561298	62.908454	69.70684	30.29316	25.732899	0.162866	8.143322	0.162866	384.0723	1.9012	52.1207	5162	0.25008	1114	471.5211	6400	97.8344	7730	0.0018776	7173	87.5383	7020	154.5142	413	271.3851	9669
472	114	153	357	2755	52	18	-24.239761	-11.595083	-45.351343	-24.690648	33.756261	54	7.389083	26.33	35.105743	31.170946	30.166792	366	1972	3424	92.596665	141.722398	88.84182	23.877108	74.845259	64.705882	35.294118	25.210084	0.630252	15.336134	0.210084	318.9347	2.0709	46.95	5361	0.43416	782	471.5211	2580	97.8344	2600	0.00043281	6167	61.7217	6167	150.8463	384	254.0233	13381
418	129	178	290	1619	40	14	-13.012243	-6.853912	-33.784686	-18.837156	26.930774	23	4.815848	34.97	35.288661	31.964234	32.356984	311	2107	3305	109.177765	138.95287	98.434314	11.040792	13.389951	96.629213	3.370787	94.382022	2.247191	3.370787	3.370787	207.5622	2.3341	33.3081	3744	0.53488	729	404.2826	2700	122.181	1770	-0.00065502	8095	93.9173	8109	173.1314	203	255.5027	7808
472	172	240	300	1464	38	13	-14.326328	-2.810272	-25.905813	-10.035056	23.095542	23	4.876436	51.13	40.855229	40.560934	32.298461	393	1876	3099	94.688214	120.935651	74.92424	10.084504	9.205665	92.372881	7.627119	88.983051	3.389831	7.627119	7.627119	269.4363	1.9425	39.114	6140	0.70938	1491	487.9207	1890	171.9824	100	0.051712	21944	141.2062	15872	246.4219	588	346.309	12641
472	135	299	336	9188	96	13	-0.447836	-0.273343	-37.999452	-14.396977	37.726109	102	10.121666	37.74	38.283463	37.221399	27.534808	527	1815	3034	95.313104	113.589755	91.113	26.6963	0	100	0	100	100	0	0	440.3572	3.4584	91.2619	13208	2.6418	1505	471.5211	3770	104.7581	910	0.036645	23509	66.5591	17275	323.232	10778	425.5962	4325
472	124	300	347	14789	122	15	-22.06889	-0.328072	-27.681056	-8.54118	27.352984	65	8.122417	79	40.299829	43.138849	34.508866	620	1962	3201	116.533201	91.440161	127.702971	38.901497	0	100	0	100	100	0	0	496.3331	3.3421	120.8655	12215	4.3843	3634	496.3331	240	124.2876	270	-0.079201	23631	93.4925	21136	275.1509	4826	396.6989	8586
384	278	324	107	1081	33	2	-17.452727	0.788649	-17.452727	-6.505244	18.241376	19	4.36142	58.13	38.390486	31.307314	26.060913	518	1634	3149	100.395466	149.756356	89.470554	11.045893	0	100	0	100	100	0	0	358.688	4.7044	50.8471	8329	2.3594	1787	411.2529	950	177.964	740	0.14739	36973	172.7522	28026	316.3098	770	360.9276	2424
341	251	284	90	547	23	1	-24.918906	-0.909873	-29.21129	-9.369677	28.301416	57	7.579524	72.17	36.327931	39.980652	33.253932	527	1900	3042	102.95233	186.54499	113.33993	8.876365	0	100	0	100	100	0	0	340.757	4.2458	123.22	21203	10.2958	1271	340.757	810	246.2569	310	-0.0077282	10165	42.4631	10136	264.9298	14	277.9249	405
211	155	179	56	221	15	2	-31.672916	-9.759002	-34.670992	-21.593842	24.91199	72	8.494736	36.28	29.358838	23.412611	23.513839	476	2224	3440	121.578162	173.13686	201.671756	3.8875	0	100	0	100	100	0	0	230.4865	2.817	66.827	7900	3.9218	651	340.757	1160	110.2706	150	0.0014417	4719	29.9698	4735	186.7498	105	258.1342	5205
488	101	265	387	5271	73	16	-2.504938	-1.691926	-41.257268	-13.982786	39.565342	64	8.061815	56.24	46.636893	43.991319	39.899158	459	2041	3282	107.504394	139.889994	107.035211	12.18299	28.687892	93.712575	6.287425	35.02994	23.952096	5.08982	1.197605	404.2826	2.3743	75.2401	11722	0.97294	1920	487.9207	1590	101.2371	2530	-0.0081546	20377	118.737	19607	264.9452	2014	341.6991	9043
426	108	164	317	953	31	11	-19.519038	-7.16974	-42.355331	-22.940476	35.185591	69	8.31552	32.47	41.366718	35.951005	36.210004	381	2072	3459	105.231052	149.812574	117.414949	10.062671	53.612318	87.34375	12.65625	22.1875	0.15625	2.96875	0.15625	312.8418	2.1429	36.5962	4273	0.22801	705	384.0723	10230	102.9825	2210	0.0043598	7917	78.6241	7176	161.3998	312	203.7614	2913
496	105	232	392	3685	61	13	-3.759771	0.14956	-42.130509	-15.786833	42.280069	99	9.967661	52.58	49.514978	44.097658	40.853057	379	1987	3302	125.884031	156.714441	120.592835	11.128111	34.220006	93.269231	6.730769	34.038462	0.384615	2.692308	0.192308	371.1632	2.3743	55.5476	8767	0.3806	1582	496.3331	7850	104.7581	5910	0.011602	19846	124.7956	15611	226.5844	2150	286.3023	8914
496	100	235	397	3766	61	17	-7.723796	-1.250605	-41.04558	-14.938904	39.794975	63	7.987126	48.17	49.491919	45.785973	41.370446	450	1993	3238	111.80461	157.51239	106.934624	10.691012	37.796322	93.944637	6.055363	46.885813	0.519031	3.460208	0.346021	471.5211	1.9425	73.3006	9487	0.33721	2283	496.3331	3070	99.5212	4810	0.00014995	16331	131.0349	16342	241.172	1481	328.8385	8625
496	122	201	374	3642	60	13	-7.43	-0.991486	-27.845022	-12.926506	26.853537	30	5.479882	55.12	46.627737	40.308447	38.591731	518	2127	3326	114.258102	159.165592	124.876742	15.233079	8.771536	100	0	100	100	0	0	377.5626	2.3341	58.7238	8015	0.62798	1922	496.3331	1310	102.9825	2040	0.0060529	11806	129.0197	11620	196.5275	543	319.8444	11753
496	112	193	384	3385	58	12	-10.110197	-1.686421	-43.17875	-14.546682	41.492329	80	8.995476	48.37	44.457959	38.365417	36.146968	565	1982	3178	134.974953	157.240861	118.383788	18.928098	23.108628	99.145299	0.854701	52.136752	47.008547	0.854701	0.854701	487.9207	1.9425	42.5422	6318	0.74808	1333	487.9207	1490	99.5212	1900	-0.020687	11091	92.9738	9837	176.1277	942	255.8351	8238
488	169	272	319	7022	84	12	-22.154306	-0.545456	-27.12132	-9.76416	26.575864	27	5.210495	65.49	46.122572	43.769222	39.277352	546	1988	3308	143.461076	164.255826	152.266497	23.95896	19.06585	100	0	100	100	0	0	346.6321	2.817	75.5008	11251	1.5054	2980	487.9207	1200	128.6103	1780	0.054607	24004	159.2654	19056	258.2025	1915	311.5857	8234
448	118	186	330	4276	65	15	-11.967973	-1.95105	-43.210528	-17.850798	41.259478	112	10.626729	36.89	36.56147	33.945651	35.816301	323	2104	3187	73.351131	106.935966	104.605134	28.869206	26.982401	82.407407	17.592593	46.296296	3.703704	12.037037	5.555556	320.7982	2.2174	56.5118	8240	1.4717	1720	447.9496	2330	104.7581	1240	0.02937	11672	79.9606	10256	173.0654	285	293.8261	15051
191	135	160	55	292	17	2	-19.397753	-5.491862	-26.770954	-16.051897	21.279092	28	5.305361	41.66	38.021129	34.52727	30.562451	457	1889	3102	107.758405	132.833657	116.843486	4.407084	0	100	0	100	100	0	0	324.5357	2.2945	42.2061	5448	0.8907	1365	487.9207	910	102.9825	1100	0.02727	8258	113.088	7419	175.0191	536	340.5246	12147
426	120	183	305	1609	40	11	-16.070745	-3.643676	-30.254701	-12.676105	26.611025	44	6.676992	57.71	42.908038	41.07604	37.937264	491	1958	3192	107.494579	135.312951	131.576169	19.936348	3.579926	100	0	100	100	0	0	302.3268	2.6308	42.577	4653	0.93867	1175	432.8935	1810	104.7581	780	-0.0018753	8471	115.5821	8493	182.9307	228	281.6485	5430
208	133	170	74	461	21	1	-24.035334	-4.024564	-28.533311	-15.021862	24.508748	37	6.103315	50.68	34.823764	34.971632	28.838629	457	2008	3136	134.960227	123.423294	127.864025	19.998582	0	100	0	100	100	0	0	310.9054	2.6762	57.7193	7399	4.1256	847	471.5211	910	128.6103	580	-0.0038339	8665	61.6391	8697	186.4654	205	431.1077	3266
480	133	251	347	4806	69	9	-27.218604	-2.667564	-28.48458	-11.772851	25.817016	67	8.232832	46.52	36.319007	33.401695	29.178571	460	1953	3153	92.232045	133.515668	53.331161	21.604386	0	100	0	100	100	0	0	204.0442	2.2945	50.7467	4604	3.0322	832	323.7224	660	133.0834	520	0.029151	14868	108.7633	14609	217.5499	328	310.3928	173
418	129	156	290	2369	49	0	-25.688649	-9.265763	-31.035768	-18.445912	21.770005	31	5.576547	37.42	29.744313	25.637015	25.914984	364	1955	3173	119.850585	116.64953	101.524977	17.502874	0	100	0	100	100	0	0	197.1861	2.1798	43.9173	4448	3.1591	475	263.6845	1340	126.4305	490	0.01549	6172	59.2614	6023	160.8827	203	230.4353	2211
302	124	205	178	4438	67	5	-29.057201	0.085591	-29.744429	-12.756243	29.83002	69	8.311942	52.21	32.020283	29.37714	28.675829	470	2087	3628	122.929033	145.730692	118.453813	54.937536	0	100	0	100	100	0	0	384.0723	3.4584	118.2112	17223	10.7274	2121	471.5211	890	101.2371	310	-0.018669	12035	64.5741	11969	214.912	2684	354.3852	18079
496	135	212	361	7377	86	17	-26.603852	-0.42712	-27.920073	-9.872549	27.492953	53	7.294268	79.74	42.110961	38.697446	36.534943	490	2314	3177	103.969873	188.751722	95.246895	17.81235	0	100	0	100	100	0	0	342.9621	2.4569	73.0944	7520	4.0646	1402	487.9207	950	99.5212	450	0.025119	11688	96.3378	11500	198.3099	952	392.9269	15779
175	124	150	51	198	14	2	-27.882786	-8.302452	-32.009541	-18.573919	23.707089	28	5.362436	40.26	30.183016	30.300459	26.149375	504	1941	3095	184.918759	189.630241	177.141027	10.895279	0	100	0	100	100	0	0	187.3286	2.1429	37.0739	3519	2.3762	443	187.3286	1210	112.1718	550	-0.00022237	4899	49.4073	4923	145.1582	54	175.1152	79
418	129	222	290	4048	64	14	-26.669433	0.550546	-30.183795	-10.841221	30.734341	71	8.455414	72.25	42.500613	42.373738	37.623923	620	1944	3199	123.995569	171.55011	150.871151	30.420984	0	100	0	100	100	0	0	418.3435	2.9652	111.8612	11504	5.4159	1928	463.5293	820	116.0731	540	-0.073146	17216	85.5148	13285	206.1365	701	308.2456	8953
496	158	212	338	4362	66	10	-28.236019	-0.450559	-30.536184	-8.138855	30.085625	72	8.506948	83.68	43.916284	43.975103	40.582922	539	2152	3343	99.123183	109.010483	91.22766	33.3133	0	100	0	100	100	0	0	321.7187	2.4153	84.5245	12035	3.849	2174	496.3331	1250	118.0744	610	0.056362	15510	82.75	13203	239.6903	2172	377.0591	19389
472	105	220	367	3726	61	15	-10.521138	0.052657	-39.356035	-12.725656	39.408691	45	6.765962	53.33	50.742656	45.936133	41.898196	438	1968	3240	121.871406	149.738332	123.12476	19.837575	16.233209	100	0	100	100	0	0	418.3435	2.3341	49.5394	6607	0.17521	2131	496.3331	5870	102.9825	1580	0.0074867	13763	162.0122	12267	218.002	1634	327.9567	10831
488	110	208	378	1965	44	16	-7.780506	1.591748	-39.495487	-10.598055	41.087235	56	7.531698	63.98	54.655447	50.464441	46.199544	478	2013	3199	129.537274	161.675846	130.39532	16.136447	18.741134	100	0	100	100	0	0	308.1362	2.4153	51.2223	6280	0.20785	1802	496.3331	12000	118.0744	1790	0.0029074	11484	145.462	11205	209.7415	459	300.2396	9554
496	143	235	354	5267	73	12	-4.72859	1.0356	-42.012593	-10.414176	43.048193	65	8.08954	68.46	49.703849	46.707214	43.960275	425	2097	3272	141.570291	155.41387	144.565507	18.376895	16.374688	99.307958	0.692042	70.588235	28.719723	0.692042	0.692042	471.5211	1.9425	63.508	10392	0.67218	2288	496.3331	1290	114.1058	1540	-0.018974	19166	121.647	16351	231.1042	2102	292.352	10391
496	105	246	392	3445	59	13	-3.777073	0.318048	-43.024557	-10.500244	43.342605	73	8.54912	64.54	53.092958	49.415289	44.266209	506	1974	3254	144.982573	143.176257	123.501625	13.272361	10.614991	100	0	100	100	0	0	312.8418	3.1751	67.4192	8459	0.46184	2476	496.3331	4940	104.7581	1480	0.0017462	14614	182.8559	14596	241.0094	975	331.4594	8692
472	112	210	359	3385	58	12	-5.19297	-0.487011	-41.469855	-14.030553	40.982844	76	8.731865	54.68	49.85693	46.610797	43.502072	436	2125	3314	110.898645	145.963588	112.585631	19.652148	25.58084	98.494624	1.505376	67.096774	10.967742	0.860215	0.645161	471.5211	2.3743	55.8779	8316	0.26288	2334	496.3331	5380	110.2706	2270	0.0010062	12604	144.0781	12598	214.9085	2108	283.0935	6737
472	107	187	365	2031	45	13	-18.813028	-2.075039	-44.176917	-16.272849	42.101877	57	7.605948	46.35	47.99983	43.754364	41.509258	419	2069	3338	109.480358	142.038516	107.64687	14.901637	24.653545	97.287523	2.712477	69.25859	6.509946	2.350814	0.361664	242.0831	1.9012	43.8267	4839	0.176	1401	471.5211	4250	104.7581	8780	0.00061562	8409	133.1643	8405	183.6316	694	283.3974	8933
391	112	175	279	2078	46	13	-37.593102	-5.358616	-42.111797	-18.974592	36.753182	56	7.527526	42.97	42.855105	35.598538	33.1524	477	1919	3172	144.150053	136.024159	134.934781	16.951816	5.615314	99.115044	0.884956	87.610619	11.504425	0.884956	0.884956	384.0723	2.2945	56.9289	6492	0.9096	1142	425.5563	1330	102.9825	3080	-0.0028826	8197	91.6675	8154	168.3301	235	247.1829	8109
418	124	201	294	2361	49	11	-9.166915	-1.357274	-28.664201	-8.929268	27.306926	34	5.835376	65.08	45.21573	43.256841	36.780148	582	1849	3163	137.569681	137.342395	136.721228	16.819436	0	100	0	100	100	0	0	214.7812	2.1429	39.7602	4505	1.0055	1309	411.2529	590	118.0744	1670	0.028761	7721	163.519	7139	182.3476	1081	276.8947	15604
359	96	166	263	1915	44	9	-18.929471	-5.805338	-41.340126	-20.580541	35.534788	64	8.042693	43.85	39.494311	38.272946	32.733904	486	2039	3221	122.073991	143.361912	134.397187	17.674421	21.735887	98.064516	1.935484	60	12.258065	1.290323	0.645161	253.3595	2.1066	51.1604	5145	1.1411	759	411.2529	2790	101.2371	1810	0.0014855	7393	62.0509	7398	162.6052	661	252.103	8077
215	126	168	88	241	16	3	-19.809146	-4.083554	-30.278989	-15.138052	26.195435	32	5.726422	51.62	42.487387	41.895916	36.644196	578	2126	3319	140.416676	144.75583	132.719958	7.518817	12.463501	100	0	100	100	0	0	313.6277	2.5862	57.4203	6279	1.5441	868	471.5211	1490	118.0744	1950	-0.017114	9380	81.0598	8291	176.5699	761	247.9328	11975
384	122	194	262	2805	53	9	-28.124215	-4.424448	-30.661441	-13.809111	26.236994	49	7.007051	59.09	37.720599	36.91367	36.745632	507	2140	3237	104.418499	150.385454	136.111489	9.680472	0	100	0	100	100	0	0	377.5626	3.0163	115.6249	13342	9.9372	1069	377.5626	1420	118.0744	390	-0.01113	6245	35.3754	6125	195.913	1165	246.7686	4736
197	129	175	69	418	20	1	-28.961904	-2.581722	-31.717283	-14.554877	29.135561	69	8.327135	51.12	35.281726	35.426633	30.955508	457	2029	3195	129.432294	118.148503	147.673164	5.665205	0	100	0	100	100	0	0	339.5997	2.2174	57.3095	6634	2.4244	1165	455.6728	850	114.1058	450	-0.0053872	7584	57.9619	7600	167.6906	563	326.3907	15408
329	114	196	215	4536	67	6	-29.122115	-0.107063	-30.838723	-10.244682	30.73166	99	9.996958	63.96	39.297434	38.995176	42.631055	612	2632	3652	111.362591	89.088198	129.316355	9.829361	0	100	0	100	100	0	0	254.8218	5.4915	100.7445	6008	7.195	795	302.3268	960	108.4016	20	-0.0018661	6751	41.7454	6783	187.8761	1214	279.5334	1558
282	126	191	156	1368	37	7	-27.665269	-1.220281	-30.880319	-12.702409	29.660039	72	8.513939	63.15	38.330692	37.102843	34.764552	435	2259	3299	158.170234	125.045572	130.371661	20.023765	0	100	0	100	100	0	0	404.2826	1.934	83.9305	14658	8.2734	1215	404.2826	1300	112.1718	440	-0.020163	8239	50.7733	7975	165.9974	1704	182.9299	2071
287	120	165	167	1497	39	7	-28.386371	0.423174	-30.92091	-16.46158	31.344084	83	9.132688	77.73	38.250085	38.62447	38.04994	435	2096	3227	86.868485	115.005768	113.752465	25.531214	0	100	0	100	100	0	0	198.1254	2.6762	56.8883	4526	2.6691	785	318.2356	1330	114.1058	550	0.034443	7967	55.6354	7116	163.6412	12	310.2812	126
238	114	154	124	685	26	6	-26.382288	-1.283481	-30.409145	-13.467651	29.125663	50	7.09314	68.78	37.824497	31.731418	38.610276	524	2542	3527	83.17332	82.822609	83.156296	18.039705	0	100	0	100	100	0	0	479.6508	2.4153	70.6863	10088	4.7102	1227	479.6508	1580	102.9825	470	0.060213	10478	57.764	7808	170.6265	1232	288.9054	16399
433	122	196	311	3927	63	13	-25.871577	-0.214725	-28.832339	-12.527862	28.617614	69	8.354807	71.92	39.339506	34.028805	35.178969	434	1829	3137	109.307233	123.989838	157.98624	27.5934	0	100	0	100	100	0	0	432.8935	2.1798	73.6544	10163	3.8537	2070	432.8935	870	112.1718	570	0.12543	18150	95.9173	11612	183.6154	280	308.6922	16702
448	114	201	334	1810	43	14	-16.876055	0.388194	-42.488627	-11.700664	42.876821	61	7.830046	66.4	53.653128	51.536306	47.673868	561	2096	3325	122.935409	138.633435	139.403707	9.426663	20.586621	98.051948	1.948052	58.766234	39.285714	1.948052	1.948052	425.5563	2.3743	61.8151	8104	0.31576	1893	496.3331	9050	114.1058	10	0.0019107	10648	128.9899	10531	203.226	935	271.764	9495
480	103	181	377	2468	50	17	-11.060545	-0.377934	-42.205075	-15.771663	41.827141	71	8.476633	52.7	50.939147	47.476712	43.142751	506	2011	3170	126.981347	150.029556	125.056873	11.119248	43.417316	90.894309	9.105691	28.780488	15.121951	6.01626	0.162602	471.5211	1.9673	55.3631	7119	0.24567	1825	479.6508	8610	102.9825	930	-0.0012575	9618	114.8144	9571	183.3616	672	249.957	5373
464	124	208	339	1695	41	11	-14.123706	-1.911168	-42.02003	-12.24549	40.108862	73	8.599191	61.69	47.853146	48.820129	44.64456	519	2099	3271	126.69912	134.743049	147.453568	9.877168	73.696273	78.796562	21.203438	30.945559	18.338109	12.034384	9.169054	487.9207	2.9652	68.3433	9424	1.0794	1345	487.9207	6460	106.5643	2570	-0.013023	13809	89.2395	12044	216.2	1185	313.7	12906
480	105	192	375	1963	44	16	-2.673754	-0.50939	-37.188032	-13.319915	36.678642	57	7.571733	59.51	51.102041	50.008832	46.556736	497	2173	3303	118.411725	138.164441	134.277322	9.097709	22.96626	100	0	100	100	0	0	330.0272	2.4569	75.0174	8024	0.47781	1880	487.9207	4040	104.7581	1290	0.001785	10433	118.6683	10371	192.9338	282	269.7694	8560
488	105	200	383	2712	52	15	-14.075948	-1.078037	-44.580021	-15.160042	43.501984	91	9.566391	55.34	51.888663	50.184302	45.641085	541	2093	3264	123.609681	149.396658	124.980803	16.596181	57.556306	81.902246	18.097754	18.758256	6.340819	3.963012	1.453104	487.9207	2.3341	74.4242	8420	0.30055	2034	487.9207	3000	101.2371	7120	0.00038059	11399	106.6787	11400	198.7589	788	271.9249	7544
496	110	225	386	4017	63	14	-2.254992	-0.16732	-42.012502	-12.485175	41.845182	70	8.394116	59.85	51.989538	48.446973	44.503592	526	2107	3289	112.592382	141.502541	146.603686	18.253015	36.685891	92.156863	7.843137	46.813725	12.009804	4.656863	3.186275	404.2826	1.934	68.7394	10162	0.43062	2623	496.3331	850	102.9825	1660	0.00053518	14316	133.989	14328	219.527	1363	296.5229	10624
488	114	227	374	4334	66	15	-17.04601	-7.176618	-36.035166	-18.360248	28.858548	30	5.514647	36.2	39.572107	32.831554	30.570328	464	1938	3105	127.079955	164.957365	118.990154	28.421873	0.441889	100	0	100	100	0	0	487.9207	2.2945	61.4406	8954	0.78601	1987	487.9207	1870	97.8344	2690	-0.020866	16824	116.3081	14391	224.1981	1115	316.604	6714
292	153	205	140	1538	39	4	-17.799218	-7.150974	-29.508009	-16.957119	22.357036	24	4.971643	44.66	37.154674	33.193601	30.641182	385	2048	3275	132.306835	164.478458	114.475624	21.135053	22.682927	100	0	100	100	0	0	285.1922	2.7223	48.3335	5917	0.96493	1043	496.3331	2040	110.2706	160	-0.0022844	10334	72.4347	10337	215.3706	1236	281.2163	7725
448	116	195	332	2658	52	12	-16.864074	-9.427363	-26.80254	-16.219091	17.375177	15	3.891576	38.09	33.532284	29.945437	28.062782	350	2330	3439	142.578643	129.819237	103.43568	10.900029	0	100	0	100	100	0	0	283.6904	2.7692	59.5845	7939	1.7317	1851	455.6728	2230	144.9586	1350	0.091681	23232	120.5864	13473	207.6313	1829	295.6868	14312
418	145	247	273	4877	70	11	-16.064095	-6.262336	-41.943041	-19.816102	35.680705	80	8.968403	37.19	36.529434	30.1852	26.443621	396	1972	3247	144.54017	175.390107	125.86292	24.067152	69.400957	74.166667	25.833333	39.166667	35	25.833333	25.833333	302.3268	2.915	51.3327	6528	1.7925	912	447.9496	2480	118.0744	1110	-0.011595	13163	75.2905	12892	238.2278	2857	302.4106	9769
297	138	207	159	1719	41	3	-19.254934	-12.961113	-31.877597	-20.179368	18.916485	16	4.035266	34.11	29.681488	27.53388	23.9303	324	2226	3370	141.74336	154.000436	104.200853	17.038127	0	100	0	100	100	0	0	242.0831	2.4153	43.5852	4693	1.2134	1049	479.6508	1280	114.1058	1170	0.0031775	11942	105.9282	11978	193.4327	2207	279.8873	18686
278	122	184	155	3816	62	3	-26.275026	-12.666983	-38.583619	-25.602327	25.916637	51	7.198248	33.12	23.056376	22.924314	21.57561	352	2219	3076	155.965596	132.93251	140.783944	66.905209	0	100	0	100	100	0	0	282.3453	2.1798	76.9486	9257	6.0941	956	282.3453	800	118.0744	120	-0.036837	7484	40.4908	6503	140.9172	269	191.0847	5201
496	155	258	341	8499	92	14	-28.073988	-0.601554	-30.25919	-13.146835	29.657636	58	7.635421	38.25	34.995671	29.815119	21.443592	363	1689	3047	98.794682	123.125166	103.253112	36.09799	0	100	0	100	100	0	0	262.3866	4.4692	72.8881	6939	3.7762	506	496.3331	3270	124.2876	470	0.018794	6867	25.9277	5543	204.0267	2019	300.321	28818
448	118	287	330	16570	129	15	-28.586111	-6.154075	-33.062674	-17.649721	26.908599	44	6.689779	39.02	31.290876	25.738338	23.60554	386	1769	2911	85.252753	168.529716	141.928073	66.372348	0	100	0	100	100	0	0	295.3631	1.9012	57.1115	7783	2.2058	1465	463.5293	1040	108.4016	520	0.0048269	19650	80.6076	19732	230.261	14952	319.4349	17158
472	150	300	322	15479	124	16	-22.865538	-13.009546	-28.16113	-18.337496	15.151583	16	4.061468	26.84	25.359476	15.279053	23.5611	486	1827	3523	77.658305	183.499616	68.411856	60.520995	0	100	0	100	100	0	0	447.9496	2.5862	129.0367	26257	12.1288	2252	471.5211	740	150.0002	30	-0.015798	14714	47.667	14600	266.2531	2454	459.7353	277
246	175	213	71	810	28	2	-25.340222	-14.0602	-27.94454	-20.294604	13.884341	15	3.937586	28.24	27.242415	26.650857	25.246337	700	2296	3121	166.871841	180.919047	240.350655	0	0	100	0	100	100	0	0	171.9824	2.2945	34.8611	2793	2.9327	209	250.5027	1380	128.6103	10	0.013862	2632	15.1358	2501	176.8562	3672	197.7307	5569
391	158	252	233	7887	89	4	-21.126054	-7.331192	-29.459619	-16.151067	22.128426	46	6.807297	58.17	31.849193	32.492823	27.467271	486	1736	3163	144.129985	157.467834	118.455632	0	0	100	0	100	100	0	0	377.5626	2.7223	78.3635	16884	7.2221	1559	384.0723	1200	150.0002	70	-0.034916	12659	49.4166	11808	208.4399	2489	259.8215	629
472	150	276	322	14428	120	16	-28.408457	-7.89071	-33.355242	-18.300673	25.464532	39	6.260958	35.47	31.07167	24.617361	27.857446	350	2202	3348	113.931158	141.326859	116.01869	45.006123	0	100	0	100	100	0	0	335.3342	2.7223	116.2703	14728	5.9066	1385	487.9207	2810	122.181	280	0.053282	22670	57.5512	16222	244.0496	6071	311.8698	23956
411	129	274	283	7814	88	11	-25.365501	-2.626302	-27.758338	-13.179351	25.132036	44	6.701332	62.51	39.329804	35.817917	29.275499	717	1688	3205	209.112836	160.563174	201.476224	23.709193	0	100	0	100	100	0	0	377.5626	3.0683	92.2897	13047	4.6375	2146	411.2529	690	108.4016	290	-0.033331	20703	93.9451	19973	261.0266	6058	324.3773	9865
488	110	195	378	2577	51	12	-22.31965	-5.86983	-45.094572	-18.042948	39.224742	43	6.600689	37.3	42.427831	35.457087	34.334736	352	1809	3094	108.804206	180.840088	136.211373	25.259921	19.891556	97.050938	2.949062	42.359249	24.932976	1.876676	1.072386	404.2826	2.3341	49.1018	6126	0.29534	1957	487.9207	1590	108.4016	2550	-4.6342e-005	10257	143.6984	10270	203.8116	1085	296.2958	10220
496	122	221	374	2831	53	15	-22.234683	-2.286015	-41.688338	-14.932474	39.402323	69	8.316026	45.11	48.857638	44.022717	40.848685	387	1958	3254	125.144012	162.762424	123.542883	16.812518	60.248582	87.349398	12.650602	18.674699	10.391566	4.668675	0.451807	471.5211	1.9425	55.7873	7534	0.22312	1975	496.3331	4010	106.5643	2250	-0.00035706	13092	138.5621	13096	219.8177	1449	304.1991	7983
418	124	198	294	2373	49	10	-25.831133	-3.946526	-40.401508	-16.930438	36.454981	49	7.009832	41.53	39.599459	35.097705	33.742706	372	1932	3144	124.220266	141.61428	114.966622	15.144292	17.236014	100	0	100	100	0	0	440.3572	2.5862	46.4296	6592	0.74547	1671	447.9496	3740	120.1102	1950	0.011263	11889	124.924	11539	200.9994	819	265.0377	8332
496	138	258	359	8550	92	12	-13.675884	-0.864699	-29.100306	-12.892303	28.235607	31	5.642709	52.41	40.130615	38.087322	37.031011	431	1964	3221	117.301308	161.455465	108.541366	25.382014	1.902514	100	0	100	100	0	0	496.3331	2.7692	66.8286	10150	0.91081	2329	496.3331	2360	130.8277	2220	-0.004527	19934	135.2788	19879	247.2183	2036	351.0601	16173
464	122	244	341	3091	56	11	-3.721859	-0.214351	-46.624433	-14.38168	46.410082	53	7.292231	51.18	45.365587	41.301032	36.603307	449	1932	3225	133.172721	144.020461	130.688233	15.391777	10.578317	100	0	100	100	0	0	312.8418	2.817	69.3866	8618	0.98219	1424	479.6508	3880	101.2371	2580	0.031981	24735	93.6795	15400	246.1753	1915	307.511	7359
488	133	199	355	7864	89	16	-28.100636	-9.479477	-31.91993	-18.248395	22.440453	43	6.572739	40.64	28.345259	24.280951	27.176213	429	1958	3203	125.539267	148.358091	136.0247	0	0	100	0	100	100	0	0	299.5387	2.7223	46.9547	7663	7.7494	392	471.5211	690	133.0834	10	-0.020961	4008	18.9178	3698	188.2316	0	471.5211	0
226	181	205	45	223	15	1	-20.250464	-13.76885	-25.670201	-18.678931	11.901351	9	3.018575	33.46	24.134038	24.04282	28.697648	529	2518	3488	112.76479	164.90631	138.74056	0	0	100	0	100	100	0	0	177.964	6.6276	32.8545	3514	2.7791	154	229.9812	460	177.964	10	-0.017595	2325	10.496	2104	208.8708	0	229.9812	0
234	158	211	76	558	24	3	-27.74472	-1.024335	-29.365074	-13.839187	28.340739	54	7.359923	56.22	31.914236	26.927978	30.359266	338	1711	3218	141.801095	165.292964	108.116573	15.225032	0	100	0	100	100	0	0	241.5399	2.915	58.2668	7602	2.9443	1265	471.5211	780	157.8934	230	-0.056085	19549	105.0191	17286	247.3161	4414	387.0468	17642
488	126	227	361	4506	67	12	-22.677625	-1.02908	-39.626458	-16.707976	38.597379	54	7.39216	46.41	47.061426	42.247251	42.618548	382	2172	3378	129.189513	155.91364	121.574667	16.954032	26.03431	94.539249	5.460751	59.897611	9.385666	3.242321	1.023891	496.3331	2.9652	74.1427	12243	0.48306	2337	496.3331	4460	122.181	10	-0.0038147	15952	108.0465	15505	226.8323	1579	306.8321	12239
426	105	191	321	1338	37	11	-8.590866	-1.773868	-47.502737	-16.243066	45.728869	73	8.552321	51.26	47.002097	44.330702	42.000269	436	2002	3229	129.390773	160.484446	130.117431	10.480403	25.649226	97.966728	2.033272	52.865065	0.369686	0.739372	0.184843	318.2356	2.5862	46.7682	5699	0.25882	1377	487.9207	3480	97.8344	6620	-0.0019623	10307	112.2231	10221	196.5001	545	287.7005	8975
496	105	225	392	3891	62	14	-13.779923	-1.455005	-43.736437	-15.528735	42.281433	71	8.445211	46.64	48.138346	42.299195	39.792338	441	1995	3221	113.05382	147.650028	112.27407	14.899272	26.97284	95.3125	4.6875	35.742188	0.78125	2.34375	0.195313	334.9815	1.9425	50.7462	6742	0.28414	1752	496.3331	5250	108.4016	4540	-0.00020881	13204	147.8949	13214	216.1685	841	319.0541	9522
480	103	168	377	4836	70	15	-25.466549	-11.050032	-41.857532	-24.313183	30.8075	37	6.157	25.36	32.922962	26.092194	26.040044	505	1891	3405	73.530908	150.31308	84.921759	27.25597	17.459598	98.295455	1.704545	56.25	2.272727	0.568182	0.568182	321.7574	2.0358	44.0872	4551	0.64316	1091	479.6508	1100	104.7581	540	0.0062136	6545	96.4644	6413	149.2193	361	243.7562	13872
472	90	173	382	7122	84	19	-20.420229	-11.423297	-42.363974	-21.879237	30.940677	57	7.60143	31.17	30.010643	26.615568	25.182163	437	1944	3361	77.861266	129.694546	106.741038	32.951745	0	97.826087	2.173913	85.869565	4.347826	1.086957	1.086957	163.3849	2.1066	40.1588	3020	1.0497	744	282.3453	1340	114.1058	1550	-0.01299	5825	91.5978	5650	150.1895	491	213.5173	3056
302	112	155	190	1868	43	7	-21.974105	-10.997078	-40.832591	-22.303749	29.835513	41	6.425294	35.16	30.135467	23.724303	22.945731	514	1740	3198	72.873007	172.700757	132.690946	9.929464	0	100	0	100	100	0	0	268.5132	2.5424	68.4883	5340	2.4298	1176	390.6942	350	114.1058	800	-0.039489	9332	82.2442	8208	180.7045	1512	293.4996	5917
384	112	149	272	1737	42	13	-33.735163	-12.163332	-40.915584	-22.115461	28.752252	28	5.31404	31.81	32.111719	26.126648	22.513767	449	1779	3291	69.723884	150.188648	97.950678	14.144576	20.517098	97.297297	2.702703	91.891892	5.405405	2.702703	2.702703	292.1653	2.1066	43.3985	4210	0.99295	1025	334.9815	2950	106.5643	1790	0.050688	10619	107.5118	6321	151.2814	111	271.8554	5227
246	118	152	128	1173	34	6	-38.324317	-15.033732	-38.324317	-23.717246	23.290584	28	5.376079	27.65	30.703074	21.870629	20.131435	453	1646	3076	94.560344	182.718488	150.088971	16.077146	0	100	0	100	100	0	0	294.0767	2.0358	66.9222	7324	4.0667	773	487.9207	1990	104.7581	960	0.027212	7713	61.5292	6876	156.025	933	291.1369	19551
251	124	176	126	3033	55	5	-29.795666	-19.1862	-35.864287	-28.168743	16.678087	23	4.831011	14.761	16.507835	17.995729	12.12026	457	1876	3047	87.827772	103.644892	97.309155	0	0	100	0	100	100	0	0	237.98	16.5563	117.4261	4431	21.4358	932	250.5027	380	114.1058	220	0.44322	17218	100.262	8187	169.7729	2383	215.4587	2524
251	129	163	122	1537	39	3	-24.974469	-16.175387	-33.651757	-24.00893	17.476369	40	6.395794	7.52	20.708749	12.016611	10.184882	436	2024	3207	124.297256	173.919626	98.207423	0	0	100	0	100	100	0	0	282.4638	4.7084	143.1441	11900	17.4535	1106	447.9496	790	122.181	190	-0.0092329	9274	42.9999	9300	210.2481	5722	412.7561	2477
278	129	228	149	2959	54	6	-28.619608	-18.310025	-28.879647	-23.619749	10.569622	14	3.801553	7.097	13.319752	6.459559	7.268662	306	2102	3219	97.046657	85.682455	71.636655	0	0	100	0	100	100	0	0	250.5027	3.4584	81.9985	5376	7.2033	739	277.5598	620	99.5212	430	-0.0023797	8137	57.8691	8189	180.5556	8	264.0313	366
238	112	135	126	737	27	6	-27.210863	-20.695636	-40.741753	-28.109965	20.046117	31	5.586441	16.41	18.638857	8.124353	10.363159	352	2132	3270	88.399202	134.644841	103.701405	6.032422	0	100	0	100	100	0	0	150.0002	1.9012	65.4845	3128	8.0522	317	237.98	790	110.2706	300	-0.010344	3923	35.2079	3904	135.0103	51	197.6159	2616
150	112	134	38	187	14	0	-21.215503	-20.301755	-36.223815	-28.483352	15.92206	41	6.428065	5.348	15.5768	1.997347	12.877011	347	1905	3317	131.002983	155.36738	101.649372	0	0	100	0	100	100	0	0	155.2173	1.934	36.6264	3537	3.8648	462	155.2173	320	112.1718	70	0.20265	5279	32.8193	3426	134.012	0	155.2173	0
222	118	142	104	996	32	5	-24.185197	-13.267314	-29.357625	-21.042788	16.090311	19	4.410618	19.23	24.205483	19.043136	13.820819	541	1436	2798	81.283705	201.180803	131.630466	11.339391	0	100	0	100	100	0	0	175.0216	2.0013	34.8136	2642	3.3474	301	297.2026	750	102.9825	450	-0.043143	5330	43.6884	4578	138.5014	0	297.2026	0
234	118	150	116	926	30	6	-29.166479	-15.342859	-34.446914	-23.89822	19.104056	39	6.303662	11.851	22.092346	10.657835	8.299912	423	1502	3305	93.228841	186.797946	90.235788	5.858376	0	100	0	100	100	0	0	273.5409	2.3743	83.0514	9545	9.3115	935	411.2529	620	99.5212	340	-0.0053153	6093	41.7387	6122	159.4633	0	411.2529	0
488	112	190	376	10800	104	18	-23.517752	-17.616144	-29.54569	-22.371469	11.929546	14	3.828326	13.958	18.669105	11.890941	9.978257	354	1714	3247	109.158227	141.916741	103.280864	0	0	100	0	100	100	0	0	229.9812	2.4153	46.9315	3290	2.6702	625	259.2152	800	108.4016	340	0.021142	6695	52.5304	6551	158.925	691	230.9336	1468
404	131	183	273	6956	83	9	-26.357782	-16.475328	-26.606867	-21.513658	10.131539	14	3.865354	10.231	12.578995	14.518954	18.814458	390	2177	3193	47.879262	112.072116	49.798626	0	0	100	0	100	100	0	0	269.9261	2.3341	52.6419	4845	5.2087	536	371.1632	680	101.2371	430	-0.06569	7389	47.3069	5612	149.9729	0	371.1632	0
496	103	165	393	3547	60	18	-23.43793	-13.047402	-43.215529	-24.823169	30.168127	38	6.2366	27.31	37.513525	31.86458	29.419633	437	1912	3280	69.006382	136.751916	105.345281	16.365908	30.674672	94.623656	5.376344	40.645161	0.645161	3.870968	0.215054	312.8418	2.0013	53.0299	4803	0.23883	1591	487.9207	3510	101.2371	1380	-0.00030385	5877	121.937	5881	156.2502	205	260.0327	5757
496	100	178	397	5913	77	18	-24.291325	-11.424658	-43.627894	-25.482875	32.203236	45	6.74667	25.97	37.659653	31.604593	29.544786	466	1785	3166	81.678782	124.938474	110.280775	28.28451	29.859701	90.041494	9.958506	25.103734	0.207469	4.979253	0.207469	471.5211	1.934	51.5316	5463	0.22507	1733	479.6508	6130	97.8344	6790	-0.0023992	6426	119.1615	6314	155.7669	360	266.8106	8551
472	105	160	367	1415	38	16	-24.597331	-11.272841	-45.94324	-22.737335	34.670399	37	6.124609	32.04	35.887573	31.322774	30.765228	418	1874	3150	67.095926	156.641793	100.127521	13.375778	27.368229	92.430279	7.569721	38.247012	0.398406	5.976096	0.796813	330.0272	1.9012	44.0962	4761	0.53452	1133	487.9207	790	92.9436	2670	-0.0098054	7555	101.6705	7024	158.9028	431	242.503	8193
488	100	159	388	5114	72	17	-28.6468	-11.449949	-42.216853	-25.390693	30.766904	36	6.013335	24.87	36.181396	29.728158	28.649164	453	1951	3355	79.067604	147.73462	103.940584	22.681923	41.770164	88.770053	11.229947	67.914439	0.802139	8.02139	0.26738	332.7034	2.0013	55.6876	5165	0.32901	1488	487.9207	1290	97.8344	2150	0.0021997	6007	107.834	5940	148.8597	209	258.4827	8671
488	101	150	387	2478	50	17	-27.895423	-7.342561	-41.668672	-22.607134	34.326111	36	6.022995	31.52	38.471637	35.937172	32.610646	416	1852	3214	83.21388	132.481698	105.368183	14.30608	18.827911	98.611111	1.388889	56.25	0.462963	1.157407	0.231481	347.2335	1.9673	43.2742	4518	0.26614	1225	496.3331	5510	101.2371	3090	-0.00017765	5231	119.4459	5236	151.2445	536	257.4129	10626
488	105	153	383	3580	60	18	-17.648759	-14.185886	-45.509322	-27.666329	31.323437	44	6.638407	22.3	34.279286	29.988637	27.897421	422	1876	3226	91.685854	131.396762	99.006999	29.587667	15.794479	95.365854	4.634146	28.292683	0.731707	1.219512	0.243902	384.0723	2.0013	48.4169	5219	0.29125	1523	496.3331	5400	99.5212	6750	0.00020581	5515	119.2447	5521	153.4777	566	279.83	10685
[truncated: 74 more columns]
