# Supplementary material for: Feature Selection for Speech Emotion Recognition in Spanish and Basque: On the Use of Machine Learning to Improve Human-Computer Interaction
Source: PLoS One. 2014 Oct 3;9(10):e108975. doi: 10.1371/journal.pone.0108975 (PMC4184843; doi:10.1371/journal.pone.0108975)
Supplement: File S11 — Feature matrix corresponding to Spanish male actor M4. (CSV) [file pone.0108975.s011.csv]

472	114	151	357	2442	49	12	-48.672694	-18.136673	-48.672694	-30.323885	30.536021	40	6.35156	19.73	27.573163	19.722625	20.676697	457	1882	3215	129.848964	143.91734	120.750582	25.320058	22.571512	84.96732	15.03268	50.326797	1.960784	7.843137	0.653595	358.688	2.0709	46.3976	5162	0.60374	1044	487.9207	3590	104.7581	690	0.014121	8139	81.2858	6810	149.303	351	270.4198	13818
472	114	171	357	4201	65	12	-30.072044	-16.978717	-31.316739	-23.075388	14.338022	13	3.65581	16.45	29.148608	18.127898	15.740292	457	1818	3284	97.59877	110.070952	82.223376	18.396167	0	80.487805	19.512195	64.634146	3.658537	15.853659	3.658537	150.0002	1.9012	39.9559	2690	0.88474	639	287.2134	1480	106.5643	120	0.021725	7044	95.3736	6272	147.0462	60	249.1482	1148
472	118	180	353	5443	74	12	-40.907575	-19.188813	-40.907575	-27.857178	21.718762	32	5.69093	17.07	22.304049	18.66388	18.999815	508	2223	3461	93.973642	128.101736	91.024296	21.863085	0	90.322581	9.677419	34.408602	2.150538	2.150538	1.075269	250.5027	2.1066	49.3782	3954	1.3058	557	302.3268	3940	102.9825	790	0.026971	8576	55.9927	5838	154.8023	730	230.5978	2093
488	108	162	380	3786	62	12	-23.993648	-15.079699	-41.974393	-26.990821	26.894694	29	5.419932	20.95	28.505872	23.989415	27.753868	349	2039	3413	74.503931	124.002779	105.928512	21.794522	71.087561	65.397924	34.602076	44.290657	1.384083	31.141869	0.346021	181.0323	1.934	31.0753	2581	0.40676	330	277.5598	7380	102.9825	3380	0.0074006	5862	51.7629	4944	144.8262	96	210.4467	1750
282	116	153	166	1422	38	7	-35.708973	-15.408483	-35.719344	-25.80958	20.310861	20	4.497544	24.57	26.797052	22.487832	20.329382	463	1938	3557	108.086091	128.588227	123.289747	15.880617	0	100	0	100	100	0	0	229.9812	2.1066	52.9485	4382	1.8818	579	287.2134	1270	104.7581	460	-0.0038095	5303	48.4717	5284	153.6525	479	240.0426	2818
242	120	151	122	1216	35	6	-28.394863	-19.412219	-41.790383	-28.864088	22.378164	37	6.157529	23.95	24.041332	20.559927	21.065931	523	2234	3508	78.266305	146.660081	139.320294	14.914518	0	98.412698	1.587302	93.650794	4.761905	1.587302	1.587302	233.9464	2.0709	53.7443	3711	2.0371	552	250.5027	1670	102.9825	930	0.019782	5978	48.0902	5338	148.789	253	211.372	1831
143	107	131	36	44	7	1	-31.666023	-24.037003	-37.982445	-29.740586	13.945442	7	2.767865	16.39	16.901916	16.801339	9.74153	361	2031	3193	132.961877	106.596506	117.320045	3.289291	0	100	0	100	100	0	0	157.8934	2.1429	20.9277	2117	0.84098	161	157.8934	1800	122.181	160	0.021849	3607	26.481	2814	132.0356	9	157.8934	0
259	133	199	126	3696	61	6	-26.433874	-24.587072	-45.336109	-33.110608	20.749037	60	7.765039	7.486	7.592585	-2.269831	8.659695	277	2208	3410	143.212527	72.052384	102.116313	0	0	84.615385	15.384615	46.153846	38.461538	15.384615	15.384615	242.0831	2.0709	66.3474	6220	3.4958	725	268.2308	1440	110.2706	520	0.020838	5709	36.0967	5223	168.1474	904	235.3616	861
140	133	136	7	8	3	0	-21.713042	-20.779433	-46.811439	-32.843026	26.032006	108	10.415896	8.217	4.701465	-0.250182	15.860034	235	1423	2972	195.778481	140.737787	65.358942	0	0	100	0	100	100	0	0	377.5626	2.2557	91.6963	18413	11.2305	425	377.5626	1960	126.4305	130	0.0016498	1081	6.1951	1078	151.8191	670	257.6373	28764
158	129	132	29	48	7	0	-32.626524	-23.837793	-36.874228	-28.930289	13.036435	10	3.246835	11.142	5.554025	3.977829	6.582298	244	2306	3558	72.846701	52.109308	31.685728	2.012258	0	100	0	100	100	0	0	181.0323	2.2174	33.7666	2596	1.598	196	181.0323	2010	99.5212	640	0.01604	3169	23.9437	2587	130.0357	0	159.2546	3
218	126	143	92	847	29	4	-76.074197	-16.592327	-76.660317	-37.608991	60.06799	337	18.369928	21.59	23.05759	16.050169	14.961311	439	1970	3341	112.694669	163.350953	119.811235	13.426772	0	74.358974	25.641026	51.282051	2.564103	20.512821	2.564103	124.2876	2.2174	26.487	2145	2.4777	139	254.8218	1540	124.2876	10	0.036972	4203	28.061	3198	136.1987	0	254.8218	0
135	126	129	9	7	3	0	-35.061773	-25.253375	-42.296962	-31.546696	17.043586	35	5.953096	11.878	14.298426	9.686344	11.876826	786	2304	3511	193.60802	204.594427	186.096472	0	0	100	0	100	100	0	0	197.1861	2.1429	38.1852	4162	1.9047	184	197.1861	1640	97.8344	30	0.0006861	1355	10.9818	1358	135.6508	91	177.5397	771
268	116	175	152	3271	57	7	-26.468313	-15.133214	-32.057889	-25.051877	16.924675	24	4.96391	11.494	8.09151	0.045125	18.909426	325	2535	3908	16.142629	118.577304	43.071173	0	0	100	0	100	100	0	0	157.8934	2.0013	55.6247	2976	5.2652	276	246.2569	1440	101.2371	280	0.037131	4645	28.1575	3633	143.8066	118	209.1197	2758
496	103	158	393	3141	56	18	-31.388478	-13.375211	-49.127544	-27.641511	35.752333	47	6.920757	20.48	36.51609	29.839281	27.697709	425	1805	3214	98.755102	148.661203	105.533156	18.013144	117.899656	53.358209	46.641791	14.676617	0.124378	11.069652	0.124378	384.0723	2.0013	47.5376	4004	0.25196	653	487.9207	11220	101.2371	7210	6.7811e-005	6593	65.4455	6596	149.0896	230	249.8792	7234
440	122	169	318	3572	60	15	-21.974892	-14.351567	-44.058251	-26.401636	29.706684	45	6.735024	21.94	31.919676	26.08958	26.971281	442	1917	3188	87.825731	150.307684	102.835494	23.137176	84.876367	55.048077	44.951923	23.317308	0.240385	21.875	0.240385	243.9859	2.0709	35.2671	3385	0.37971	434	384.0723	2600	102.9825	1640	7.5673e-005	5126	50.882	5131	144.5803	90	206.6448	4950
488	114	160	374	4217	65	13	-37.996515	-17.088301	-45.281732	-26.907159	28.193431	42	6.517367	20.03	34.093139	29.126907	29.87935	366	2078	3415	69.698563	133.218579	104.921194	26.138475	101.396887	51.347518	48.652482	22.553191	0.425532	12.48227	0.141844	371.1632	1.9673	50.617	4356	0.27885	807	463.5293	14960	86.8007	3550	0.00054053	6113	65.9221	6103	147.1445	329	222.8729	5398
496	103	168	393	6018	78	19	-39.980059	-13.149509	-45.704771	-27.200697	32.555262	43	6.631056	22.14	35.180491	31.199885	27.391588	404	1905	3363	83.050909	131.688959	93.183492	23.099861	47.452262	76.043557	23.956443	28.856624	0.544465	9.618875	0.181488	384.0723	1.934	46.4207	5922	0.26344	1129	487.9207	5650	102.9825	6060	0.0034768	6963	87.8558	6493	150.4604	349	278.0202	11523
472	101	145	370	1476	38	16	-24.724017	-15.880366	-46.387912	-27.686153	30.507546	36	6.0163	21.1	31.648887	27.416893	26.478027	345	1955	3311	115.531168	148.608399	115.000256	15.588425	69.400976	63.157895	36.842105	33.409611	0.915332	18.535469	0.228833	335.5991	2.0358	41.6107	4446	0.42892	624	463.5293	3280	102.9825	2230	0.00082467	5463	60.5576	5452	146.2256	270	225.2015	6395
440	145	192	295	2438	49	11	-17.035615	-7.554571	-34.710915	-21.071662	27.156345	27	5.269157	35.83	35.287036	33.855951	30.585999	347	2047	3330	88.686442	135.894962	82.456412	14.074565	6.241572	100	0	100	100	0	0	224.9705	2.5424	46.3851	5445	0.79667	1082	440.3572	3280	122.181	680	0.013056	11274	107.9992	10653	189.6143	567	319.0956	11359
426	150	218	276	1871	43	11	-20.52635	-12.478302	-41.429561	-20.951426	28.951259	71	8.448859	29.75	32.406895	31.480701	25.373386	388	1917	3156	94.866791	139.75824	100.491439	6.398216	87.474234	74.534161	25.465839	39.751553	1.242236	24.223602	1.242236	404.2826	2.7223	39.7176	7443	1.1816	997	471.5211	4130	152.5865	660	0.030948	16890	107.5419	13297	236.7728	1319	394.5845	9702
329	226	273	103	1728	42	5	-21.789711	-6.866257	-30.752025	-16.864547	23.885769	46	6.83274	39.99	28.830997	23.410766	21.211581	343	2069	3289	108.67476	154.094161	125.181631	16.541924	0	100	0	100	100	0	0	364.8723	3.9652	91.2411	17658	7.3054	1523	471.5211	1140	104.7581	560	-0.0047519	15971	76.7726	16035	272.4852	265	418.1967	5686
480	252	360	227	5825	76	3	-25.347989	-0.384905	-27.372513	-13.186504	26.987608	86	9.29302	72.15	40.63329	37.09842	35.339183	500	2064	3268	138.764445	105.173232	132.534119	39.833418	0	100	0	100	100	0	0	384.0723	6.9704	94.6276	14731	7.4942	1913	418.3435	300	124.2876	420	-0.12698	30952	100.2832	24336	309.6053	5734	341.1169	4579
268	201	247	68	474	22	1	-27.196692	-0.554773	-29.752172	-12.314515	29.197399	69	8.325623	58.01	36.22939	28.913127	25.321892	349	1421	3099	131.07674	181.103205	124.6101	7.135351	0	100	0	100	100	0	0	211.1409	1.9425	41.6128	4712	2.0735	773	272.8554	1050	128.6103	740	0.055628	16480	104.1315	14239	217.3526	1281	239.206	906
268	194	236	74	505	22	2	-19.520132	-5.738064	-22.884518	-12.829435	17.146454	20	4.555109	42.38	30.137911	31.077056	26.909542	305	2157	3012	66.678173	111.986598	90.582023	4.694003	0	100	0	100	100	0	0	246.2569	3.5787	41.6754	4634	1.9853	722	268.2308	1310	106.5643	300	0.089034	16779	69.7948	10910	221.2629	9	254.9968	135
215	172	199	43	215	15	1	-26.60192	-12.652754	-32.164888	-22.892186	19.512134	27	5.244016	22.28	18.956295	14.395685	20.246668	220	2657	3596	71.161009	133.474108	134.219872	6.582183	0	100	0	100	100	0	0	233.9464	3.6404	97.2698	9332	8.2081	774	233.9464	1540	171.9824	200	0.03506	7088	32.7786	5676	197.7966	0	229.9812	0
472	131	216	341	3668	61	16	-5.028226	-2.785032	-42.368121	-19.659581	39.583089	93	9.664675	40.29	41.069906	38.163807	37.5775	349	2140	3338	121.178749	156.355497	127.519563	13.452208	100.310391	80.062305	19.937695	33.333333	19.937695	12.461059	7.476636	340.757	2.2174	56.3723	9527	0.95998	1140	479.6508	4590	114.1058	1320	0.0027127	12092	76.1653	12007	231.7998	3902	318.9471	11679
433	131	197	302	1959	44	12	-23.882507	-3.901994	-42.188816	-20.59185	38.286822	80	8.98041	38.67	43.588496	39.856992	38.451105	374	2156	3413	111.862638	152.99549	116.862756	9.261651	57.484389	82.375479	17.624521	21.072797	0.191571	5.747126	0.383142	272.8554	2.2945	46.5545	6283	0.32207	1146	440.3572	4150	102.9825	5900	-0.0044624	10735	99.9451	10252	196.2775	1328	238.1119	5353
488	105	258	383	3050	55	17	-8.824287	0.021126	-41.950771	-12.282106	41.971897	60	7.779717	57.21	50.530819	47.509039	42.038308	457	1928	3224	111.349494	141.140371	117.308658	13.912534	44.239011	92.790698	7.209302	37.906977	20.232558	3.72093	3.488372	364.8723	1.9425	68.8742	11429	0.42919	2813	496.3331	3260	114.1058	2150	0.00082151	16563	162.7225	16569	261.1876	1556	315.2699	6267
472	103	193	369	1761	42	15	-40.148013	-2.935775	-44.831188	-20.696187	41.895413	62	7.937027	37.81	43.249641	37.93642	35.822531	385	2017	3302	120.138811	158.005063	115.421057	12.980671	37.671537	82.884311	17.115689	21.077655	0.158479	7.448494	0.158479	313.6277	2.5424	45.1485	5628	0.20979	1159	471.5211	8440	104.7581	290	-0.00047012	10107	105.9888	10106	192.8363	517	264.0171	6325
448	110	194	338	2316	48	11	-16.486239	-2.704806	-30.994342	-15.945638	28.289537	30	5.481513	47.22	43.907217	37.175519	35.130182	461	2054	3312	139.957779	151.804092	115.5644	15.330711	13.389665	100	0	100	100	0	0	390.6942	2.6308	53.5956	6418	0.76102	1496	447.9496	1430	112.1718	2900	0.01603	11108	115.2215	9929	189.8123	229	283.0965	11890
496	153	236	344	1891	43	13	-2.23818	-1.817324	-22.004482	-7.948479	20.187158	21	4.652466	69.24	46.220705	42.967022	36.548354	629	1846	3175	157.131166	131.139214	132.041845	8.053549	0	100	0	100	100	0	0	418.3435	3.0683	52.7993	9042	1.5232	2220	487.9207	1560	122.181	1590	0.088501	23131	162.7901	14043	252.4019	794	324.3471	6689
418	126	200	292	5112	72	11	-17.373563	-4.985153	-36.877295	-16.861382	31.892142	40	6.402939	43.89	39.635365	34.532797	30.956358	400	1932	3189	133.423503	154.258	112.837842	24.01406	14.087268	100	0	100	100	0	0	254.25	2.2174	48.0381	5951	1.0424	1317	496.3331	2620	124.2876	2040	0.043912	16553	117.6253	12177	185.4308	1841	268.8153	13582
411	103	216	308	4511	67	12	-7.799194	-1.791186	-41.528237	-20.946595	39.737051	148	12.193712	43.43	35.752663	35.213047	32.203763	444	2146	3261	83.125116	116.074049	63.225493	17.543674	20.270998	79.646018	20.353982	42.477876	11.504425	14.159292	6.19469	250.5027	3.3421	69.4471	7143	1.9336	1205	425.5563	2780	112.1718	70	0.02155	15334	88.3257	14312	222.885	3291	332.3004	7950
391	100	179	291	965	31	10	-10.201127	-6.639499	-29.397281	-16.562266	22.757783	31	5.570305	39.77	37.456194	34.976526	29.555936	424	2077	3219	112.506291	142.296787	97.90854	12.579561	0	100	0	100	100	0	0	181.0323	2.6308	18.0676	1553	0.31628	287	323.7224	3840	140.0864	1400	0.040053	13927	74.0294	7878	177.8774	21	237.5801	3865
488	140	197	348	2521	50	12	-15.15001	-1.941851	-28.948735	-12.824072	27.006883	38	6.232325	55.84	45.068163	42.612119	38.778996	471	1920	3202	124.563868	128.715574	110.258824	18.630883	0.148026	100	0	100	100	0	0	308.2704	1.9425	40.9235	5449	0.75286	1261	496.3331	3690	102.9825	2090	0.054715	20033	113.512	11115	210.6012	1672	369.1322	6819
308	114	202	193	2780	53	7	-24.552873	0.005707	-29.100719	-12.267174	29.106426	53	7.317714	66.8	39.676892	40.634496	34.325923	641	1839	2864	160.991697	123.580616	122.99991	12.887434	0	100	0	100	100	0	0	487.9207	2.4153	93.9844	11887	4.3839	1713	487.9207	1170	114.1058	570	-0.0097193	10036	58.2841	9966	189.3644	965	271.5625	13348
488	208	341	280	6842	83	14	-25.337655	0.374203	-30.675114	-8.446381	31.049317	78	8.880328	70.9	43.935127	38.089335	33.504091	549	1594	3213	157.831352	109.846837	105.698601	11.451392	0	100	0	100	100	0	0	364.8723	6.1843	73.7988	9503	3.8089	1528	496.3331	1580	157.8934	30	0.17747	48664	123.6904	25255	285.9729	2862	386.6771	15323
472	122	322	349	8027	90	17	-18.601331	1.476942	-25.655677	-8.921329	27.132619	46	6.838141	64.79	43.052042	38.995527	33.004583	511	1909	3284	130.652685	137.315644	95.471375	30.692679	0	100	0	100	100	0	0	377.5626	3.6404	76.5036	10652	3.0079	1610	471.5211	1850	112.1718	10	0.097369	34777	115.1563	23804	293.713	5947	379.8294	11247
488	230	338	258	4858	70	11	-26.995838	-1.843754	-28.275191	-12.904053	26.431437	59	7.697492	56.63	33.835177	36.592885	24.451818	626	1839	3002	123.645834	92.27915	81.593507	14.968682	0	100	0	100	100	0	0	384.0723	5.9764	146.7549	17377	10.883	1390	496.3331	1620	118.0744	250	0.031132	23407	81.174	22366	318.135	1591	412.8978	11781
297	153	201	145	2208	47	1	-29.128023	-3.690835	-30.896852	-14.059959	27.206017	50	7.106161	51.48	36.973336	28.566473	27.690586	354	1862	3065	79.742755	144.636999	82.204065	33.007815	0	100	0	100	100	0	0	321.7187	2.5862	37.3374	5211	1.0783	983	487.9207	1740	137.712	900	0.035225	11642	72.531	10235	191.8964	211	367.0888	29200
226	118	161	108	948	31	1	-24.906818	-9.765385	-29.814009	-19.647079	20.048624	29	5.426325	38.27	25.447841	24.962704	24.39025	319	2070	3199	110.698788	101.879058	75.826522	32.448088	0	100	0	100	100	0	0	171.9824	2.2945	35.9796	2754	3.2565	216	226.0832	1610	118.0744	460	0.059784	7521	37.3556	4875	147.9814	766	180.7306	4113
404	145	233	259	2073	46	10	-24.307783	-1.304586	-30.818159	-11.484327	29.513573	61	7.871963	63.85	39.364233	40.607002	32.29207	512	1873	3042	117.622545	124.486743	106.501939	14.389064	0	100	0	100	100	0	0	263.6845	3.3421	60.2086	6611	2.6595	1242	404.2826	870	104.7581	960	0.0098908	14256	110.9031	14255	229.8285	365	293.437	4298
488	114	284	374	10247	101	12	-27.387635	-1.249409	-29.172505	-9.210286	27.923096	61	7.853182	77.13	40.940692	41.176914	36.406551	587	1884	3114	109.667036	126.925525	104.823987	15.621048	0	100	0	100	100	0	0	312.8418	4.7855	108.0774	9685	6.0527	1500	496.3331	620	114.1058	500	-0.017474	19799	95.6293	19670	258.0944	2489	408.3672	6004
496	103	196	393	3264	57	17	-10.547564	-1.841193	-41.797197	-14.881641	39.956004	64	8.032626	50.17	50.24281	47.120954	43.581352	476	1975	3172	101.321209	133.698873	126.330735	18.002285	33.343311	92.807018	7.192982	37.894737	16.491228	4.912281	0.175439	331.4348	2.2174	46.1516	5516	0.18637	1490	496.3331	5680	102.9825	1120	0.002807	10783	131.4902	10543	202.3295	1346	298.5922	12844
496	96	205	400	4745	69	14	-10.373373	0.148823	-43.06848	-16.751281	43.217302	70	8.390688	45.91	49.882626	45.150177	40.393496	480	1934	3105	116.799785	154.233622	108.347288	20.340689	30.512653	92.12963	7.87037	21.604938	9.722222	3.703704	0.308642	496.3331	1.9425	55.7028	7653	0.20406	2331	496.3331	6130	89.8197	3100	0.0028066	12591	143.564	12290	201.7548	1191	331.6566	12050
448	118	211	330	4247	65	10	-21.355617	-4.90112	-41.902748	-17.391481	37.001628	81	9.049905	46.83	42.813747	42.006951	38.309499	438	2045	3216	104.626295	146.083989	124.216435	17.149618	45.865166	89.367816	10.632184	35.344828	15.517241	9.195402	0.574713	418.3435	2.4993	52.8113	7137	0.59942	1230	471.5211	7300	110.2706	3640	-0.0063571	13474	91.6053	12944	208.2593	1896	266.5608	9456
426	108	228	317	2073	46	11	-28.346776	0.28879	-41.895451	-12.363276	42.184241	92	9.637307	61.5	51.151101	48.354699	43.058576	519	1975	3172	117.660775	144.687633	118.911654	10.890581	27.256298	90.379747	9.620253	39.493671	13.417722	6.582278	1.518987	352.6086	1.9673	52.7695	7968	0.3836	1810	471.5211	6300	104.7581	440	-0.0040649	14195	130.2372	13931	232.8935	1240	292.504	7118
496	101	235	395	4788	69	17	-14.65161	1.078311	-44.738831	-14.541099	45.817142	99	9.996208	56.73	51.067657	48.47306	44.356657	446	1924	3203	113.439547	134.923291	121.84884	18.810036	49.851003	86.59612	13.40388	23.45679	0.176367	3.880071	0.176367	377.5626	2.0709	63.0341	8080	0.26161	2160	496.3331	11790	102.9825	3210	0.00089955	16190	134.8667	16179	234.0234	2539	313.5748	5582
488	101	190	387	3003	55	14	-20.56104	-2.025202	-48.794146	-16.903215	46.768944	76	8.762751	45.62	47.636239	44.669194	41.605912	458	2063	3307	113.481661	132.566752	126.252208	16.930736	63.506119	81.661442	18.338558	29.153605	1.253918	8.777429	0.15674	411.2529	2.0709	54.7364	6670	0.2563	1454	496.3331	8440	102.9825	1890	-4.8104e-005	11057	105.1798	11064	194.6174	1223	314.1795	9484
496	120	216	376	3904	62	13	-17.965936	-1.836412	-36.620077	-15.999058	34.783665	54	7.394339	47.11	45.590902	41.186731	38.622068	520	2028	3200	126.279288	153.186645	151.729511	19.36231	13.088164	98.765432	1.234568	51.028807	47.736626	1.234568	1.234568	282.3453	1.9425	59.1678	7216	0.81234	1351	496.3331	5010	104.7581	1400	-0.0024518	12303	99.0848	12275	208.7264	1163	290.7485	6875
365	114	174	251	1196	35	9	-7.898077	-5.080516	-27.202366	-11.435397	22.121849	24	4.994179	50.5	41.91704	38.033227	31.767352	571	1813	3256	137.64154	166.350126	128.611761	11.921338	0	100	0	100	100	0	0	334.9815	2.4153	58.1843	5651	1.359	1303	418.3435	390	106.5643	1870	-0.034686	11065	117.178	9073	186.8469	83	333.0538	3550
278	140	217	137	1558	39	6	-13.354919	-7.986744	-37.48208	-18.4949	29.495336	62	7.903663	42.55	39.317108	37.486786	33.792015	427	2016	3170	141.911334	146.627116	137.433876	18.752773	5.577299	98.630137	1.369863	72.60274	26.027397	1.369863	1.369863	272.8554	2.4153	59.3598	7078	1.4271	1098	390.6942	2450	130.8277	30	-0.014856	13086	84.3616	12279	222.3007	1265	294.2916	5454
448	114	171	334	1931	44	14	-34.79626	-9.231263	-39.348296	-20.159206	30.117034	42	6.530061	38.4	37.524987	36.710897	31.53988	495	2075	3282	140.342463	137.889389	139.054153	12.879278	10.452721	99.435028	0.564972	91.525424	7.909605	0.564972	0.564972	404.2826	2.1066	63.4316	7323	1.2948	1204	404.2826	2700	102.9825	1740	-0.01793	9366	88.123	7881	167.7056	398	242.5928	5014
341	118	215	223	4533	67	9	-26.074042	-10.689511	-30.664229	-19.663542	19.974717	27	5.2798	33.74	27.172798	28.141056	25.841974	393	2182	3147	103.752891	134.241537	127.523231	0	0	100	0	100	100	0	0	352.6086	4.868	123.2804	8064	7.9255	1605	352.6086	1000	104.7581	340	0.0022171	13513	78.5675	13602	225.6252	1157	293.2297	3396
347	172	217	175	1025	32	1	-26.322123	-1.092454	-30.777512	-9.99565	29.685058	78	8.845984	81.26	40.25669	41.186922	39.500966	580	2168	3429	90.464417	77.850659	124.87957	3.984549	0	100	0	100	100	0	0	207.072	3.5787	41.8998	4055	1.5109	514	425.5563	980	133.0834	130	-0.025165	8669	42.6659	7962	219.7798	27	346.8935	12375
318	126	194	192	5030	71	8	-27.973167	-4.956954	-29.169636	-14.616197	24.212681	54	7.348687	29.36	26.174198	27.346092	34.642775	343	2201	3234	86.375208	94.144476	106.538155	0	0	100	0	100	100	0	0	218.4844	2.2174	69.3235	5105	4.4877	662	318.2356	960	86.8007	390	-0.0039076	7761	47.467	7788	184.1201	28	285.4338	1212
259	108	184	151	2339	48	7	-25.466961	-2.388644	-36.813174	-17.354184	34.42453	83	9.110883	54.71	35.457046	33.296939	30.552587	442	2398	3330	146.069293	140.285544	149.307118	13.266003	0	100	0	100	100	0	0	384.0723	2.2945	114.4333	15079	13.0307	1119	463.5293	1430	108.4016	350	0.012728	7641	42.4388	7558	180.167	853	295.1235	6007
226	129	189	97	1141	34	4	-24.008108	-2.99301	-35.228695	-20.63394	32.235685	67	8.232767	49.04	27.392073	32.083672	31.006817	484	2341	3333	109.102567	81.646201	125.125064	0	0	100	0	100	100	0	0	214.4155	3.7031	101.1733	6250	6.4577	979	425.5563	730	110.2706	270	-0.019796	7711	41.3497	7455	191.0606	2436	325.3837	20373
215	122	164	93	1051	32	5	-28.851361	-4.510824	-30.590858	-18.081405	26.080034	50	7.097217	41.17	27.454635	26.758541	32.727232	439	2410	3387	60.616989	80.203812	81.236799	0	0	100	0	100	100	0	0	197.1861	2.2557	39.3802	3521	3.3107	348	222.2513	1160	110.2706	280	-0.0046604	3655	27.2949	3657	152.7283	72	206.4049	502
282	112	167	170	2379	49	7	-25.150679	-8.334122	-33.53757	-20.037852	25.203448	51	7.200977	43.97	26.341243	21.15252	30.600796	388	2457	3527	105.992488	153.989682	76.962013	13.653918	0	100	0	100	100	0	0	157.8934	2.3341	65.7017	3590	5.0854	342	292.1653	1420	106.5643	360	0.00045587	3392	23.2749	3405	161.8329	67	284.8626	106
464	84	182	380	2045	45	15	-5.225085	-0.114841	-41.462864	-14.54187	41.348024	64	8.001541	57	51.244102	49.648986	46.744739	541	2059	3214	110.745601	136.598878	131.007844	11.38166	32.780644	91.176471	8.823529	20.989305	16.042781	5.748663	0.13369	371.1632	2.2174	61.9672	6708	0.26328	1563	471.5211	1770	99.5212	1890	-0.00066277	9481	109.5772	9466	181.1057	284	264.9084	8262
496	105	183	392	3255	57	16	-27.590711	-3.453316	-43.150484	-19.135623	39.697168	80	8.948774	41.09	47.312576	43.302746	39.192721	495	1963	3144	120.466522	142.026013	118.73264	17.427289	71.172825	84.504792	15.495208	18.370607	0.638978	6.070288	0.479233	282.3453	1.9012	47.6334	5029	0.20843	1256	487.9207	9100	86.8007	8810	0.0017266	10227	113.5305	10117	179.8624	1232	276.2925	7348
480	122	192	357	3701	61	15	-1.290227	-1.290227	-40.898304	-15.015702	39.608077	61	7.827855	51.38	46.821517	46.139875	43.170842	475	2086	3260	97.356389	145.125949	145.964891	19.199455	49.756764	79.946524	20.053476	38.502674	15.775401	12.032086	8.02139	455.6728	2.4153	74.1928	9754	0.85486	1589	471.5211	1380	108.4016	2120	-0.0083282	10911	77.4398	9987	191.2969	1142	273.7919	11606
404	101	171	303	1700	41	11	-12.017473	-2.329749	-41.315292	-18.12409	38.985543	59	7.70858	41.14	46.607213	44.183341	40.362047	434	2097	3248	121.62883	139.541591	126.921911	12.939234	45.599284	94.931774	5.068226	40.935673	7.602339	2.534113	0.389864	302.3268	2.0013	54.2283	5450	0.32538	1178	418.3435	6960	102.9825	1070	9.0379e-005	8530	100.423	8537	178.2978	894	274.3398	7486
472	105	184	367	3386	58	14	-31.996377	-1.537386	-45.278903	-18.50356	43.741517	84	9.177097	42.92	48.239292	46.532865	42.261808	460	2018	3201	124.941748	147.647056	130.15718	18.056439	78.502274	82.030178	17.969822	22.085048	0.274348	4.389575	0.274348	364.8723	2.1066	64.6057	6838	0.26534	1659	471.5211	7510	99.5212	3440	0.00012167	9954	106.7647	9959	185.8492	1151	293.5409	8369
472	110	202	361	3618	60	18	-11.61037	-0.112064	-42.091949	-14.207315	41.979885	71	8.472407	58.19	51.742705	48.636053	44.980778	488	2069	3208	133.379827	135.27359	124.675361	13.299569	67.706608	84.444444	15.555556	34.62963	1.481481	7.222222	0.185185	463.5293	2.0013	66.7373	8499	0.41742	1884	463.5293	1040	97.8344	3910	0.0030519	11264	111.116	11044	197.4406	1049	282.6035	7095
418	112	192	306	3143	56	10	-21.081707	-11.509839	-41.214916	-21.449801	29.705077	32	5.683992	30.48	36.238313	28.913616	29.530989	377	1974	3297	123.016929	154.757844	130.403668	17.804406	4.960452	97.790055	2.209945	97.237569	0.552486	2.209945	2.209945	237.98	2.1066	52.0787	5585	0.85718	1035	384.0723	3460	104.7581	2900	0.022586	12376	98.1889	9512	180.5966	663	249.97	7125
404	116	200	288	2462	50	11	-23.003069	-16.849766	-39.834362	-24.701146	22.984596	29	5.439587	25.65	29.394679	22.566271	23.984173	396	2086	3421	110.67808	155.300349	104.768708	14.353454	16.086022	99.180328	0.819672	85.245902	13.934426	0.819672	0.819672	233.9464	2.1066	50.1015	5064	0.95709	970	447.9496	2110	104.7581	1190	0.0039391	9951	75.8933	9914	185.6161	640	275.3845	3606
365	108	187	256	3442	59	9	-28.145292	-14.218161	-37.911777	-22.608239	23.693616	32	5.693005	26.88	30.62919	23.116928	21.039591	388	2137	3288	121.769939	130.434218	100.589051	15.846578	0	100	0	100	100	0	0	302.3268	2.2557	58.5643	5596	1.7185	793	404.2826	3380	112.1718	780	0.036744	14183	62.2371	10175	198.3439	1600	287.4101	6368
384	126	234	258	5612	75	10	-40.949704	-10.408125	-42.479387	-22.147762	32.071262	98	9.94816	44.74	42.819907	32.865251	32.732563	448	1991	3208	117.323138	146.937734	94.035329	23.909899	0	91.919192	8.080808	46.464646	45.454545	8.080808	8.080808	318.2356	2.817	55.6026	6609	1.2328	1085	479.6508	3090	118.0744	190	0.021903	16446	82.179	14664	246.572	3826	343.4277	7030
472	98	189	374	5686	75	14	-18.029682	-14.297031	-38.197115	-22.885545	23.900085	31	5.646987	29.71	28.014459	25.021276	20.507409	363	2143	3447	109.13278	136.093671	103.956943	47.847498	0	100	0	100	100	0	0	471.5211	2.1066	63.5199	10983	2.0461	2063	487.9207	1620	112.1718	100	0.068056	16660	84.4866	11298	201.9748	3320	303.9682	18700
488	116	211	372	9079	95	13	-27.770096	-9.063933	-35.324432	-21.29479	26.260499	46	6.818804	37.58	29.488846	29.67221	24.409382	481	1953	2864	117.251275	108.520353	88.124003	18.44686	0	100	0	100	100	0	0	229.5896	1.9673	82.2405	5193	3.049	1270	487.9207	850	112.1718	270	-0.040646	15014	80.5558	13849	206.394	2671	305.3082	13667
488	101	312	387	15612	125	17	-25.272239	-4.078945	-28.823667	-16.692177	24.744722	42	6.50881	31.33	34.396211	23.27405	24.281484	514	1954	3023	100.661536	138.445747	135.292382	0	0	100	0	100	100	0	0	479.6508	8.1677	138.9306	20276	10.2459	2234	487.9207	1250	99.5212	340	0.035941	13561	48.933	12659	231.5836	3590	394.4678	26200
347	118	237	229	5794	76	5	-24.73519	-13.11163	-42.354748	-24.37561	29.243118	60	7.750473	25.05	24.778293	16.691866	19.535107	380	2458	3559	95.978932	109.048837	86.892897	33.547336	0	100	0	100	100	0	0	192.8899	1.934	57.2143	4450	3.8402	535	364.8723	770	108.4016	50	-0.017821	10008	43.9669	9820	219.3019	7366	299.4094	8570
282	116	214	166	3523	59	8	-33.083446	-14.56651	-34.282574	-24.758412	19.716064	43	6.559606	16.83	23.272621	9.126889	19.159502	446	2040	3417	135.792469	156.259874	147.219047	0	0	100	0	100	100	0	0	286.2082	6.7419	92.297	7747	9.6619	659	496.3331	1220	116.0731	50	0.010039	6262	24.7681	6218	234.7073	0	496.3331	0
404	172	335	232	5650	75	3	-30.921881	-4.932731	-30.921881	-14.829016	25.98915	53	7.327266	51.41	37.214078	32.474536	30.991938	499	2066	3273	195.763503	137.016515	144.610951	4.88304	0	100	0	100	100	0	0	404.2826	2.2945	71.3033	12298	3.6264	2033	411.2529	1100	104.7581	550	0.033537	23402	94.0778	22676	286.3798	8971	339.5509	6502
341	114	191	227	6396	80	6	-28.307478	-9.766456	-43.985293	-23.161313	34.218836	102	10.109493	44.35	27.279613	29.668629	22.673936	374	1562	2925	197.580054	192.350286	136.620778	0	0	100	0	100	100	0	0	233.9464	2.2174	63.1042	6744	12.0579	157	250.5027	1660	104.7581	220	-0.0014711	1826	12.0661	1826	138.0648	0	250.5027	0
391	100	223	291	6394	80	9	-28.406337	-5.165539	-29.515802	-16.487317	24.350263	48	6.932189	47.5	37.261858	29.445868	30.031055	467	2046	3282	108.437682	167.68869	102.995549	64.141324	0	100	0	100	100	0	0	346.6321	2.7692	80.063	7895	3.4081	1256	397.4303	1960	99.5212	530	0.095194	22661	65.832	12130	236.328	5278	290.5726	8133
384	140	277	244	8436	92	3	-30.451232	-5.928178	-31.706659	-15.285113	25.77848	67	8.204383	50.76	37.523249	30.572619	27.027194	652	1389	3090	113.089862	122.403224	179.069386	55.970143	0	100	0	100	100	0	0	248.9523	2.4993	43.5276	4049	2.1556	671	384.0723	810	110.2706	40	-0.033805	23851	108.5579	23113	232.6975	15598	288.9581	18093
496	108	184	388	1996	45	17	-14.676784	-4.071859	-40.996738	-19.121144	36.924879	50	7.127383	36.85	42.986254	37.852717	35.615252	367	2096	3282	123.331587	169.674685	115.116788	17.931401	34.141298	94.056848	5.943152	43.410853	22.997416	5.167959	0.775194	365.7396	2.1429	48.6897	6870	0.35364	1682	496.3331	6990	101.2371	2760	0.012945	12864	118.2769	10051	189.842	684	302.2295	14541
496	110	208	386	6946	83	17	-11.919027	-5.132627	-43.325769	-19.17301	38.193143	59	7.745325	35.17	45.523176	40.918664	38.238079	389	2044	3242	121.889694	148.236754	122.401083	28.264867	79.629173	73.542601	26.457399	18.236173	1.943199	8.221226	0.149477	432.8935	1.7756	58.6517	7131	0.2579	1725	496.3331	1290	99.5212	8210	0.00027284	12424	108.3615	12428	200.1677	1537	308.1607	10947
341	110	171	230	1178	34	9	-21.855426	-10.916145	-41.778809	-20.620478	30.862663	35	5.980595	34.81	35.547319	31.577978	32.252987	339	2086	3184	111.637348	139.092311	112.333891	20.550311	10.237669	100	0	100	100	0	0	218.9643	2.1798	36.0472	3642	0.66217	657	364.8723	2020	92.9436	540	0.0071433	8271	88.0238	8049	169.8717	47	260.4304	5013
433	143	209	290	4645	68	11	-34.796022	-6.814098	-42.335821	-23.105452	35.521723	47	6.870883	29.29	34.771145	30.274297	30.113593	386	2073	3199	95.010477	123.684571	91.420479	24.303129	36.056883	91.880342	8.119658	68.803419	4.273504	6.837607	1.282051	221.8663	2.4569	43.0483	5082	0.42982	1330	447.9496	1010	102.9825	3710	0.0046053	11275	133.7492	11175	192.9936	1190	328.3174	11312
472	140	211	331	2908	54	12	-21.955229	-4.479187	-33.494738	-15.291653	29.015551	33	5.765056	45.45	41.239938	41.137233	35.323614	470	1885	3171	128.478819	136.705574	115.061274	11.713785	2.967321	100	0	100	100	0	0	323.7224	3.0683	69.9742	8571	1.1168	2150	471.5211	3470	116.0731	2470	0.034709	16153	138.7353	12585	211.213	408	291.3465	11692
204	147	173	57	448	21	1	-28.728118	-2.59462	-30.902898	-19.197599	28.308278	75	8.705447	39.64	21.476394	20.034604	24.373755	586	1529	3124	128.104377	147.560218	264.38496	0	0	100	0	100	100	0	0	197.1861	2.4153	40.4114	4178	2.8168	221	282.3453	600	140.0864	30	-0.0089606	1471	7.9467	1419	175.71	0	282.3453	0
456	184	308	272	6493	81	9	-26.337147	-12.919189	-32.039654	-19.910243	19.120464	22	4.772758	33.4	25.652717	24.60452	27.867962	564	2118	3383	112.291456	139.22796	131.938292	0	0	100	0	100	100	0	0	276.2006	3.1212	116.3286	10398	9.3294	1041	463.5293	1280	150.0002	190	0.0061665	11664	45.0466	11694	273.7977	2339	418.0612	5192
297	118	183	179	2340	48	7	-32.866841	-7.609575	-38.856899	-19.128795	31.247324	58	7.667616	41.02	31.344171	22.388987	23.958699	480	1734	3054	98.518748	172.960462	128.520702	17.758205	0	77.192982	22.807018	68.421053	8.77193	22.807018	22.807018	471.5211	2.6762	77.7523	12208	3.4401	1823	496.3331	1460	106.5643	510	0.024342	9859	52.9934	9204	196.615	1025	349.2768	18225
472	107	195	365	3718	61	16	-21.247351	-2.153375	-46.461691	-21.468289	44.308316	56	7.50381	35.42	43.178734	37.798186	39.183529	392	2126	3334	103.126774	146.854816	118.531236	16.924243	18.231983	93.141946	6.858054	56.778309	6.698565	3.668262	0.637959	334.9815	1.9425	60.284	6899	0.27866	1604	496.3331	7480	104.7581	30	0.0008789	11552	104.4726	11530	193.8505	1241	287.8034	10579
391	103	167	288	1143	34	13	-29.455372	-12.826046	-41.878955	-24.935237	29.052909	39	6.253065	25.53	36.815668	31.860168	31.322617	396	2076	3217	133.65525	157.102762	125.96159	14.058314	19.771786	92.356688	7.643312	35.66879	0.424628	2.547771	0.212314	334.9815	2.1429	43.4819	4517	0.29343	904	364.8723	2260	102.9825	4200	0.0013443	7448	85.6331	7406	165.4501	342	217.7021	4061
496	98	215	398	4427	67	17	-22.607818	-7.769207	-44.207482	-19.528177	36.438275	58	7.626277	35.49	43.321352	38.952813	35.846804	421	2016	3286	103.711663	135.245083	103.519296	13.601111	14.616972	91.525424	8.474576	37.711864	1.694915	3.177966	0.423729	471.5211	1.9425	51.9327	7781	0.37644	1595	496.3331	8590	96.1762	2250	0.016205	19233	128.3826	12761	205.8814	1818	305.0774	14618
472	103	170	369	4989	71	13	-35.413708	-11.888825	-39.668424	-23.899008	27.779599	40	6.382917	29.06	33.482338	29.026297	29.590107	534	2040	3360	81.946739	154.51212	116.281221	28.86898	18.598024	100	0	100	100	0	0	259.8665	2.1066	69.3287	5006	1.0514	1033	390.6942	2810	112.1718	2320	-0.0054064	7752	79.9789	7601	156.2969	642	228.235	7768
488	118	184	370	7478	86	17	-15.067309	-13.450267	-37.138699	-22.041678	23.688431	38	6.180968	31.43	30.939051	27.312583	25.437049	473	2024	3386	90.877994	146.904879	112.249073	29.362444	0	100	0	100	100	0	0	237.98	2.0709	55.7861	4579	1.4462	1161	447.9496	1330	102.9825	170	0.043431	9519	111.304	7346	164.686	261	248.7341	7958
292	114	165	178	1718	41	7	-19.580879	-8.601531	-36.069052	-19.72203	27.467521	33	5.801359	37.75	31.695738	26.636616	25.504272	508	1794	3200	98.179212	174.368028	129.512101	14.585289	0	100	0	100	100	0	0	233.9464	1.934	73.6453	4984	2.9379	881	312.8418	1010	112.1718	850	0.031941	8678	71.9291	7517	168.8494	626	243.3161	4572
318	116	161	202	1819	43	8	-15.930903	-11.551649	-38.217586	-19.534798	26.665937	21	4.685073	32.21	34.852516	29.433988	25.762183	444	1769	3146	82.676662	152.244163	118.558701	20.133271	14.285714	99.180328	0.819672	93.442623	5.737705	0.819672	0.819672	352.6086	2.0709	50.6121	5258	0.996	1279	471.5211	3320	102.9825	2290	0.045262	12903	110.9649	8240	174.2389	1742	297.6437	9626
318	116	156	202	1414	38	8	-24.870687	-14.577104	-30.212666	-21.089675	15.635563	16	4.065836	30.75	32.201455	24.317136	20.466781	427	1718	3272	115.572113	172.472251	140.55387	23.605098	0	100	0	100	100	0	0	269.4363	2.2945	71.2621	5162	2.8406	869	487.9207	1990	102.9825	930	0.035348	9596	75.1834	8171	165.3599	418	263.7693	17196
255	114	138	141	999	32	6	-28.68436	-17.146939	-30.869167	-23.211425	13.722228	16	4.016148	23.63	22.265558	22.643336	15.308332	454	1879	3082	53.893467	101.37039	163.444728	15.020856	0	100	0	100	100	0	0	282.3453	2.1429	78.1867	7464	4.8155	1348	371.1632	1140	104.7581	210	0.045894	7279	55.0228	6437	161.4318	801	280.3919	8321
201	140	158	60	479	22	3	-25.979642	-10.99014	-33.725646	-22.719807	22.735506	61	7.863849	10.111	20.692357	15.056565	17.466214	515	1716	2956	58.898112	124.979358	120.55319	0	0	100	0	100	100	0	0	226.0832	3.3998	75.9121	4157	4.3395	901	418.3435	1070	97.8344	440	0.023424	10123	64.4183	9959	189.4343	64	355.2544	7960
302	259	284	43	233	15	0	-29.894163	-16.062118	-29.894163	-21.642603	13.832045	25	5.089125	5.543	7.792056	10.132917	18.051051	308	2301	3266	99.393858	93.689779	52.610631	0	0	100	0	100	100	0	0	197.1861	4.5502	70.2591	4706	5.3338	694	302.3268	810	101.2371	380	0.017775	7105	47.061	7019	170.1222	867	263.8927	3363
496	107	195	390	8201	91	13	-30.476312	-17.645378	-37.281882	-26.335287	19.636505	29	5.461324	17.41	22.560609	9.924262	13.891048	373	2170	3400	92.208414	110.783969	85.201459	29.545304	0	100	0	100	100	0	0	249.9407	5.0417	122.3151	6008	11.9337	743	487.9207	1220	106.5643	280	0.012068	6784	38.7714	6709	150.1075	785	205.2481	3930
472	124	204	347	9138	96	17	-29.277258	-14.646705	-30.805662	-23.80992	16.158957	25	5.031382	13.77	22.656645	12.204162	16.995459	432	1974	3399	89.06335	133.352269	137.071301	0	0	100	0	100	100	0	0	336.1432	3.7031	102.0238	9427	9.562	868	471.5211	760	112.1718	220	-0.0096745	5715	27.0606	5674	197.1518	244	310.5169	19457
246	124	161	122	1741	42	5	-27.950362	-16.660203	-33.026822	-22.288189	16.366619	28	5.309655	13.598	25.190432	14.636422	5.407616	553	1267	2593	137.026437	150.845681	106.709809	14.211019	0	100	0	100	100	0	0	197.1861	2.2945	58.4196	2923	4.2111	367	282.3453	1140	112.1718	210	0.011625	4303	31.6674	4223	152.9845	332	214.8615	4548
278	129	168	149	1661	41	4	-31.244511	-14.091127	-31.92139	-23.152699	17.830263	40	6.356689	12.43	23.343011	13.605146	8.621309	405	1437	3126	130.433049	145.087199	102.46764	0	0	100	0	100	100	0	0	282.3453	2.6762	86.9715	8179	6.0585	993	471.5211	1040	102.9825	320	0.0065688	6262	34.1582	6261	175.3835	830	376.9332	17893
242	131	175	111	1764	42	4	-24.405132	-16.403269	-32.07319	-22.32122	15.669921	24	4.928343	13.747	16.798351	14.334051	13.568015	333	1978	3539	55.249806	84.928783	34.480741	22.866173	0	100	0	100	100	0	0	367.3531	2.3743	82.1315	9451	8.2202	743	463.5293	1310	96.1762	380	0.020421	6184	39.0697	5902	166.8635	891	363.6069	19968
391	122	185	269	6380	80	8	-24.605591	-16.86827	-29.357088	-22.136355	12.488818	14	3.767761	12.837	14.292357	16.181164	21.034959	352	2218	3070	78.83458	118.815054	130.86319	28.047706	0	100	0	100	100	0	0	259.2152	2.3341	86.2991	6777	7.3564	839	404.2826	830	99.5212	510	-0.01062	9126	60.2398	9140	173.3941	23	331.7489	10522
488	103	159	385	2288	48	13	-24.125449	-12.096268	-42.23595	-24.327466	30.139682	35	5.947586	27.15	37.827453	32.130863	30.224938	421	1871	3199	88.227518	130.913981	108.666859	14.835943	35.807876	86.381323	13.618677	36.381323	0.389105	6.809339	0.194553	411.2529	1.934	54.4117	5702	0.24747	1637	479.6508	9880	102.9825	2130	0.0031751	7498	111.3996	7255	161.6853	277	294.5628	8316
488	93	160	395	2264	48	18	-35.211433	-7.680106	-46.613183	-22.955154	38.933077	53	7.28678	33.84	41.73319	36.338263	34.23033	438	1876	3190	90.434515	150.898883	120.467364	15.027793	40.66276	92.883212	7.116788	29.927007	16.058394	5.839416	0.364964	432.8935	1.9012	55.5462	5542	0.24809	1537	487.9207	3100	83.8833	960	0.0009035	6909	114.133	6893	159.1406	328	250.3519	7176
318	112	162	206	1106	33	8	-17.970878	-10.320983	-43.418333	-22.768971	33.09735	44	6.673583	30.57	35.949264	31.60107	31.883396	409	1963	3152	84.019362	147.768231	130.857751	13.163835	28.886354	94.366197	5.633803	39.084507	23.591549	3.169014	2.464789	330.0272	1.934	39.6298	4359	0.48497	884	487.9207	1440	104.7581	3200	0.0021517	7050	97.4046	7024	164.4283	714	235.1319	8290
488	112	166	376	4155	64	15	-36.95994	-10.591955	-42.842668	-25.550469	32.250713	40	6.371338	24.15	37.758662	30.9634	28.9428	446	1915	3291	84.332822	141.317288	111.871694	20.495466	38.493736	90.731707	9.268293	63.414634	0.97561	6.341463	0.243902	357.4153	2.0709	59.2563	5553	0.38711	1539	471.5211	2540	102.9825	4630	0.0044023	6602	118.6712	6316	158.9949	303	286.2906	7284
472	112	161	359	2291	48	15	-23.877135	-10.676301	-42.802846	-23.399734	32.126546	32	5.707876	28.12	38.401397	34.021724	32.782579	423	1930	3284	79.639786	149.344775	103.66275	16.087386	24.307564	99.528302	0.471698	52.830189	1.886792	0.235849	0.235849	300.4556	2.1066	51.5472	5081	0.31008	1328	455.6728	4490	102.9825	5030	0.0047082	7229	115.0046	6822	166.0569	426	288.1078	4320
488	112	190	376	8098	90	18	-32.381734	-13.030804	-45.513144	-27.286308	32.482341	47	6.88511	22.36	35.654487	30.901209	29.495807	461	1931	3286	74.987736	145.105281	100.889588	29.21359	34.478225	76.789588	23.210412	19.956616	0.21692	4.555315	0.21692	374.8927	1.9673	61.6917	6029	0.29981	1838	487.9207	7820	99.5212	7410	-0.00080647	7662	114.9647	7655	162.8203	403	294.4215	10340
[truncated: 74 more columns]
