# Supplementary material for: Feature Selection for Speech Emotion Recognition in Spanish and Basque: On the Use of Machine Learning to Improve Human-Computer Interaction
Source: PLoS One. 2014 Oct 3;9(10):e108975. doi: 10.1371/journal.pone.0108975 (PMC4184843; doi:10.1371/journal.pone.0108975)
Supplement: File S12 — Feature matrix corresponding to Spanish male actor M5. (CSV) [file pone.0108975.s012.csv]

496	103	179	393	7215	85	18	-35.128798	-12.760925	-42.861499	-24.962994	30.100574	45	6.73043	26.87	33.829456	27.961647	27.462762	494	1707	3156	121.409618	148.591148	108.804309	21.363297	8.888287	93.133047	6.866953	43.776824	11.587983	6.437768	0.429185	302.3268	1.7159	76.9098	5586	0.92816	1210	471.5211	5390	99.5212	3440	0.0026097	9035	86.3301	8995	167.21	1774	268.0829	9020
418	98	164	321	4979	71	10	-22.178437	-12.99214	-43.773965	-23.86541	30.781825	37	6.097047	21.82	32.305343	22.859778	21.384858	438	1625	3182	113.998089	121.038668	90.054563	32.34814	37.326072	84.821429	15.178571	41.964286	0.892857	11.607143	0.892857	364.8723	1.7159	72.1779	6666	1.5897	1274	418.3435	2410	99.5212	1280	0.018963	9790	67.902	8737	158.2065	638	305.0828	9661
496	101	198	395	7256	85	16	-33.906472	-12.269638	-42.668036	-25.363976	30.398398	51	7.183497	24.53	33.132865	26.714805	24.347194	435	1853	3320	108.337333	137.169777	110.89425	37.513165	19.986231	85.987261	14.012739	34.394904	1.273885	7.006369	0.636943	334.9815	1.6868	80.0826	4986	0.99294	1430	471.5211	1850	94.5461	2040	-0.0086366	10502	76.1792	10174	181.408	1325	305.6472	10317
488	103	178	385	7455	86	19	-42.742068	-13.197765	-44.802407	-23.439189	31.604643	35	5.961458	28.25	34.832406	33.681157	30.675654	441	1930	3230	104.04609	131.614378	110.608633	30.4287	54.695098	78.90411	21.09589	33.150685	20.273973	18.630137	2.465753	455.6728	1.7455	73.9844	7771	0.58848	1892	496.3331	2300	101.2371	4710	0.0050828	11616	98.2193	11280	173.7903	918	338.0253	13865
448	98	178	350	5186	72	14	-26.875595	-17.286001	-39.913291	-26.117194	22.62729	33	5.778251	23.4	27.077166	22.824775	17.483697	430	1749	3156	153.852963	124.28566	103.506646	27.471563	0	97.590361	2.409639	89.156627	8.433735	2.409639	2.409639	282.3453	1.9012	85.956	4779	2.2631	1008	447.9496	1990	99.5212	1110	0.015561	9299	65.6432	8770	184.1947	741	289.6641	5437
302	105	142	198	2167	47	7	-27.357582	-14.122017	-41.790267	-24.093017	27.668251	46	6.826009	33.64	27.788008	28.053384	24.356077	496	1918	3358	118.88066	137.486384	105.811773	18.525886	0	100	0	100	100	0	0	341.3482	2.0358	80.8557	5257	4.4446	617	463.5293	2020	101.2371	530	0.016412	6333	50.0839	6043	154.7668	616	262.9254	12758
488	118	227	370	8237	91	17	-31.86864	-14.411468	-37.961944	-26.125126	23.550476	36	6.056211	18.36	23.399925	19.62588	16.273987	438	1738	3062	112.978071	170.496625	92.565968	20.701702	0	100	0	100	100	0	0	329.6506	7.5989	122.3422	11134	9.3596	1366	487.9207	1060	102.9825	290	-0.0056187	7940	35.6307	7956	204.4003	3345	327.1356	20656
426	103	201	323	10433	102	9	-25.28362	-19.283522	-54.024244	-31.21352	34.740722	106	10.296622	13.664	17.911587	-2.288769	3.749204	340	1710	3381	150.858669	195.215306	100.586628	33.454568	0	80.952381	19.047619	47.619048	33.333333	19.047619	19.047619	233.9464	7.3435	93.623	4838	5.9215	802	384.0723	490	96.1762	370	0.061258	9407	38.0168	6636	186.1762	276	278.8344	4029
464	163	309	300	15135	123	11	-29.223454	-20.168088	-37.495574	-28.214758	17.327486	33	5.806815	8.622	16.883115	7.654042	10.922367	413	1771	3184	221.919072	237.770062	95.87354	0	0	100	0	100	100	0	0	352.6903	22.8056	115.5406	9744	14.0484	608	463.5293	1720	102.9825	80	0.013211	3690	13.4617	3501	223.4647	0	463.5293	0
252	107	149	146	2937	54	7	-26.576332	-21.912293	-39.96461	-29.218173	18.052317	23	4.814023	18.47	17.136387	12.285149	12.846431	328	2020	3555	110.971463	124.192103	111.339535	0	0	100	0	100	100	0	0	252.7005	1.869	106.1068	7586	12.7326	391	364.8723	1490	69.5042	250	0.0021748	3193	19.2515	3200	152.9832	70	230.0148	30
242	100	164	143	1866	43	5	-24.061867	-20.76529	-38.091241	-27.616951	17.325951	18	4.351756	16.91	20.274021	11.366303	10.579038	397	1766	3225	193.771326	111.593752	151.15019	5.978922	0	100	0	100	100	0	0	171.9824	1.8062	62.8922	3349	4.7126	406	302.3268	1430	99.5212	40	0.0248	5022	29.2539	4586	183.7046	0	274.2919	1571
215	98	127	117	1487	39	5	-33.156029	-17.483834	-40.525396	-30.425564	23.041561	44	6.668917	19.37	19.697535	16.720635	11.30376	439	1774	3138	165.15877	123.169896	104.707652	66.05232	0	100	0	100	100	0	0	140.0864	1.7756	65.6517	2831	8.6965	179	218.4844	1400	97.8344	20	0.013957	2310	17.7672	2175	118.4467	517	155.045	3299
496	105	263	392	21731	147	15	-34.316856	-20.823864	-37.227008	-28.207616	16.403144	22	4.726992	17.02	13.167928	10.701356	12.661131	407	2242	3409	131.800052	146.238087	106.650206	0	0	100	0	100	100	0	0	487.9207	7.2466	161.3584	19785	15.3109	1857	487.9207	1350	99.5212	210	0.036047	9540	35.039	8612	197.8621	3460	374.3397	20218
496	98	183	398	6852	83	18	-15.69517	-11.703635	-45.199335	-26.06826	33.4957	56	7.498465	22.39	38.858098	32.642247	31.227202	448	1669	3144	95.415958	123.904371	93.070204	25.609416	76.078668	68.273092	31.726908	13.922356	0.133869	6.024096	0.133869	496.3331	1.6868	76.0899	7350	0.3087	1766	496.3331	7100	86.8007	5750	0.00065589	9750	89.0906	9732	160.5838	1415	287.4032	8853
335	100	147	235	2916	54	10	-20.312419	-13.543626	-55.626093	-24.963382	42.082467	50	7.116937	22.42	35.076448	29.86727	28.432313	425	1915	3300	116.09499	138.708362	121.868242	18.464934	95.295703	63.409563	36.590437	13.305613	0.2079	14.137214	0.2079	302.3268	1.7159	62.3366	4644	0.54211	788	312.8418	6440	97.8344	4530	-0.0021448	7104	60.6841	6997	155.8944	1364	249.4739	2617
496	96	164	400	7431	86	19	-23.990096	-14.387764	-55.453102	-26.750753	41.065338	60	7.777475	23.03	37.462125	32.636729	31.179927	402	1981	3345	123.247774	154.196577	126.769198	36.725727	64.883699	70.611183	29.388817	12.873862	0.520156	7.542263	0.130039	418.3435	1.6868	75.2722	7439	0.40986	1321	487.9207	5980	94.5461	7000	0.00081421	8685	67.0746	8652	158.0334	2389	272.1516	13959
496	100	166	397	5928	77	16	-35.900365	-9.682116	-42.872494	-23.590128	33.190377	52	7.265647	28.01	39.837524	37.520764	34.642417	435	1873	3232	118.403876	131.356392	119.01681	26.921057	92.463932	69.027778	30.972222	22.083333	0.416667	10.416667	0.138889	471.5211	1.6868	69.5689	5734	0.38768	1008	496.3331	10020	97.8344	4130	-0.0021957	7882	69.4443	7611	160.2318	677	269.2497	6915
496	98	173	398	6546	81	19	-25.469159	-13.906931	-44.736144	-24.620318	30.829213	41	6.479561	24.46	35.833449	32.299132	29.15962	448	1744	3181	121.400233	137.746718	111.654147	27.853273	89.578385	73.839662	26.160338	25.316456	2.742616	11.603376	0.21097	399.5996	1.7756	74.3553	5997	0.42374	1574	487.9207	4660	71.9216	1190	0.0032803	9158	87.8173	8923	162.9988	1551	259.0912	6616
324	101	168	222	3189	56	10	-21.019583	-10.898412	-38.244903	-19.131901	27.346491	33	5.815944	34.75	36.736653	33.463671	32.216703	406	1990	3362	116.471548	140.994152	113.144709	14.561853	8.098193	90.625	9.375	68.229167	22.395833	9.375	9.375	323.7224	1.8062	75.1097	6869	0.98165	1475	432.8935	4410	97.8344	2780	-0.0017715	9734	88.4965	9729	177.333	833	337.3497	5080
341	107	173	234	2398	49	8	-12.943994	-7.139967	-39.095019	-15.576832	31.955052	42	6.523837	46.62	37.329697	39.38389	36.15492	469	1884	3191	111.880474	131.43503	122.810898	14.876244	61.657741	84.962406	15.037594	48.120301	36.842105	15.037594	15.037594	345.419	2.3341	76.9495	7430	1.3877	1273	487.9207	3820	102.9825	1290	0.018654	12091	73.8067	10144	187.0111	932	322.3972	9746
278	114	168	163	2546	50	7	-24.407127	-13.506073	-32.008802	-20.939769	18.50273	33	5.788648	27.17	28.483985	16.266087	17.672152	359	1977	3286	100.704734	233.351964	143.427484	37.439805	0	100	0	100	100	0	0	335.5991	1.9673	124.2758	9120	12.8124	609	440.3572	1630	101.2371	450	0.042672	9688	49.6885	8370	179.3427	1638	256.7148	2368
135	116	123	19	37	6	0	-29.130965	-17.008645	-30.343577	-23.335683	13.334932	15	3.929025	21.45	21.858942	20.279231	19.390123	391	1945	3380	125.826394	148.553435	127.811537	7.664976	0	100	0	100	100	0	0	315.3007	2.1798	97.4473	7421	7.611	876	496.3331	1140	102.9825	300	-0.0096719	4651	29.6517	4604	140.0209	294	224.5394	1437
238	107	129	131	898	30	6	-30.517359	-13.27052	-32.161737	-21.327815	18.891217	30	5.548525	25.41	29.486829	16.446344	11.028129	410	1129	3046	119.096225	150.12453	115.739455	9.721869	0	100	0	100	100	0	0	382.2273	1.934	71.9511	11706	5.9736	758	496.3331	2490	104.7581	30	0.031803	6003	26.9692	4317	156.6572	1103	386.9465	23930
488	114	201	374	9938	100	13	-25.133801	-16.355439	-31.277317	-23.110917	14.921879	28	5.335335	15.249	21.814572	22.016581	15.699631	504	1924	3083	182.996415	90.971239	138.736704	0	0	100	0	100	100	0	0	140.846	1.7756	70.0619	3011	7.4356	244	246.2569	1040	101.2371	250	0.0095593	4203	28.6983	4156	154.6042	0	228.6989	616
341	110	253	230	6015	78	10	-24.978093	-16.152488	-48.791684	-27.583003	32.639195	86	9.279598	17.03	15.426724	12.418757	12.053341	318	2226	3580	96.757596	86.681802	81.265095	17.473929	0	90.47619	9.52381	47.619048	42.857143	9.52381	9.52381	312.8418	5.2369	120.4342	9351	12.48	626	352.6086	1460	99.5212	170	0.045803	9013	37.7431	7483	192.4938	1466	331.7098	515
448	100	161	348	4025	63	15	-22.969337	-12.332124	-49.697984	-22.611631	37.365859	48	6.989668	31.22	38.278495	33.877309	32.060241	425	1936	3230	121.686303	163.834776	128.507716	22.629589	53.5836	80.392157	19.607843	18.207283	0.280112	7.002801	0.280112	297.9493	1.869	60.8176	5218	0.53368	1131	447.9496	2150	101.2371	1180	-0.00089056	8314	78.2646	8313	162.8812	866	284.0275	7794
488	107	193	381	6902	83	17	-12.44775	-6.801732	-44.140489	-18.630194	37.338757	55	7.44704	39.41	43.696788	41.981291	39.484182	469	1958	3260	123.677001	152.706399	132.008051	26.900911	47.401177	81.880342	18.119658	20	0.34188	4.615385	0.34188	455.6728	1.8062	77.6876	8135	0.38426	1803	487.9207	6250	99.5212	1480	0.0025954	12395	93.3263	12139	192.7794	2431	298.9484	9749
496	93	174	403	3346	58	18	-27.991036	-5.369404	-43.476539	-20.029422	38.107134	76	8.720777	38.08	43.4046	41.58346	39.107084	475	1899	3240	115.462167	149.936613	118.880117	21.806024	51.656417	72.835314	27.164686	14.940577	0.169779	10.016978	0.339559	329.3038	1.8062	75.4109	7529	0.45854	1480	471.5211	1680	92.9436	6600	0.0015106	9437	87.1401	9360	174.2384	859	269.0317	7314
480	103	182	377	4913	70	18	-20.723982	-5.84581	-44.048138	-20.578417	38.202328	51	7.162795	33.74	43.031327	40.0458	36.989744	477	1813	3153	119.31245	155.74284	119.763581	21.180414	40.60515	82.581649	17.418351	22.550544	7.153966	7.465008	0.777605	334.9815	1.869	71.1249	6200	0.30785	1632	440.3572	5620	96.1762	5100	0.0023769	10498	118.0187	10283	179.5908	1200	290.1755	6018
488	107	187	381	3927	63	18	-18.757548	-3.83031	-42.217785	-16.048512	38.387475	61	7.84087	50.18	44.334427	40.472248	39.460864	514	1896	3185	112.1029	161.08157	131.16549	16.064745	11.082552	93.305439	6.694561	40.585774	16.317992	4.60251	2.09205	447.9496	1.8373	80.784	7712	1.0662	1397	496.3331	4320	102.9825	430	0.0031394	10464	86.2501	10388	179.546	1801	273.7814	12682
488	124	249	364	8483	92	12	-8.0363	-4.032763	-29.836091	-12.33967	25.803329	52	7.254139	58.47	37.482234	39.64277	35.804017	508	1984	3044	141.288428	158.160315	128.255003	19.2394	0	100	0	100	100	0	0	268.2308	2.5862	134.5768	8273	8.9333	828	496.3331	1390	120.1102	180	-0.028958	14228	61.5968	13303	250.2578	2644	388.2732	12057
384	114	196	270	5983	77	10	-25.626599	-6.323328	-28.09708	-14.562432	21.773752	42	6.533314	49.09	33.378503	35.826657	30.610106	581	1827	2945	99.830601	92.03072	82.70746	25.455639	0	100	0	100	100	0	0	253.2445	2.4153	94.4155	6930	5.2655	1087	384.0723	1450	110.2706	520	0.061002	14010	65.139	11286	203.5684	0	384.0723	0
411	100	193	312	4853	70	10	-25.52855	-5.178289	-49.192852	-18.963384	44.014563	92	9.593613	43.78	35.941259	25.76443	23.896115	419	1608	3032	131.645814	157.417779	121.618303	22.051389	0	97.435897	2.564103	92.307692	5.128205	2.564103	2.564103	331.4348	1.9012	127.5912	8126	7.4856	1476	471.5211	1310	99.5212	460	-0.0078377	11150	63.0438	11160	196.4239	529	349.4272	8029
418	100	227	319	7931	89	11	-29.42844	-4.643669	-30.713591	-14.34933	26.069922	49	7.025653	53.45	35.966954	28.167115	31.630722	533	1870	3241	121.090404	116.137252	130.223315	24.022417	0	100	0	100	100	0	0	334.9815	3.7702	72.9073	7523	3.7894	761	411.2529	2330	99.5212	10	0.076736	21124	54.946	11264	228.7331	82	389.6353	629
496	105	181	392	3099	56	13	-9.013579	-1.509384	-43.671343	-15.69204	42.161959	75	8.715433	53.65	51.161577	48.545918	46.070496	548	1830	3157	106.524106	136.064136	124.428142	16.520984	37.206948	94.499295	5.500705	26.093089	5.641749	2.2567	0.564175	496.3331	1.934	60.938	5973	0.20779	1757	496.3331	9570	101.2371	5220	-0.0034157	10500	119.3975	9983	186.7766	765	290.0133	5983
411	108	181	303	2644	51	13	-26.624531	-4.076768	-41.430774	-16.981991	37.354006	93	9.667742	52.8	45.70124	43.779859	41.271679	505	2014	3253	128.651793	156.204729	126.056179	24.204681	15.19225	98.198198	1.801802	40.24024	27.627628	1.201201	0.600601	346.6321	2.1066	61.1449	6522	0.71717	1166	440.3572	3910	102.9825	2820	-0.0036266	9480	86.3888	9335	187.259	1263	271.0226	6573
488	101	184	387	4055	64	16	-5.88046	-2.831578	-46.088948	-17.721249	43.25737	99	9.957525	48.99	48.041094	46.216971	42.354485	473	1868	3134	122.905316	147.934757	127.522563	18.958866	51.344369	81.724138	18.275862	24.310345	0.344828	10	0.344828	432.8935	1.9673	81.7446	8825	0.43867	1997	496.3331	10810	96.1762	2430	0.0020611	10961	86.647	10824	186.2382	757	332.4178	7916
488	98	164	390	4027	63	18	-15.235656	-5.260329	-44.084976	-17.997747	38.824647	69	8.32434	45.28	46.985892	44.636166	43.033938	473	1844	3189	106.636208	145.757469	116.308306	22.447295	47.898938	86.656891	13.343109	19.354839	5.131965	6.01173	0.58651	302.3268	1.6868	72.5859	5695	0.31557	1381	487.9207	9930	73.1616	6900	-0.0022698	8792	90.8623	8552	164.095	748	258.7966	6544
472	98	171	374	5155	72	18	-22.182034	-8.690593	-39.646534	-19.492791	30.955941	50	7.102855	39.78	40.605405	36.331419	36.714403	576	1916	3284	128.958671	155.742681	138.385271	28.362365	5.604982	92.712551	7.287449	59.919028	13.360324	4.8583	2.42915	496.3331	1.6868	85.7676	9630	1.225	1753	496.3331	5250	97.8344	2360	-0.0028932	9304	68.1563	9253	174.7138	2053	267.4668	9716
371	100	177	272	5550	74	13	-18.684589	-4.277104	-31.565564	-13.426562	27.28846	32	5.724105	48.02	41.300081	33.506733	34.259403	616	1695	3162	68.848146	174.634023	114.786653	32.421957	0	100	0	100	100	0	0	496.3331	2.0013	87.8254	10236	2.4672	1734	496.3331	1980	99.5212	1440	-0.011411	10733	79.9476	10465	190.4243	1437	339.6184	6782
488	105	171	383	4497	67	16	-19.321697	-6.280997	-29.191909	-15.850619	22.910912	32	5.739814	48.74	40.51001	36.472058	34.074613	520	1876	3188	120.246956	156.019079	137.499068	27.62665	18.732408	100	0	100	100	0	0	321.7187	2.1798	76.6651	7846	2.0258	1254	487.9207	2360	112.1718	1380	0.023029	10093	64.8053	8530	177.9328	1356	271.0206	15236
488	101	173	387	5943	77	17	-26.359359	-3.86324	-29.833771	-16.563552	25.970532	43	6.62837	46.83	39.479099	38.211008	37.733435	528	1954	3232	118.907682	162.601288	138.917409	24.610074	22.099872	100	0	100	100	0	0	371.1632	2.0709	78.9396	6425	2.088	847	418.3435	3260	102.9825	40	-0.0080113	6307	45.2095	6019	153.7356	1035	223.6941	8615
302	129	201	174	3295	57	7	-26.04986	-5.042241	-30.123692	-15.608666	25.081451	49	7.026458	45.7	32.259684	33.40219	34.350238	476	2221	3285	128.876363	150.769242	139.83524	3.893438	0	100	0	100	100	0	0	272.8554	4.5463	111.9114	11683	11.3167	820	302.3268	770	116.0731	200	-0.014959	5146	25.0885	5004	189.9449	551	285.2788	581
302	114	185	188	3158	56	7	-25.97624	-4.58132	-29.400053	-18.76649	24.818733	76	8.72347	21.02	33.53467	25.393694	26.153989	508	1596	3100	101.213475	163.955929	137.301921	2.588976	0	100	0	100	100	0	0	496.3331	2.817	164.0716	22708	19.0412	1607	496.3331	1100	99.5212	300	-0.010132	8362	40.977	8327	212.279	1716	373.9321	8450
297	103	170	194	8155	90	0	-27.060286	-9.554519	-29.571547	-19.905243	20.017028	47	6.866518	12.183	19.251338	19.660698	30.199675	402	2402	3413	73.160897	69.464077	69.982969	0	0	100	0	100	100	0	0	250.5027	2.2557	70.4535	6027	10.3113	339	282.3453	790	101.2371	140	-0.0087166	2642	13.2327	2598	212.0107	0	282.3453	0
282	95	152	188	3629	60	9	-30.862374	-14.681774	-42.314921	-27.242287	27.633147	47	6.88877	25.59	26.256121	14.856717	18.500538	525	2112	3276	97.405855	155.12646	184.150574	42.095658	0	100	0	100	100	0	0	272.8045	38.1908	118.4321	3799	20.6438	188	377.5626	1990	99.5212	40	0.031838	3407	18.1776	2663	135.6631	0	218.4844	0
222	103	136	119	1386	37	5	-25.691758	-6.972336	-31.681232	-20.714126	24.708896	51	7.181989	49.57	29.168548	30.811284	32.462765	479	2166	3188	114.28321	160.517782	138.251276	15.462714	0	100	0	100	100	0	0	204.0442	1.934	67.7749	5034	7.079	491	390.6942	1020	99.5212	240	0.0090143	5588	36.2297	5592	178.9317	5142	239.9698	19203
302	112	171	190	4101	64	7	-31.227729	-7.066702	-31.227729	-16.053593	24.161027	37	6.123926	47.77	29.814672	28.358733	34.142295	453	2433	3311	114.108042	116.70739	86.433378	31.408803	0	100	0	100	100	0	0	207.5622	1.934	77.9154	5064	7.8019	474	329.3038	940	99.5212	290	0.014859	6343	36.7634	6292	179.8707	3234	243.9198	12047
335	108	185	227	6082	78	9	-30.589932	-10.784812	-34.045885	-22.0251	23.261073	51	7.206498	42.68	27.844714	27.866333	27.900571	413	2091	3263	165.492638	197.897373	156.521401	61.554814	0	100	0	100	100	0	0	302.3268	86.0618	156.8801	3944	30.4404	151	312.8418	1250	108.4016	80	0.0008342	2605	12.7444	2615	184.446	0	312.8418	0
472	93	181	379	4766	69	16	-31.123614	-5.076187	-50.929354	-18.966894	45.853168	60	7.749172	40.18	46.852103	42.963812	40.744469	468	1882	3146	109.909454	138.606694	119.665836	22.74748	44.419458	89.561271	10.438729	34.94705	6.656581	4.538578	0.302572	397.4303	2.0013	72.7254	7173	0.29151	1890	496.3331	2920	99.5212	5190	-0.00031391	10115	101.3814	10118	178.9821	1015	292.4309	7779
472	100	174	372	3240	57	15	-15.787414	-3.603882	-43.144451	-17.520803	39.540569	73	8.554944	46.65	48.882345	45.991234	43.793045	515	1789	3140	114.55926	147.347575	125.925942	17.357602	44.838462	90.566038	9.433962	27.628032	10.781671	4.447439	1.212938	384.0723	1.7756	62.1635	6584	0.24387	1636	463.5293	6040	102.9825	1410	-0.002162	9762	102.5122	9530	173.1376	869	273.5457	6613
456	96	190	359	4561	68	18	-24.657068	-5.975332	-55.940703	-18.824863	49.965371	69	8.353088	39.5	43.002259	39.228485	38.196737	476	1922	3209	101.511632	143.561606	115.689	14.592042	29.990912	90.462428	9.537572	30.346821	19.075145	6.647399	0.289017	364.8723	1.8062	58.9809	6248	0.60153	1233	384.0723	6630	102.9825	1820	-0.0056097	9928	89.1468	9564	185.7114	233	283.4552	5182
496	95	174	402	4083	64	15	-14.505197	-3.850008	-43.198761	-18.822514	39.348753	58	7.64988	41.08	44.559692	42.976705	41.128237	457	1956	3167	124.589599	146.314174	124.782312	23.127255	46.245569	88.596491	11.403509	41.22807	5.789474	6.140351	0.877193	318.9347	1.7756	77.5665	5940	0.36913	1626	487.9207	2790	96.1762	7470	0.00085494	10421	102.1583	10406	181.4753	1519	297.4173	8590
472	95	180	377	5173	72	16	-36.455873	-0.997815	-43.114715	-17.805508	42.1169	80	8.972077	47.19	47.632079	47.720437	45.902273	517	1955	3201	112.652708	148.9542	128.80152	24.501873	35.883029	87.398374	12.601626	13.00813	7.181572	4.336043	0.677507	487.9207	1.6868	81.376	8116	0.42898	1575	496.3331	3850	94.5461	6890	0.00066801	9858	75.0967	9842	179.9944	1554	293.3604	8319
480	100	181	380	4777	69	13	-20.029016	-4.00135	-51.20583	-18.874634	47.20448	72	8.489073	45.07	45.493555	42.613019	42.202134	517	1991	3290	102.559205	155.206085	131.164807	24.442466	44.588951	86.534216	13.465784	32.671082	9.050773	5.518764	1.766004	292.1653	1.7756	72.9744	5759	0.61928	1116	487.9207	9800	97.8344	1420	0.0010727	9007	76.1664	8992	173.5651	878	254.0972	3898
488	98	169	390	4734	69	18	-24.380343	-5.706378	-40.522166	-18.70935	34.815788	44	6.640784	40.68	41.028987	35.415575	35.840962	509	1841	3232	98.924313	163.351877	125.189057	27.410606	66.21975	89.150943	10.849057	50.471698	38.679245	10.849057	10.849057	411.2529	1.9673	71.2601	7346	1.0767	1358	496.3331	5360	96.1762	1470	0.0038316	7553	69.0967	7467	157.3407	500	261.6004	9813
365	116	173	249	1282	36	11	-24.375644	-5.399763	-41.94703	-18.194982	36.547267	69	8.331532	45.7	40.033747	36.174207	34.56058	486	2059	3181	134.612226	172.029456	143.605122	16.832985	5.390943	96.923077	3.076923	70	26.923077	3.076923	3.076923	200.5858	2.1066	47.6388	4619	1.3297	688	312.8418	1360	110.2706	1360	0.016721	8059	59.4737	7242	171.5575	477	214.5903	2926
365	122	193	243	2169	47	10	-23.359941	-5.986971	-27.641719	-14.709732	21.654748	30	5.56406	47.5	38.418695	36.395879	32.781738	442	1999	3269	132.951134	155.33346	116.745135	14.565737	0	100	0	100	100	0	0	463.5293	2.1066	76.7275	10671	2.0311	1924	463.5293	2970	108.4016	1130	0.021027	13469	89.8785	12493	197.6275	1865	285.1007	11436
488	100	187	388	5171	72	12	-15.977047	-6.056611	-42.042815	-19.202431	35.986203	81	9.037735	41.95	39.977869	35.531781	35.101542	520	1998	3182	114.064583	137.87192	125.461882	22.494309	11.194672	90.178571	9.821429	45.535714	44.642857	9.821429	9.821429	254.8218	2.3341	70.701	6355	2.1427	1014	471.5211	1720	99.5212	1300	0.02467	11450	71.635	10087	186.8592	1208	293.8928	5333
496	107	194	390	4221	65	16	-40.499526	-4.437107	-40.499526	-19.831463	36.062419	75	8.664658	51.29	37.217011	35.412762	33.608265	516	2061	3282	134.497073	146.220013	122.557017	19.315906	0	94.623656	5.376344	48.387097	46.236559	5.376344	5.376344	275.8419	1.934	73.8913	7729	2.3562	1610	455.6728	1270	102.9825	1250	0.0094586	12573	101.8273	12519	169.6571	1812	245.2167	7688
226	112	170	114	2160	46	5	-27.248873	-8.916101	-29.386675	-18.276763	20.470574	37	6.125033	44.3	28.813629	31.858528	32.123821	577	1976	3079	109.386872	153.344364	159.546936	52.201023	0	100	0	100	100	0	0	222.2513	3.8319	71.2733	7887	6.3532	634	233.9464	1150	122.181	60	0.0041029	5347	30.1585	5361	198.5581	1989	210.9773	1656
251	140	182	110	940	31	4	-30.577757	-9.852068	-32.214237	-22.407262	22.362169	52	7.247225	15.759	26.694308	18.146575	21.578907	603	2042	3364	171.579124	161.247323	209.810062	0	0	100	0	100	100	0	0	171.9824	2.9652	57.3087	3800	6.0307	301	250.5027	940	104.7581	280	-0.011795	4590	29.2393	4509	166.9674	3	214.2334	2630
488	103	216	385	7600	87	12	-29.747923	-14.656766	-37.720541	-24.423201	23.063775	39	6.277395	26.23	26.24833	15.994438	19.224424	469	1896	3289	128.826819	194.92073	119.937756	6.580837	0	100	0	100	100	0	0	237.98	2.5862	52.798	4864	3.5302	602	471.5211	1870	102.9825	60	0.10656	16922	49.381	8478	174.4576	3110	278.6439	31012
480	133	212	347	6979	84	17	-27.719551	-6.932373	-31.515208	-18.08997	24.582835	43	6.582303	27.06	28.677831	24.549723	24.318067	600	2140	3384	186.976942	179.245942	109.929275	3.5039	0	100	0	100	100	0	0	336.1432	7.4701	159.6746	14590	30.5393	629	487.9207	860	135.3779	220	-0.016925	8072	38.6673	8005	196.9668	1168	205.2278	691
238	108	185	130	2352	49	6	-29.957039	-8.980457	-31.230269	-21.458053	22.249812	40	6.395394	23.69	31.510846	23.81001	23.153067	594	1848	3594	100.795414	199.195227	207.028679	21.193282	0	100	0	100	100	0	0	235.4603	4.1031	57.4205	4786	7.5079	259	334.9815	1430	99.5212	240	0.0056634	3930	22.4134	3926	165.4212	1163	234.0832	127
226	122	180	104	1472	38	4	-24.665312	-7.23605	-31.808451	-19.391733	24.572402	44	6.667182	48.5	28.893491	30.592827	23.5396	594	1866	3145	155.102905	157.412502	162.471228	42.476524	0	100	0	100	100	0	0	181.0323	2.4569	57.2961	4077	3.7617	429	250.5027	990	112.1718	90	9.4859e-005	4006	24.7313	4027	177.7115	2529	236.0322	73
242	122	180	120	2013	45	3	-28.246496	-12.981473	-33.206289	-22.030826	20.224816	23	4.832373	28.39	24.1062	21.984247	24.093285	368	2109	3594	144.555376	118.659002	170.588776	24.565575	0	100	0	100	100	0	0	250.5027	2.1429	96.3878	10851	6.7062	1058	364.8723	270	116.0731	40	0.0087019	6099	35.0669	6035	184.4407	2077	208.6766	2598
371	126	206	245	5110	71	8	-25.502432	-6.083393	-27.989828	-14.876543	21.906435	32	5.704453	40.57	33.38952	31.443015	30.554513	533	1614	2963	83.426608	142.948081	112.833086	51.223636	0	100	0	100	100	0	0	352.6086	2.4569	72.4156	6273	3.5387	1383	377.5626	1150	104.7581	420	0.038588	13527	90.3916	12988	198.4126	545	340.3248	1480
472	101	176	370	3040	55	11	-19.028828	-5.150175	-42.320483	-17.715181	37.170309	55	7.46975	43.16	46.255296	40.699346	39.621756	467	1789	3221	120.045282	156.057858	130.478553	17.47797	35.638741	91.13082	8.86918	30.155211	9.977827	4.656319	0.221729	397.4303	1.934	62.9997	6089	0.36203	1584	496.3331	4890	101.2371	970	-0.0017129	9548	106.631	9490	173.8731	750	285.3788	10667
384	98	173	286	3215	57	12	-14.578171	-6.960265	-46.656375	-18.377929	39.696109	58	7.620258	40.14	46.060836	43.027956	41.9719	476	2020	3274	123.278308	155.291158	130.298779	18.138789	58.816434	89.116719	10.883281	30.914826	10.094637	4.100946	1.577287	487.9207	1.8373	67.9032	7017	0.28071	1827	487.9207	11560	97.8344	6910	0.00037151	9301	98.8607	9302	169.7816	1013	266.2412	5925
496	103	169	393	6044	78	18	-24.217237	-12.501447	-40.443661	-23.403701	27.942213	34	5.912488	29.75	33.715046	31.431695	29.265924	406	1850	3178	98.545355	140.676563	135.198647	30.989696	2.471122	100	0	100	100	0	0	242.0831	1.934	73.615	4736	1.3899	894	364.8723	3240	99.5212	70	-0.0044926	7571	64.6778	7492	156.5025	605	249.3055	5007
404	100	178	305	4860	70	15	-28.939385	-11.28619	-44.775977	-22.989387	33.489787	39	6.289177	30.16	34.712176	32.607939	33.771172	539	2005	3245	104.121396	126.315965	110.445	14.195549	9.295408	98.941799	1.058201	77.248677	4.761905	0.529101	0.529101	297.2026	1.7159	84.8484	7150	1.4704	1317	471.5211	3840	99.5212	1260	-0.0078224	8139	60.5788	7808	169.3684	1075	263.5805	7194
496	105	175	392	5590	75	15	-33.010126	-9.049921	-38.549432	-20.360791	29.499511	43	6.568603	36.21	38.045685	35.162607	33.21583	460	1774	3118	112.390391	142.824797	107.229271	24.263171	41.73896	95.833333	4.166667	55.092593	40.740741	4.166667	4.166667	487.9207	1.8062	78.5748	6866	1.0321	1607	496.3331	4980	94.5461	2850	0.010795	10972	90.9527	10332	180.215	5080	266.8505	7121
172	114	135	58	341	18	1	-26.123109	-16.380325	-35.465171	-25.886044	19.084846	33	5.75575	20.6	21.734899	12.86751	22.286233	484	1776	3487	122.074069	132.228036	167.054911	0	0	100	0	100	100	0	0	496.3331	4.3227	154.2644	20245	31.3179	758	496.3331	1570	110.2706	180	0.026773	3989	16.116	3470	181.214	1499	384.5942	24971
187	116	135	71	693	26	3	-32.691399	-21.152063	-37.341035	-29.819154	16.188972	26	5.151737	14.237	15.207176	9.974297	14.761703	551	2473	3518	142.070865	148.159062	155.095081	0	0	100	0	100	100	0	0	135.3779	102.7393	119.0586	266	68.0343	37	211.1409	770	108.4016	70	-0.00051346	962	7.1987	968	134.0767	0	211.1409	0
282	107	142	176	2740	52	8	-32.070325	-17.296244	-37.520314	-26.354149	20.22407	36	6.060738	25.79	22.288527	13.615629	18.460397	670	2087	3448	164.183471	209.22546	159.03869	47.314481	0	100	0	100	100	0	0	178.0595	1.934	70.7384	4296	8.7222	312	292.1653	1040	102.9825	50	-0.0023608	2869	19.7775	2879	143.3203	0	292.1653	0
496	100	165	397	4207	65	12	-17.439355	-9.064469	-50.314716	-21.79688	41.250247	47	6.922999	33.71	42.419414	39.274205	37.442547	428	1916	3274	115.912603	154.953495	115.828478	22.732183	57.988889	88.338658	11.661342	36.261981	0.319489	3.99361	0.319489	496.3331	1.7455	74.5199	6318	0.32954	1699	496.3331	11650	99.5212	290	-0.00054223	9358	94.4884	9354	171.8986	1618	293.1637	8411
480	100	171	380	4198	65	16	-24.129194	-7.195698	-42.849685	-21.310283	35.653987	50	7.083277	34.81	43.498685	39.936015	37.461787	484	1907	3165	116.279561	132.530345	123.11938	18.63132	20.273135	89.705882	10.294118	34.640523	0.980392	4.084967	0.163399	418.3435	1.9012	69.4194	6259	0.35037	1473	471.5211	5910	92.9436	700	-0.0037002	9762	95.1852	9267	173.3323	1380	279.2883	6640
496	100	191	397	9338	97	17	-34.361549	-9.551743	-43.176823	-22.48774	33.625079	47	6.877209	31.87	41.653669	38.191651	35.558251	542	1854	3156	109.156317	150.866399	117.612213	29.144158	65.719262	86.338798	13.661202	26.229508	3.096539	6.010929	0.182149	318.2356	1.7455	75.6565	6627	0.38804	1668	496.3331	12280	85.3295	6410	0.0031229	10311	94.1124	10011	171.5509	729	290.53	5063
440	114	190	326	4502	67	13	-14.018768	-5.788597	-43.653214	-16.698052	37.864617	96	9.82383	47.18	41.344876	38.276057	40.047684	659	1879	3140	107.523679	130.097818	140.576579	27.039486	20.537344	92.920354	7.079646	53.097345	39.823009	7.079646	7.079646	211.1409	2.1429	60.3458	4453	1.9488	672	352.6086	3000	102.9825	1120	0.00099025	7531	59.6416	7550	179.4604	963	229.6505	4857
384	112	189	272	3000	55	10	-19.394717	-3.089848	-34.381413	-13.828416	31.291565	61	7.850807	60.33	43.979193	42.047021	39.681307	596	1955	3224	150.69893	164.114106	135.532936	15.145752	6.44506	100	0	100	100	0	0	272.8554	2.3743	81.4559	7234	1.4112	1945	390.6942	1850	112.1718	1400	0.0088357	12094	87.3477	11950	191.8133	1233	274.9905	6995
308	105	169	203	2772	53	9	-13.030668	-3.060954	-29.454039	-14.132708	26.393084	33	5.747477	48.84	40.367394	36.956649	34.602775	476	1779	3129	125.99172	157.645098	135.730683	19.342181	0	100	0	100	100	0	0	364.8723	2.1066	90.7803	8630	3.1617	1671	364.8723	2490	101.2371	1220	0.068526	15372	91.7813	9930	165.6376	703	219.759	4892
341	114	200	227	5130	72	8	-9.393758	-6.14176	-36.928405	-15.765787	30.786645	55	7.439155	54.68	36.990975	38.822295	38.37118	546	1859	2995	112.8443	130.057445	129.299905	26.583833	7.697058	100	0	100	100	0	0	334.9815	2.1798	95.591	9467	2.4984	1789	346.6321	1510	112.1718	1350	0.03153	16363	87.8535	14129	226.2403	2811	314.2848	2294
341	118	215	223	4876	70	8	-24.74585	-3.417342	-27.001608	-15.039865	23.584266	53	7.304009	30.44	30.185732	28.540192	37.686741	423	2045	3306	107.121714	79.225354	134.738825	37.35401	0	100	0	100	100	0	0	226.0832	3.5817	91.2715	5596	8.5058	352	371.1632	1380	102.9825	10	0.025326	6721	35.2301	6273	178.6408	3352	275.787	6856
496	147	229	349	10415	102	17	-31.786146	-4.642836	-32.310601	-18.798672	27.667764	66	8.151277	22.95	32.837986	23.862371	25.676659	617	2088	3598	136.069353	192.726257	141.766883	0	0	100	0	100	100	0	0	211.1409	37.3284	144.4263	3381	37.8404	207	447.9496	1090	124.2876	130	-0.002675	3159	14.8994	3170	178.2553	0	211.1409	0
404	124	213	280	7388	86	11	-26.350558	-3.424831	-27.874854	-15.376666	24.450024	35	5.940224	57.84	32.349017	35.0359	31.731911	417	1827	3137	150.054972	146.286689	148.631884	0	0	100	0	100	100	0	0	404.2826	2.1798	122.8156	20174	14.7178	1391	404.2826	760	101.2371	290	-0.024146	8249	34.6614	7853	184.2263	246	282.7167	419
404	135	203	269	4716	69	10	-25.901103	-4.895207	-28.93542	-14.683635	24.040213	48	6.96203	57.8	35.872852	35.410072	31.147143	590	1897	2989	115.122571	135.000971	89.823419	29.725283	0	100	0	100	100	0	0	255.3163	2.4153	107.6698	6511	9.3597	724	404.2826	770	130.8277	480	-0.057346	11221	50.7977	8807	214.0664	840	331.2168	4010
273	118	149	155	1596	40	6	-25.291756	-3.963044	-30.638245	-13.914929	26.675201	45	6.75433	59.8	33.55256	36.571824	38.14422	603	2260	3200	107.454607	151.616257	135.214255	0	0	100	0	100	100	0	0	268.2308	2.1798	78.3989	10510	13.3934	622	377.5626	890	114.1058	200	-0.0039152	3754	23.1423	3773	147.7371	635	161.767	742
472	88	178	383	3113	56	17	-14.493785	-3.921521	-46.252701	-16.988682	42.33118	60	7.800109	45.71	48.419191	44.280115	44.240172	446	1984	3209	112.425133	155.475782	124.847758	22.270871	30.238673	94.794953	5.205047	38.170347	17.350158	3.470032	0.157729	447.9496	1.6868	70.3421	6942	0.28124	1950	479.6508	7070	89.8197	1480	-7.0963e-005	9879	109.3059	9886	175.1402	1108	266.0571	9723
472	114	195	357	2823	53	16	-5.752619	-1.552109	-44.474049	-13.397138	42.92194	77	8.800755	57.79	49.54517	47.928014	45.261995	552	1932	3166	127.708728	151.578942	125.878962	17.822869	9.682486	96.765499	3.234501	44.204852	13.477089	2.156334	0.269542	346.6321	2.6762	76.0042	8179	0.66439	1801	471.5211	6380	108.4016	1340	0.0063514	10823	108.8433	10291	188.9577	480	270.87	5279
496	96	169	400	6500	81	18	-38.458021	-12.496341	-45.886405	-25.454897	33.390064	52	7.223452	27.88	35.5912	26.484251	27.51431	484	1722	3267	126.227901	178.954021	115.17152	26.965874	15.224069	93.779904	6.220096	61.722488	5.741627	5.263158	0.478469	363.6331	1.7159	61.2594	5239	0.88672	1194	487.9207	3120	99.5212	580	-0.013586	9193	78.4592	8348	157.2207	703	282.4239	9558
448	96	161	352	4365	66	15	-30.051537	-13.973546	-37.610109	-23.601016	23.636563	35	5.923043	29.78	33.060423	27.279943	27.025566	444	1847	3299	123.14484	146.232914	128.523044	17.58841	18.366712	100	0	100	100	0	0	340.757	1.6868	87.0211	7140	2.8185	959	425.5563	3600	96.1762	1170	0.014916	7504	49.8126	6856	155.4281	668	257.151	2932
347	112	159	234	2734	52	6	-15.634776	-11.693898	-39.717324	-23.511505	28.023425	68	8.25314	33.55	32.773149	27.666328	21.027826	484	1511	3046	139.640419	129.697566	89.424157	22.774715	0	100	0	100	100	0	0	230.559	1.934	70.9532	4565	2.5766	721	346.6321	1140	104.7581	970	0.023507	8576	58.4684	7673	169.9554	892	279.2179	3798
472	100	192	372	7353	86	15	-31.226205	-13.070941	-42.162436	-24.096997	29.091495	40	6.368014	25.11	33.194846	26.99825	25.784106	497	1680	3144	102.119515	141.292874	92.918014	31.987649	55.980835	76.023392	23.976608	40.935673	2.923977	12.280702	0.584795	307.5394	1.7455	77.0804	7450	1.1501	1529	404.2826	1500	99.5212	20	0.01185	11173	80.0055	10399	195.3446	1344	308.4929	2902
313	100	171	213	3254	57	7	-24.449849	-16.856153	-34.360724	-24.423635	17.504571	15	3.89358	24.99	27.864924	19.022497	20.966214	453	1937	3278	112.251717	178.853363	117.261713	17.908845	0	100	0	100	100	0	0	396.8119	1.7455	79.945	5880	2.7366	1007	496.3331	2430	97.8344	510	0.02618	10252	58.022	9131	188.8437	2919	298.8932	10421
282	133	206	149	3064	55	6	-27.564152	-22.707253	-42.79317	-31.701106	20.085918	32	5.659886	15.436	16.422683	11.252557	8.346142	405	1767	3104	129.516007	167.337451	157.580769	0	0	100	0	100	100	0	0	259.2152	20.8833	116.1624	6028	18.7009	567	302.3268	670	112.1718	30	0.0025828	3923	19.2157	3946	207.7258	0	282.3453	0
496	114	216	382	20502	143	3	-31.405615	-21.857394	-31.405615	-26.399455	9.54822	10	3.275297	5.687	15.99088	3.240328	-0.673904	406	1330	3097	119.151823	122.442459	51.768101	0	0	100	0	100	100	0	0	177.964	3.0683	90.5162	7647	36.5325	166	181.0323	650	94.5461	50	-0.0025094	763	4.9839	765	0	0	0	0
302	112	193	190	5964	77	7	-29.685772	-16.721716	-30.185561	-23.392962	13.463846	18	4.275853	8.731	14.47851	10.347479	13.334384	326	2221	3160	72.757352	99.490035	141.164708	43.968746	0	100	0	100	100	0	0	235.4603	5.1242	96.5453	6469	10.1297	749	377.5626	1220	97.8344	320	0.03912	9132	46.5464	8546	194.3959	1068	302.3268	0
418	101	180	317	8454	92	16	-37.190333	-18.399354	-43.22219	-28.285342	24.822836	50	7.137933	17.99	20.573311	6.965074	8.222426	340	2215	3594	91.982275	256.581531	92.927851	7.032076	0	100	0	100	100	0	0	302.3268	1.7756	84.2991	7971	10.7901	527	312.8418	1510	97.8344	20	0.026569	4365	23.9867	3857	147.0386	1922	230.5823	7054
242	112	185	130	1768	42	5	-34.465106	-22.226191	-38.553813	-30.701915	16.327622	22	4.76431	11.342	17.237881	7.035837	12.889037	359	1867	3355	112.132728	178.516184	105.570473	0	0	100	0	100	100	0	0	334.9815	1.9012	96.8801	10920	12.1969	863	334.9815	390	110.2706	130	-0.029616	4037	20.1383	3693	175.4755	0	250.5027	0
313	100	184	213	4232	65	10	-27.007714	-17.797193	-33.324097	-25.0542	15.526904	16	4.047416	16.01	23.467473	15.275834	9.596381	602	1328	2682	130.988645	150.355754	149.730154	0	0	100	0	100	100	0	0	169.9843	20.6765	110.1818	3378	26.2748	194	312.8418	990	102.9825	50	-0.0015315	1700	8.8106	1707	152.9521	0	171.9824	0
456	101	201	354	19867	141	18	-26.59014	-19.690423	-39.466814	-28.213892	19.776392	32	5.73104	10.66	20.687468	10.06436	6.037677	460	1557	3343	150.988016	196.837252	135.286861	0	0	100	0	100	100	0	0	344.967	6.9237	102.6807	9254	12.9316	653	447.9496	1160	97.8344	20	0.011626	4385	19.6726	4306	168.5822	3044	306.5114	26021
456	98	233	358	13392	116	10	-24.435145	-22.54511	-27.064484	-24.412854	4.519375	1	1.402433	11.927	13.230281	12.280332	4.691718	398	2071	3256	79.195439	113.727775	143.295681	0	0	100	0	100	100	0	0	381.7015	1.6868	96.8961	12876	12.3162	788	471.5211	1200	89.8197	220	0.0011266	6694	27.1845	6726	226.4412	7718	361.122	18815
472	103	210	369	15805	126	16	-28.118174	-18.610529	-28.449066	-23.666933	9.838537	9	3.148145	11.122	13.355665	14.579369	9.529045	368	2007	2845	76.151214	139.222639	53.316544	0	0	100	0	100	100	0	0	487.9207	5.5125	152.8642	25173	15.8292	2632	496.3331	980	96.1762	320	0.052253	12739	48.2377	11669	239.2426	6711	403.4457	23610
496	93	166	403	4974	71	20	-30.618922	-10.686289	-58.541368	-24.42327	47.855079	47	6.892343	27.94	39.905096	33.961106	33.374349	421	1825	3268	108.015085	149.342749	108.262997	28.777988	30.028223	86.011905	13.988095	20.833333	0.744048	4.166667	0.297619	487.9207	1.7756	71.537	6790	0.31309	1653	496.3331	11860	96.1762	4810	-0.0014323	9000	87.6388	8914	163.93	1269	271.762	6532
496	96	165	400	4667	68	20	-24.23738	-11.741981	-43.912948	-26.098208	32.170967	44	6.702684	24.29	38.793226	32.049028	30.486374	431	1670	3142	105.686147	147.691167	108.445108	29.394423	33.501778	78.434269	21.565731	18.463811	0.590842	4.283604	0.14771	487.9207	1.6868	75.4253	7124	0.3613	1659	496.3331	6360	96.1762	7280	0.00042647	8984	80.2035	8982	165.2153	809	278.0719	5087
404	95	161	310	3721	61	13	-24.220702	-12.866645	-48.798212	-24.972753	35.931567	43	6.605606	25.59	35.153237	29.248793	29.004082	448	1812	3286	95.812426	155.973242	114.852153	24.792854	69.994887	79.876161	20.123839	28.482972	1.857585	8.978328	0.309598	292.1653	1.7455	56.8898	4360	0.58859	931	418.3435	5040	97.8344	3210	-0.0056809	7449	77.57	7119	155.0632	955	241.0173	5683
496	98	179	398	8262	91	19	-39.120799	-9.521965	-49.220408	-25.894714	39.698444	57	7.566425	27.36	39.87431	31.947545	33.156713	475	1832	3278	103.713154	152.536333	128.721719	35.825233	29.407159	85.454545	14.545455	37.090909	0.727273	6.545455	0.181818	411.2529	1.7159	67.5263	5965	0.36216	1472	487.9207	7140	92.9436	4460	-0.0027298	9350	78.4934	9140	165.5064	1537	286.6121	10795
496	91	168	405	5514	74	15	-24.261267	-12.768176	-43.434718	-25.418089	30.666541	40	6.337079	24.65	37.797702	32.526621	32.632179	415	1797	3199	93.631709	150.323335	125.396078	30.898315	35.862457	91.474245	8.525755	50.976909	0.17762	4.618117	3.907638	463.5293	1.6868	77.5499	7461	0.43212	1857	487.9207	1440	96.1762	6290	-0.0003542	10316	93.2714	10321	172.2196	1276	296.0876	8065
496	96	175	400	7348	86	19	-31.233033	-12.85161	-48.801735	-25.991363	35.950126	49	7.044841	24.37	39.192193	31.790051	32.48643	424	1815	3243	103.671856	155.081639	122.923342	25.492074	28.104079	92.52669	7.47331	57.117438	0.711744	4.626335	0.355872	496.3331	1.6582	87.2945	8356	0.46723	1947	496.3331	2530	96.1762	3910	-0.0051013	11101	76.7069	10223	168.9627	1764	308.6539	9412
[truncated: 74 more columns]
