# Supplementary material for: Feature Selection for Speech Emotion Recognition in Spanish and Basque: On the Use of Machine Learning to Improve Human-Computer Interaction
Source: PLoS One. 2014 Oct 3;9(10):e108975. doi: 10.1371/journal.pone.0108975 (PMC4184843; doi:10.1371/journal.pone.0108975)
Supplement: File S13 — Feature matrix corresponding to Spanish female actress F1. (CSV) [file pone.0108975.s013.csv]

404	110	220	294	3380	58	13	-37.626368	-22.951164	-43.832642	-34.279392	20.881478	18	4.352329	11.376	23.558191	21.265726	19.004208	474	1793	3211	74.206294	95.699303	74.166538	14.448995	36.67132	61.987041	38.012959	11.231102	0.215983	8.207343	0.215983	384.0723	2.2174	57.5045	7454	0.3691	1669	411.2529	3640	96.1762	6650	-0.0030824	10747	133.261	10542	200.6127	327	277.6885	6853
488	153	202	335	1908	44	16	-32.545475	-23.661838	-44.188955	-33.413977	20.527117	22	4.74684	11.252	23.230156	19.244164	19.105853	428	1934	3156	82.484003	130.645406	63.918591	10.441435	28.113051	50.739958	49.260042	7.399577	0.211416	7.399577	0.211416	371.1632	2.817	35.7531	5247	0.24839	1111	397.4303	3680	112.1718	7730	0.0048882	8899	138.7601	8367	193.6148	176	259.6606	5342
404	184	213	220	1507	39	10	-39.1539	-23.207303	-44.032895	-33.874423	20.825592	31	5.572726	10.917	20.609673	19.277307	14.595598	433	1779	3307	79.458798	82.450334	82.83017	6.926019	21.957106	49.681529	50.318471	9.872611	0.318471	8.917197	0.318471	411.2529	2.8656	50.2066	6984	0.32357	1552	411.2529	9210	124.2876	6150	0.0008625	10034	126.2669	10029	200.9671	120	269.1364	6062
404	116	199	288	709	27	9	-37.103175	-21.564245	-43.216279	-32.874222	21.652034	22	4.750963	12.338	21.914228	15.950022	14.029219	375	1755	3147	81.847541	113.145407	83.23328	6.764966	83.245412	63.80597	36.19403	27.61194	0.373134	15.298507	0.373134	292.1653	2.6762	39.5701	5409	0.48064	945	440.3572	6930	99.5212	3970	-0.0033702	10220	104.823	10114	199.2548	450	234.5336	3486
404	110	205	294	1568	40	10	-43.712069	-20.641993	-44.547967	-32.226083	23.905974	25	5.022356	14.726	28.208925	23.090859	22.05545	387	1724	3196	99.43747	107.513858	89.925873	12.600302	51.775213	70.169492	29.830508	12.711864	0.508475	7.79661	0.169492	282.3453	2.817	41.6953	5380	0.23371	1092	404.2826	7560	99.5212	5690	-0.001653	10170	121.4291	10078	200.6192	332	271.2956	5424
411	150	243	261	5577	75	11	-33.014226	-25.132876	-42.849458	-34.783649	17.716582	24	4.899169	10.315	20.156787	18.506479	15.143652	523	1821	3139	85.768484	98.456056	62.458944	25.0843	61.190857	30.576923	69.423077	3.846154	0.192308	10.384615	0.192308	334.9815	2.7223	47.4491	6032	0.23585	1447	418.3435	1680	99.5212	1600	0.0033167	9536	142.3499	9248	199.9537	694	268.2877	6332
201	172	191	29	70	8	0	-28.687686	-26.981894	-29.759097	-28.411865	2.777203	0	0.867174	4.945	3.684641	1.955937	9.625445	395	2503	3280	53.273518	103.362419	41.47061	0	0	100	0	100	100	0	0	193.8439	2.6762	44.774	4641	3.4022	471	211.1409	960	130.8277	290	0.0098435	6225	42.5445	6226	185.4007	0	211.1409	0
208	172	189	36	145	12	0	-30.776251	-28.669776	-31.486696	-29.935501	2.81692	0	0.893234	4.377	3.696443	2.459766	-0.711051	342	2117	2855	101.870132	183.79805	26.110007	0	0	100	0	100	100	0	0	120.1102	2.817	28.7854	1758	2.0843	129	211.1409	1000	102.9825	310	0.018359	5409	35.1331	5183	179.2687	0	211.1409	0
197	197	197	0	0	0	0	-29.17555	-29.17555	-29.17555	-29.17555	0	0	0	0.052	3.475454	0	0	521	1250	3042	122.489333	140.525845	79.08369	0	0	100	0	100	100	0	0	233.9464	2.817	37.3181	4588	2.5304	381	233.9464	910	160.6157	250	0.0099997	5358	34.5941	5310	183.7886	174	220.7543	348
187	175	180	12	9	3	0	-31.76828	-23.097772	-31.76828	-27.499074	8.670508	7	2.651086	10.003	12.725879	8.606862	3.808236	509	1610	2912	68.403871	78.737025	90.777746	2.738491	0	100	0	100	100	0	0	163.3849	2.817	34.7726	2258	2.8999	248	204.0442	1410	101.2371	10	0.13512	14562	59.5619	6932	172.7612	9	200.6151	23
204	191	196	13	14	4	0	-30.558188	-27.63907	-49.346948	-35.750358	21.707879	49	7.024617	4.47	5.99171	-8.985902	-5.136257	373	1157	3306	191.16848	160.757798	174.9478	0	0	81.818182	18.181818	72.727273	9.090909	18.181818	18.181818	204.0442	3.3421	84.0742	7932	13.7114	389	371.1632	710	177.964	180	-0.019443	4649	23.4713	4389	199.0629	140	284.1746	15134
208	153	192	55	292	17	3	-28.014129	-28.014129	-57.458755	-41.012626	29.444626	85	9.239959	5.368	7.614171	-11.986981	-2.793971	350	1712	3488	135.764594	145.295706	130.883406	0	0	57.142857	42.857143	21.428571	14.285714	35.714286	7.142857	222.2513	2.915	38.962	5078	1.5659	470	242.0831	1250	152.5865	90	0.021477	6704	44.7402	6391	188.8847	59	232.1672	196
0	0	0	0	0	0	0	0	0	0	6175	0	0	0	-4.54250260370303e+302	0	0	0	0	1	0	0	0	0	0	0	0	0	0	0	0	0	174.9477	2.817	22.6002	2025	1.242	156	207.5622	650	163.3849	250	-0.018972	5156	32.21	4912	183.137	0	207.5622	0
197	187	193	10	11	3	0	-27.05724	-27.05724	-31.795573	-28.682197	4.738333	2	1.622816	3.06	8.234621	0.621923	-4.205209	461	1568	3035	48.630119	76.42419	30.147647	0	0	100	0	100	100	0	0	211.1409	2.817	75.2627	6007	4.992	790	364.8723	720	108.4016	240	8.3332e-005	8060	58.3731	8114	187.7255	120	333.5996	1955
197	181	186	16	25	5	1	-35.666375	-26.66933	-41.106369	-33.077378	14.437039	16	4.065125	11.146	11.826733	11.079764	8.013175	384	2064	3107	71.297881	111.297315	72.700223	2.675325	0	100	0	100	100	0	0	246.2569	3.0683	39.1861	5660	2.8906	456	246.2569	700	166.2019	470	-0.0032175	6838	52.2151	6865	182.2432	17	221.7215	1203
215	166	195	49	230	15	1	-32.141697	-25.193284	-40.813987	-32.082794	15.620703	17	4.131532	12.213	17.932406	12.314761	9.29416	438	1704	3357	107.244404	130.378743	77.517272	4.879281	0	98.571429	1.428571	88.571429	10	1.428571	1.428571	242.0831	3.0683	57.4118	7914	2.6022	999	352.6086	1620	163.3849	920	0.076513	16544	96.0974	9748	196.2977	274	231.4958	3994
404	201	271	204	5404	74	1	-41.699641	-23.907659	-42.370986	-30.927933	18.463327	29	5.402552	12.938	12.177379	9.863024	9.545715	466	1718	3136	62.200496	98.988117	57.276964	25.38598	0	45.070423	54.929577	22.535211	2.816901	33.802817	2.816901	233.9464	2.817	47.0567	5571	0.6989	1333	411.2529	1790	137.712	2230	0.027793	13238	147.5234	10957	211.3031	393	328.8713	7001
378	178	208	200	1099	33	9	-37.962874	-25.739308	-64.484395	-35.496931	38.745087	120	10.995997	14.989	13.924217	11.619696	9.209154	468	1755	3099	96.472831	115.819054	73.360138	2.021008	0	82.5	17.5	37.5	7.5	12.5	5	250.5027	2.7692	48.0224	6158	2.0611	818	312.8418	2080	122.181	1100	0.084317	17545	93.4166	9282	186.8881	301	245.2263	3546
418	178	247	240	6925	83	10	-33.045025	-23.924933	-42.188492	-32.852841	18.263559	16	4.094503	15.226	16.929769	14.737494	11.345477	492	1818	3282	84.177422	116.477323	68.607666	19.984788	0	91.666667	8.333333	50	7.142857	4.761905	1.190476	390.6942	2.6308	71.4147	10456	1.6619	1934	390.6942	1160	110.2706	1140	0.02467	13144	93.1373	11786	208.1371	178	279.3366	5538
472	163	230	308	4476	67	10	-41.55227	-22.752277	-43.266249	-31.947031	20.513972	21	4.687555	14.285	21.124246	15.83258	12.458225	495	1737	3119	119.07972	91.481962	59.973077	15.856947	4.501132	82.733813	17.266187	28.776978	1.438849	2.877698	0.719424	233.9464	2.817	39.4505	5142	0.58779	1050	384.0723	3120	135.3779	3320	0.017715	10737	133.6518	9290	199.3464	142	246.4946	4093
496	105	213	392	3419	58	13	-29.737764	-16.887266	-43.512347	-31.525661	26.625081	26	5.104013	15.575	27.434448	23.308549	21.160135	428	2066	3335	108.007028	133.614119	89.429477	16.017717	48.403621	74.342105	25.657895	24.342105	0.219298	9.868421	0.219298	297.2026	2.6308	60.1876	7376	0.41294	1557	487.9207	1070	104.7581	6440	-0.0036183	11450	122.3074	11165	207.2344	383	291.8583	7703
480	129	220	351	1856	43	15	-38.117072	-20.388773	-44.256684	-32.425026	23.867912	30	5.546861	15.126	25.31558	21.983705	20.295754	372	1873	3340	94.278723	153.217741	86.903058	11.102795	38.676373	74.12844	25.87156	21.284404	0.366972	10.825688	0.183486	479.6508	2.6308	57.9085	8770	0.35285	1766	479.6508	5260	102.9825	4580	0.0016549	11980	115.0586	11903	209.0653	460	271.2537	7259
197	178	189	19	63	8	0	-34.090768	-29.233808	-37.600953	-33.813108	8.367145	7	2.740205	3.003	-2.429734	-8.678823	3.104522	339	2635	3655	201.961818	367.559205	80.782414	0	0	100	0	100	100	0	0	214.7812	2.9652	106.5947	5026	18.2179	410	250.5027	830	110.2706	160	-0.0071213	4262	26.0143	4269	185.2728	21	232.642	638
201	181	193	20	31	6	1	-24.610644	-24.610644	-46.109962	-34.924889	21.499317	42	6.490381	5.078	5.113636	0.064655	0.359549	438	1463	3452	123.049791	183.012511	162.551886	0	0	90	10	80	10	10	10	496.3331	3.2855	87.8508	28303	5.8023	1229	496.3331	630	163.3849	30	-0.018661	4876	22.1236	4639	209.6479	0	496.3331	0
404	163	225	241	3854	62	10	-42.225869	-22.511951	-43.906738	-32.160834	21.394787	29	5.395384	15.565	23.804549	17.758078	15.625989	423	1921	3298	84.999963	128.12845	91.564359	18.737621	6.301155	84.117647	15.882353	18.823529	4.117647	5.882353	0.588235	377.5626	2.6762	58.799	8173	0.98817	1477	411.2529	3740	114.1058	2650	-0.0020679	11765	110.4668	11763	200.2749	1114	262.7952	6636
378	169	226	208	4251	65	10	-37.185792	-24.382043	-42.617099	-34.457574	18.235056	20	4.579074	13.9	14.040397	14.954849	12.007669	519	1840	3326	62.83163	67.052533	94.808664	17.87782	28.239414	64.150943	35.849057	26.415094	0.943396	10.377358	0.943396	312.8418	2.8656	36.7747	4853	0.75958	793	384.0723	2390	102.9825	2470	-0.018722	11095	95.1291	9478	187.266	137	274.6693	6648
391	105	234	286	3066	55	11	-22.687215	-15.040018	-43.250531	-26.402421	28.210513	41	6.421978	21.47	35.940599	29.450706	26.244538	390	1906	3323	107.98115	147.258729	97.026829	19.53681	43.885293	76.565008	23.434992	26.00321	1.284109	6.741573	0.160514	352.6086	2.7223	45.6334	6060	0.20497	1430	390.6942	12100	101.2371	730	0.0030271	14940	130.7932	14590	228.9995	2196	302.7539	4081
488	118	240	370	2725	52	12	-29.564145	-14.507919	-42.559436	-25.289919	28.051517	31	5.607523	21.77	33.780532	27.480097	25.882141	393	1817	3232	107.047895	155.784112	74.651326	18.35844	45.874166	86.597938	13.402062	26.28866	16.752577	5.412371	3.865979	334.9815	1.9425	40.7832	5958	0.30508	1386	487.9207	4650	102.9825	2390	0.0030804	14174	163.1659	14046	241.0441	1284	315.1815	6782
208	166	184	41	170	13	1	-30.592499	-19.776662	-31.812824	-26.716392	12.036162	13	3.612937	14.78	16.732095	12.494259	9.234904	396	1643	3143	95.837176	142.005341	98.736553	3.197079	0	100	0	100	100	0	0	211.1409	2.6762	35.2483	3974	1.7935	386	211.1409	540	155.2173	460	-0.029978	6842	44.6879	6202	184.0807	89	204.1635	97
230	166	200	64	240	15	2	-23.704101	-18.693995	-35.109016	-25.546667	16.415021	24	4.919635	17.92	19.822798	11.693445	10.847208	295	1712	3237	90.843111	151.281921	124.462643	2.889376	0	100	0	100	100	0	0	237.98	2.6762	63.1191	5753	3.9141	643	246.2569	1290	104.7581	500	-0.0033798	7803	53.7963	7834	200.1471	129	239.3945	39
238	166	196	72	464	22	3	-30.170396	-17.511769	-44.199091	-29.121257	26.687322	47	6.909054	22.07	16.303706	13.629548	12.422701	350	1903	3104	154.179745	157.011369	133.974088	19.164597	0	96.153846	3.846154	61.538462	34.615385	3.846154	3.846154	226.0832	2.8656	73.0407	8379	4.9429	771	371.1632	830	128.6103	370	-0.00025213	6567	37.544	6600	203.2062	267	275.7426	6832
234	187	227	47	224	15	0	-42.783982	-16.112438	-42.783982	-30.033262	26.671545	74	8.607121	8.707	12.932563	11.819937	9.099765	333	1541	3218	152.704738	156.130886	147.400114	0	0	100	0	100	100	0	0	229.9812	2.9652	57.968	8404	3.6698	697	233.9464	770	166.2019	300	-0.003996	6833	40.3172	6855	206.9728	1009	233.9464	0
251	181	229	69	491	22	3	-35.201904	-19.708292	-35.675949	-27.554257	15.967657	36	6.00213	8.933	15.675616	0.726858	6.206501	472	1170	3395	169.333665	187.352723	225.425422	0	0	100	0	100	100	0	0	204.0442	3.3421	80.7715	6305	10.1145	436	282.3453	960	171.9824	130	0.0078461	5628	28.1209	5610	231.5724	0	282.3453	0
278	163	215	114	1082	33	4	-26.461087	-16.568694	-39.476955	-24.671679	22.90826	39	6.279714	21.03	20.086209	12.759025	13.9049	305	1778	3173	81.450133	183.900033	88.495175	20.478029	0	100	0	100	100	0	0	282.3453	2.817	99.518	8299	8.0669	935	334.9815	1070	150.0002	10	-0.032821	10206	54.2873	9448	216.5698	395	283.7578	2553
268	215	246	53	449	21	2	-25.189041	-10.713407	-32.846442	-22.66783	22.133036	44	6.698549	15.282	18.926016	12.732391	9.748248	375	1493	2927	62.918348	172.615711	35.685234	19.821382	0	100	0	100	100	0	0	211.1409	3.6404	26.7829	2282	1.2508	260	287.2134	1120	177.964	400	0.048641	12530	56.5359	10816	244.5791	0	287.2134	0
226	163	189	63	270	16	3	-25.361302	-19.02878	-40.685066	-27.744503	21.656287	24	4.956732	17.68	19.016004	16.34838	11.708299	368	2169	3123	120.803661	124.529674	140.041668	4.683112	0	100	0	100	100	0	0	226.0832	2.915	36.4567	4893	1.9197	371	226.0832	1090	160.6157	190	0.0086456	5977	38.7625	5914	188.3426	87	224.1673	7
278	145	202	133	1090	33	4	-37.114023	-21.696848	-40.04671	-29.254847	18.349862	31	5.626491	17.44	21.589394	16.924527	16.120817	309	1986	3175	145.951779	202.838766	88.803181	19.506356	0	100	0	100	100	0	0	259.2152	2.7692	45.321	4055	1.1535	895	277.5598	1270	101.2371	290	0.016352	10574	97.0588	10303	209.1429	1208	246.8367	866
347	147	205	199	2539	50	4	-19.503691	-16.665647	-41.537525	-27.34824	24.871878	40	6.381463	23.81	25.678454	20.130706	18.959234	367	1874	3260	123.587376	169.413315	111.915687	14.818452	0	87.654321	12.345679	46.91358	40.740741	12.345679	12.345679	334.9815	2.7223	54.8649	6364	1.5942	1007	364.8723	1080	104.7581	200	-0.026505	12947	82.4271	11372	203.2098	1453	280.2036	7135
433	197	250	236	2219	47	11	-36.163816	-15.320868	-41.338331	-25.221226	26.017463	48	6.960703	25.89	23.992388	22.224261	19.451446	459	2038	3165	91.743464	120.344501	78.685828	20.20688	0	100	0	100	100	0	0	272.8554	2.9652	46.3545	5769	1.0812	1460	425.5563	1430	112.1718	30	0.054522	16608	141.8086	13191	214.7852	1715	299.6855	7683
488	166	260	322	4400	66	12	-22.358176	-17.234329	-41.548424	-26.424282	24.314095	38	6.19185	24.18	27.819503	24.584481	19.883052	458	1915	3205	134.702421	104.676751	91.490748	15.346978	14.927941	97	3	90	7	3	3	250.5027	1.9425	42.9472	5578	0.92141	1271	487.9207	1110	135.3779	1640	-0.0015114	16703	137.7239	16755	226.2671	2173	294.0596	10542
391	158	244	233	3254	57	8	-25.394102	-18.56016	-40.916799	-28.629973	22.356639	27	5.224689	18.76	28.813004	20.058865	19.084449	411	1778	3308	122.568911	156.305701	99.909788	22.17984	14.063869	89.473684	10.526316	47.894737	3.157895	8.947368	1.578947	334.9815	2.7692	60.3325	8429	0.85638	2114	404.2826	2520	114.1058	1390	0.027154	17655	151.0533	14900	232.4467	2095	287.2822	3770
480	112	244	367	1485	39	14	-16.51871	-8.707243	-42.242586	-19.613952	33.535343	48	6.931543	38.18	39.555872	38.419327	38.856344	475	1899	3282	101.887128	141.188683	110.012532	13.313128	40.628808	91.549296	8.450704	45.633803	11.549296	5.352113	3.098592	312.8418	2.7223	59.7893	9204	0.58017	1847	479.6508	7230	116.0731	3510	0.0050486	15812	122.6733	15527	244.1811	537	278.9484	2767
391	131	211	260	1069	33	10	-22.701737	-9.584964	-42.529263	-24.932302	32.944298	46	6.830955	22.94	37.1787	33.317957	31.91567	405	1943	3251	114.31724	155.196821	101.821152	10.770043	42.800335	77.672956	22.327044	19.496855	0.314465	5.81761	0.157233	447.9496	1.9425	58.0384	7801	0.29121	1443	463.5293	13040	99.5212	10	0.0014738	12166	110.1922	12069	211.4109	420	274.2343	5923
464	122	211	341	1362	37	11	-22.997007	-13.848127	-42.3422	-24.760436	28.494072	37	6.147415	26.27	34.17982	31.0238	30.368819	417	1968	3257	113.613821	151.591158	107.194406	8.542887	16.512718	94.951923	5.048077	41.826923	18.028846	2.644231	2.403846	297.2026	2.5424	41.5556	5903	0.25696	1299	487.9207	2760	128.6103	1050	-0.0019696	10357	141.2454	10295	211.3843	319	290.75	6899
488	140	212	348	1859	43	13	-24.925663	-11.650361	-41.105315	-24.766692	29.454954	38	6.193877	25.26	32.308458	28.989858	29.321267	414	2028	3249	111.213369	145.353702	129.089695	11.346029	33.273275	86.27451	13.72549	35.686275	20.392157	7.058824	6.666667	404.2826	2.9652	50.4539	7449	0.63908	1447	487.9207	1110	104.7581	3150	-0.012583	13242	103.1429	12011	204.9792	926	279.2429	9528
433	129	218	304	1806	43	12	-26.086693	-13.003496	-43.921657	-25.253723	30.918161	41	6.410065	25.32	36.289835	32.963981	30.875207	413	1829	3182	99.006705	127.247766	82.035045	10.997837	29.428287	80.918728	19.081272	24.911661	0.530035	7.067138	0.176678	302.3268	2.7223	45.7906	6237	0.23974	1464	377.5626	7320	110.2706	5450	-0.0014442	12320	135.0162	12263	219.282	1242	262.2099	2635
496	107	213	390	2429	49	13	-30.900247	-11.652344	-42.561164	-26.536996	30.908821	40	6.368493	23.38	34.999067	30.852607	29.67841	427	1927	3180	105.254583	132.600624	90.494952	16.050258	32.36529	87.992495	12.007505	26.829268	0.938086	5.816135	0.187617	302.3268	1.8062	53.3286	6571	0.2601	1653	496.3331	5050	99.5212	3430	-0.0037	12064	136.1501	11706	216.1932	1241	286.9355	6541
226	187	206	39	112	11	1	-27.505608	-17.010689	-37.408278	-24.805203	20.397589	29	5.462289	25.33	19.960322	16.205411	20.76293	311	2146	3516	98.272466	132.761996	168.796116	4.704434	0	100	0	100	100	0	0	250.5027	3.1751	45.3319	6665	2.309	871	250.5027	1100	150.0002	410	0.051823	10515	58.0718	8551	206.1088	82	229.3626	227
215	191	202	24	91	10	1	-29.095299	-14.271753	-31.782052	-22.871946	17.510299	23	4.889941	20.26	17.237837	8.35926	20.186362	328	2692	3558	135.971011	106.1319	52.647904	5.720234	0	100	0	100	100	0	0	197.1861	2.8656	32.3735	2515	2.051	313	233.9464	1250	116.0731	550	-0.0064169	8365	60.9172	8377	195.0322	1	228.0989	68
488	172	232	316	3846	62	12	-28.175029	-11.673709	-32.256677	-22.609125	20.582968	30	5.541497	30.61	20.735708	18.496207	22.193514	388	2331	3274	76.323767	128.013767	103.920206	21.096753	0	100	0	100	100	0	0	245.8376	2.817	81.4655	10206	7.5163	847	487.9207	690	114.1058	550	-0.049879	11649	60.0493	9839	229.1304	4010	310.8294	23535
251	172	211	79	418	20	2	-25.837945	-12.407755	-40.402524	-23.145181	27.994769	60	7.755589	25.73	24.320119	14.741154	14.661822	363	1523	3207	131.281861	121.224738	158.197722	15.429991	0	100	0	100	100	0	0	250.5027	2.9652	56.0192	5335	3.3468	626	250.5027	1270	137.712	420	0.076755	13235	58.957	8877	204.0504	82	231.8634	390
238	181	224	57	303	17	3	-24.728047	-14.501983	-27.571649	-18.34937	13.069666	14	3.865237	16.7	19.305817	14.776219	17.635406	366	2193	3444	211.10132	142.085298	78.375539	12.738917	0	100	0	100	100	0	0	211.1409	3.518	32.5411	2778	2.6286	230	237.98	1080	177.964	330	0.0284	8972	48.546	8412	219.5602	0	237.98	0
226	178	213	48	169	13	0	-22.346743	-12.354728	-32.039949	-20.698121	19.685221	43	6.567096	16.26	19.707023	15.014964	16.171862	368	1811	3103	118.491906	150.251589	105.237241	0	0	100	0	100	100	0	0	200.5858	3.518	44.1356	3825	3.7426	373	252.4453	870	108.4016	450	-0.048649	10022	54.7197	8295	197.4824	63	243.1959	171
329	147	220	182	1622	40	5	-22.498654	-14.334294	-31.399248	-20.973053	17.064954	20	4.56659	28.59	24.80373	21.329817	24.501135	360	2352	3403	141.630451	143.978987	117.26244	6.544552	0	100	0	100	100	0	0	272.8554	3.2855	68.7716	7210	4.6782	869	411.2529	1330	114.1058	500	-0.0029935	11228	72.4751	11278	230.7352	249	340.7941	7240
472	120	215	351	1859	43	12	-28.713785	-15.324191	-42.012852	-24.661213	26.688661	33	5.76758	22.94	26.956248	23.134496	23.743278	370	2171	3324	118.133033	166.095748	100.718013	10.392082	14.52732	100	0	100	100	0	0	249.9407	2.915	41.7144	6148	1.2223	1021	487.9207	1240	114.1058	1420	-0.016196	12937	107.8411	12373	201.7617	559	261.8832	10239
418	178	214	240	1029	32	11	-18.74576	-12.55231	-38.970881	-22.111802	26.418571	42	6.493248	30.1	27.112807	24.460114	24.986639	397	2001	3241	99.449834	144.657982	97.584169	11.574792	0	97.619048	2.380952	89.285714	8.333333	2.380952	2.380952	259.2152	3.0683	60.1742	7477	2.4888	854	418.3435	2120	112.1718	940	0.021212	11259	73.498	10259	201.773	439	249.3366	6201
273	158	219	115	727	27	3	-24.429297	-11.925019	-38.828035	-18.668423	26.903016	34	5.844212	35.18	31.498153	28.806315	27.375409	458	1776	3083	112.716883	140.21435	103.446893	9.008962	0	100	0	100	100	0	0	274.6405	2.9652	35.4491	5138	1.0669	954	455.6728	2090	150.0002	1560	0.079129	18485	140.1283	11220	224.6074	397	300.3497	11185
365	118	225	247	1370	37	9	-40.135869	-13.293784	-41.460831	-26.537935	28.167048	42	6.50812	25.35	31.302262	25.964641	25.075505	518	1734	3195	94.960257	137.370089	93.764847	11.34412	19.110717	98.742138	1.257862	79.874214	18.867925	1.257862	1.257862	268.2308	2.817	45.6117	5680	0.81965	1117	302.3268	900	110.2706	1780	-0.0071068	12637	120.2075	12474	212.0592	772	237.9646	1165
472	114	226	357	3053	55	12	-32.622727	-15.287448	-42.219583	-27.66717	26.932134	35	5.985829	19.01	33.581342	28.869224	27.072317	447	1912	3202	105.348943	134.129308	82.853442	15.02325	21.496375	81.613508	18.386492	22.138837	0.938086	5.816135	0.187617	418.3435	2.6762	49.668	6524	0.23547	1564	418.3435	4780	101.2371	3550	0.0046341	13817	134.2677	13150	217.9862	1204	285.0485	4698
488	122	232	366	4358	66	11	-18.262501	-11.625537	-43.133814	-24.349796	31.508277	43	6.60751	27.29	36.849343	32.468586	31.162991	398	1927	3192	111.558146	161.721179	101.839236	19.804229	91.20637	72.515856	27.484144	24.312896	0.211416	8.879493	0.211416	487.9207	2.8656	67.0756	9305	0.54523	1655	487.9207	9020	99.5212	4250	0.00030256	14909	112.0609	14920	223.5775	1881	316.1011	7463
384	112	277	272	3168	56	11	-13.263084	-10.221888	-40.493364	-21.124682	30.271476	35	5.938501	29.69	39.099699	36.849458	33.519887	489	1955	3186	106.39135	131.615221	89.194621	16.409342	26.288967	80.487805	19.512195	37.127371	11.111111	8.943089	3.523035	371.1632	3.0163	74.3124	12173	0.67814	2294	471.5211	2970	102.9825	3130	-0.0019735	20934	147.8857	20898	271.369	2635	315.6244	4056
488	124	260	364	4305	66	14	-28.020394	-12.05782	-42.745032	-24.609383	30.687212	35	5.924154	26.01	32.813901	29.033747	27.457416	427	1935	3265	98.397071	126.763746	99.973017	16.518892	17.72721	84.848485	15.151515	36.363636	0.757576	7.575758	0.757576	384.0723	3.0163	59.1006	9805	0.72657	1846	487.9207	5760	108.4016	2640	-0.014759	20753	130.916	18787	270.9956	2420	331.5513	4857
496	103	238	393	3111	56	15	-21.587547	-13.036059	-43.521373	-24.959923	30.485314	43	6.610011	24.6	37.502209	33.921774	30.931718	435	1818	3215	100.851416	133.95159	93.417626	20.268339	29.182901	80.650685	19.349315	21.232877	0.342466	6.678082	0.342466	384.0723	2.7692	52.6348	8605	0.27455	1916	496.3331	11610	102.9825	6160	-0.0021094	15565	137.0301	15413	241.3254	2058	326.7848	6689
496	112	248	384	3676	61	13	-40.379053	-13.237366	-41.622558	-25.346658	28.385192	39	6.323254	22.59	36.06426	32.601751	29.159693	448	1889	3177	99.578158	124.759984	79.107173	17.889912	40.548584	85.849057	14.150943	32.641509	1.132075	6.415094	0.566038	364.8723	2.6308	53.4993	7691	0.23672	1842	487.9207	1200	85.3295	5380	-0.00085749	16005	150.2001	15994	242.7328	2565	321.572	6253
238	194	218	44	171	13	2	-25.012182	-15.408587	-26.426003	-19.812612	11.017416	8	2.852973	27.48	21.838506	21.178006	23.501621	437	2293	3195	80.020575	112.321599	68.487701	6.286496	0	100	0	100	100	0	0	286.9654	3.4584	78.5583	9666	7.2064	808	447.9496	1090	124.2876	570	-0.048897	13167	70.1736	11438	221.9281	14	394.4078	567
234	118	201	116	558	24	4	-29.217187	-16.324035	-32.780673	-22.755594	16.456639	27	5.199223	23.93	22.07838	20.797506	17.378771	498	2125	3223	127.609619	131.893475	70.241638	1.365031	0	100	0	100	100	0	0	239.7714	3.3998	92.8416	6531	10.4481	524	440.3572	870	99.5212	320	-0.052443	11397	55.9696	9389	221.4101	846	341.2201	19656
242	172	221	70	252	16	1	-31.082711	-17.836296	-34.890455	-25.141169	17.054159	24	4.948362	18.85	14.908633	15.794045	12.447424	300	1932	3234	80.791549	81.401494	64.431869	5.473049	0	100	0	100	100	0	0	250.5027	3.6404	95.6529	10466	9.3863	718	364.8723	880	147.4579	420	-0.03818	8447	36.9083	6772	218.929	159	287.2107	4528
218	178	203	41	102	10	1	-29.367992	-15.291288	-30.475105	-22.043809	15.183817	23	4.850227	15.192	18.668159	16.191303	16.934139	438	2242	3369	177.886914	134.579077	122.783014	1.621646	0	100	0	100	100	0	0	211.1409	3.3421	37.0696	3286	2.6495	489	233.9464	830	106.5643	450	-0.034892	9790	73.9166	9341	195.674	7	230.0148	30
297	268	281	29	90	10	1	-29.162443	-12.898311	-32.748552	-25.798543	19.850241	42	6.501316	11.98	17.400794	9.737079	11.946584	501	1503	3284	132.800447	127.743894	104.55707	0	0	100	0	100	100	0	0	302.3268	2.915	90.5728	10453	10.6755	702	302.3268	510	137.712	290	-0.038059	9327	41.8661	8286	211.6116	3540	258.5082	4527
268	194	225	74	519	23	3	-23.69765	-18.70324	-37.636101	-24.547248	18.932861	26	5.137744	17.95	18.676114	10.989367	10.621588	371	1815	3233	112.10239	144.775442	158.640861	13.975919	0	100	0	100	100	0	0	297.2026	3.3421	72.7566	8702	4.6235	1105	397.4303	1390	128.6103	470	0.019509	10446	60.3707	10213	218.9302	373	274.9522	5838
287	242	257	45	215	15	0	-22.811699	-11.562386	-23.775548	-18.093163	12.213163	14	3.844502	15.97	15.394412	16.461162	20.207769	407	2180	3160	109.908308	73.247825	56.350645	0	0	100	0	100	100	0	0	277.5598	4.1738	42.1159	7500	2.0094	661	282.3453	400	237.98	30	-0.068625	14521	56.6449	11057	252.476	16	279.9526	11
246	201	218	46	202	14	2	-26.277474	-13.432089	-31.505103	-21.249319	18.073015	22	4.738401	28.68	22.57819	22.852629	21.268749	444	2094	3034	43.927683	95.342636	69.403998	10.344114	0	100	0	100	100	0	0	250.5027	3.518	71.0277	8780	4.2053	1063	411.2529	580	144.9586	460	-0.050451	11203	55.0183	9348	216.5945	29	298.5674	9592
365	163	217	201	1889	43	9	-27.019	-11.829459	-33.642822	-20.313201	21.813363	25	5.002814	35.7	28.420342	27.525612	25.054042	505	2031	3201	77.619742	119.422984	85.290415	15.850477	0	100	0	100	100	0	0	268.2308	2.915	43.1635	5379	1.5129	997	418.3435	1320	135.3779	1210	-0.033461	13344	107.3116	12085	201.9508	718	310.1919	7319
282	172	225	110	951	31	2	-16.598889	-15.690369	-38.60344	-23.29984	22.913071	31	5.599498	23.46	27.089515	23.189828	20.523707	395	1772	3288	150.941144	152.244855	86.962394	8.504528	0	100	0	100	100	0	0	268.2308	2.817	26.1327	3971	0.45031	647	282.3453	750	163.3849	1300	0.0053078	12802	106.4431	12797	236.7958	721	269.9304	135
302	163	241	139	1093	33	4	-20.504783	-12.533305	-41.636328	-23.923664	29.103023	64	8.020789	24.52	24.621815	21.083869	23.15908	351	2127	3031	84.6127	179.52936	111.260356	18.210517	0	96.721311	3.278689	49.180328	47.540984	3.278689	3.278689	307.5394	3.7031	71.6039	9587	3.1367	1276	307.5394	1170	104.7581	20	-0.020152	14129	96.8185	13710	247.1657	1752	281.4442	692
488	191	296	297	5083	71	12	-23.850011	-13.962417	-40.164462	-25.422482	26.202045	38	6.238065	25.02	29.115292	26.309236	22.307415	515	1907	3268	93.317425	96.619491	60.785095	12.396035	4.973686	97.115385	2.884615	85.576923	11.538462	2.884615	2.884615	463.5293	3.1751	76.3646	12366	1.7248	2303	487.9207	800	110.2706	1450	-0.028077	22127	128.8173	20382	255.0009	1861	330.7475	11641
488	108	254	380	6481	81	13	-16.115804	-15.373705	-36.413351	-22.064718	21.039646	17	4.20681	24.26	28.969353	24.619879	22.197171	476	1751	3147	78.182353	100.528404	93.689584	19.868451	0	97.222222	2.777778	93.055556	4.166667	2.777778	2.777778	364.8723	2.915	54.2986	6893	1.6452	1511	487.9207	1610	144.9586	1390	0.065194	22657	147.4098	17767	227.4332	2188	350.5602	17355
418	122	247	296	3702	61	10	-25.666568	-16.620615	-40.959272	-26.546855	24.338657	34	5.833253	21.63	31.274807	26.045783	22.628574	445	1878	3315	105.880844	133.852484	97.54444	20.750241	11.333557	99.428571	0.571429	76.571429	22.857143	0.571429	0.571429	371.1632	2.9652	57.4718	9303	0.85813	2005	487.9207	1480	122.181	2210	-0.0024882	16988	141.7849	16993	258.0306	2766	325.5627	6733
404	145	208	259	869	29	10	-30.579937	-22.766728	-43.331874	-31.963041	20.565146	25	5.05486	12.599	24.44969	17.53283	16.372789	299	1824	3329	137.498523	153.039993	88.039715	8.421983	28.280717	70.704846	29.295154	14.757709	0.440529	5.726872	0.220264	250.5027	2.817	37.7646	5314	0.22362	1050	250.5027	2890	97.8344	770	0.0033947	10380	123.0382	10104	205.5099	278	225.2068	264
488	131	211	357	910	30	13	-29.008993	-19.752889	-44.223203	-30.131864	24.470315	27	5.237794	13.194	24.951352	17.46683	15.19425	282	1875	3393	125.952275	162.18323	94.844951	9.402014	27.657533	74.146341	25.853659	23.658537	0.731707	10.243902	0.243902	259.2152	2.9652	44.3893	5991	0.32985	1171	263.6845	2080	101.2371	5910	0.0051552	11174	122.7574	10689	210.6055	268	230.8354	260
456	140	216	316	1038	32	11	-27.986386	-19.673409	-43.638815	-29.764303	23.965406	32	5.717811	14.265	26.749277	20.369169	20.257414	291	1923	3221	102.16866	179.242112	107.851573	10.247955	51.62655	77.18894	22.81106	24.423963	0.921659	9.447005	0.460829	277.5598	2.9652	42.387	5913	0.28475	1195	277.5598	1050	126.4305	1770	0.0010419	11483	114.9515	11474	210.5655	495	229.4964	466
397	129	208	269	666	26	9	-35.427628	-21.146553	-48.654896	-31.837229	27.508343	33	5.795056	13.734	21.948281	14.268571	15.349698	289	1902	3270	93.575383	151.222755	80.010019	9.814505	38.815957	71.631206	28.368794	24.113475	0.35461	10.992908	0.35461	335.7778	2.7692	47.5086	6438	0.67463	979	447.9496	2790	96.1762	1560	-0.0069421	11043	96.5757	10617	201.2197	363	253.754	6040
222	184	207	38	142	12	0	-31.03236	-24.337771	-47.908874	-34.140062	23.571103	31	5.598845	6.249	1.579517	-7.29471	1.703882	238	2784	3817	103.285769	81.54842	141.574124	7.360638	0	93.75	6.25	50	43.75	6.25	6.25	218.4844	3.0163	48.7565	6821	2.1184	648	233.9464	580	157.8934	290	-0.020774	5869	34.2173	5575	203.2885	308	223.6384	79
222	187	211	35	82	9	0	-31.376249	-21.246961	-32.412038	-25.564408	11.165078	16	4.042739	5.714	8.742761	7.39541	8.177992	275	2203	3019	107.481954	234.093581	96.9539	0	0	100	0	100	100	0	0	211.1409	3.3998	58.055	6147	4.6446	546	233.9464	1210	152.5865	330	0.0019125	6753	41.6615	6784	200.4838	0	222.2513	0
194	178	189	16	30	6	0	-27.563666	-25.826037	-33.117774	-29.039906	7.291737	5	2.274301	7.781	10.739436	4.837958	-0.816614	334	1667	3050	128.483198	141.946149	95.454112	3.40857	0	100	0	100	100	0	0	211.1409	3.2298	29.8723	4124	1.856	175	211.1409	1320	157.8934	310	0.010851	4135	24.6715	4013	186.1577	0	211.1409	0
222	187	203	35	180	13	0	-22.516127	-22.516127	-43.253493	-32.49462	20.737366	55	7.436269	5.608	7.406248	-7.914039	1.036841	257	1344	3900	182.399095	58.186129	179.714356	0	0	100	0	100	100	0	0	226.0832	9.8574	65.1126	8639	10.7919	191	226.0832	1070	187.3286	60	-0.0025471	2201	11.4165	2202	203.0514	0	226.0832	0
246	172	208	74	456	21	3	-29.46899	-22.75659	-45.771524	-31.638883	23.014934	46	6.821688	8.492	8.035575	-1.728822	1.278411	236	1397	3291	210.119065	244.002471	80.797185	8.34189	0	88.888889	11.111111	55.555556	33.333333	11.111111	11.111111	246.2569	3.2855	49.0081	5908	3.3896	389	246.2569	770	104.7581	300	-0.020443	4992	25.0505	4522	198.9658	26	226.9096	748
278	172	217	106	407	20	1	-22.586896	-19.045062	-41.137058	-26.938656	22.091996	28	5.355827	15.467	21.30262	15.939384	14.421107	278	1996	3306	110.690979	173.235523	74.679825	9.629168	30.127724	83.962264	16.037736	47.169811	36.792453	16.037736	16.037736	250.5027	3.1212	20.3683	2341	0.42302	424	277.5598	1570	157.8934	120	-0.023689	13306	105.6176	11658	220.6891	253	255.5854	575
426	166	223	259	4915	70	10	-35.790887	-23.188544	-42.087305	-32.568014	18.898761	25	5.038411	12.764	15.308567	8.367232	9.092411	427	1977	3296	118.863833	94.998539	99.758771	19.629544	60.855045	53.211009	46.788991	20.183486	0.917431	18.348624	1.834862	218.4844	2.817	29.4865	3151	0.63223	453	282.3453	2810	150.0002	50	0.0069847	9752	88.4379	9544	188.2613	163	220.4265	1074
397	116	208	281	2606	51	12	-40.890688	-22.990887	-42.928308	-33.780136	19.937421	24	4.929745	10.075	18.085361	12.012148	15.333722	366	2042	3320	104.157697	163.729993	97.635607	15.521891	101.115153	38.135593	61.864407	7.627119	0.282486	17.79661	0.282486	496.3331	2.817	41.5841	6795	0.4525	1050	496.3331	1070	114.1058	3500	0.00059276	9599	104.6434	9603	191.9145	211	237.9785	5222
404	126	203	278	1380	37	10	-35.5777	-25.544761	-44.571751	-33.787492	19.02699	18	4.341216	10.04	23.344053	16.720519	15.827028	363	1898	3210	114.78708	146.929296	103.720008	12.71398	50.157692	50.576923	49.423077	12.884615	0.192308	10.769231	0.192308	263.6845	2.7692	38.8743	5163	0.23368	908	384.0723	3410	102.9825	4620	-0.00076124	9722	104.8105	9708	194.8605	162	237.795	2614
411	145	201	266	689	26	10	-33.350529	-23.843858	-43.462876	-34.937943	19.619018	19	4.428207	9.049	19.555339	14.251584	13.364832	365	1915	3248	127.74024	152.591514	101.1377	7.095226	86.724894	33.774834	66.225166	2.980132	0.165563	13.576159	0.165563	471.5211	2.9652	43.1429	6347	0.24589	1138	471.5211	2000	101.2371	5660	-0.0022808	10050	110.3964	9852	196.9206	126	233.3192	3432
404	172	209	232	813	29	11	-34.008125	-25.445211	-44.698872	-33.974338	19.25366	22	4.790149	9.904	18.293139	12.819827	12.904603	353	1893	3244	109.408037	134.297863	98.571631	7.151592	82.757898	44.128114	55.871886	23.487544	0.355872	18.149466	0.355872	233.9464	2.6762	27.5331	3628	0.37822	536	237.98	1540	140.0864	1980	-0.0049629	9943	98.99	9660	188.6164	256	212.3629	284
488	163	204	325	2319	48	15	-30.299065	-22.539902	-43.766011	-32.991899	21.22611	24	4.964972	9.37	26.796445	18.614963	15.946108	465	1762	3214	133.61012	138.991405	94.171852	11.224597	66.924374	40.134907	59.865093	6.408094	0.168634	12.141653	0.168634	390.6942	2.7692	31.4666	4578	0.18157	839	418.3435	11010	126.4305	5770	0.00069141	9000	111.8803	8986	191.2931	190	247.4198	4366
0	0	0	0	0	0	0	0	0	0	6175	0	0	0	0	0	3933.105602	0	0	11.006645	0	0	0	0	0	0	0	0	0	0	0	0	211.1409	3.2855	38.8481	5310	2.1699	335	211.1409	800	140.0864	500	-0.027666	6569	37.6413	5698	188.3133	7	209.3515	6
194	187	191	7	10	3	0	-31.135008	-31.135008	-33.619662	-32.091665	2.484653	1	1.091848	0.863	-0.221968	-9.683416	0	359	1972	3083	67.911774	441.126594	34.870287	0	0	100	0	100	100	0	0	246.2569	3.1212	66.6328	7920	5.2654	710	246.2569	440	157.8934	70	-0.030693	7074	44.2729	6402	187.9587	15	213.543	802
204	187	191	17	17	4	0	-30.622675	-30.181559	-33.266662	-31.681646	3.085102	0	0.849965	7.88	7.471135	1.157778	-2.132688	304	1673	3066	120.9828	169.212674	77.340162	0.032648	0	100	0	100	100	0	0	190.5584	3.1751	22.393	2843	0.90107	144	207.5622	760	184.1536	170	-0.018985	6099	36.811	5701	190.957	0	207.5622	0
215	140	198	75	231	15	4	-34.704873	-27.847405	-48.209569	-35.483414	20.362164	43	6.61369	10.006	4.332998	0.266947	6.701275	271	2126	3335	114.445664	144.599381	65.054715	5.510812	0	85.714286	14.285714	32.142857	7.142857	7.142857	3.571429	229.9812	2.9652	46.1889	5604	1.6804	669	229.9812	760	118.0744	100	-0.01151	7342	49.6261	7216	193.3259	109	216.2689	169
204	191	196	13	32	6	0	-29.002143	-29.002143	-74.605178	-55.399473	45.603035	312	17.681133	3.045	0.157218	-12.16549	-8.66532	250	1116	2980	80.127264	140.300357	151.939492	0	0	44.444444	55.555556	33.333333	11.111111	55.555556	55.555556	207.5622	3.0683	90.8679	6023	14.3568	470	207.5622	770	104.7581	220	0.038575	5019	27.9167	4423	188.513	93	202.3741	53
218	191	203	28	124	11	0	-27.473621	-24.387807	-28.524488	-27.184213	4.136681	2	1.662921	0.596	4.819108	-15.098061	-14.417315	306	532	3575	150.872846	34.998335	475.321543	0	0	100	0	100	100	0	0	233.9464	3.1212	61.6364	8011	4.8366	355	233.9464	1020	171.9824	40	-0.006512	4120	23.9996	4087	194.6974	0	233.9464	0
215	184	191	31	47	7	1	-37.536216	-30.823233	-51.508763	-36.126664	20.685531	25	5.016401	7.061	3.649563	-3.651471	-2.694919	275	2327	3351	212.195962	150.280438	88.195325	2.322456	0	90.47619	9.52381	57.142857	33.333333	9.52381	9.52381	312.8418	3.1212	42.557	6377	2.9537	611	312.8418	920	144.9586	510	-0.015138	7595	52.855	7462	191.1738	25	258.443	5918
234	169	191	65	230	15	2	-39.832978	-23.76175	-44.062922	-34.120434	20.301172	29	5.464229	11.583	14.672209	8.903851	7.06127	356	2020	3199	123.628872	148.77774	163.532489	7.12173	0	77.419355	22.580645	37.096774	1.612903	6.451613	1.612903	222.2513	2.915	48.6974	6090	1.9847	968	346.6321	1290	140.0864	860	0.042909	11673	84.7983	9562	189.9233	87	230.1345	2713
215	172	187	43	94	10	0	-31.16219	-26.042624	-58.717492	-35.512294	32.674868	41	6.447526	10.274	12.306852	7.254489	6.610673	319	1680	3035	119.936573	180.587139	123.402953	3.687715	0	91.836735	8.163265	42.857143	20.408163	6.122449	2.040816	211.1409	2.9652	45.6152	5793	2.34	728	222.2513	610	128.6103	450	0.010726	8816	90.9811	8717	186.7157	89	203.6288	145
397	108	209	289	1229	35	10	-29.235342	-21.147533	-43.565485	-30.677598	22.417952	33	5.77262	15.098	24.132761	17.073503	15.966974	450	1889	3280	149.724781	148.918511	117.140004	10.525948	17.614685	81.547619	18.452381	28.571429	0.595238	6.547619	0.595238	268.2308	2.915	56.4309	7498	0.87896	1205	364.8723	4340	104.7581	1790	-0.00039165	10175	109.7827	10191	202.0694	495	237.9986	1568
391	197	227	194	4462	67	10	-33.364648	-27.472997	-38.346498	-33.29221	10.873501	14	3.856409	5.781	1.544504	0.68528	3.688164	560	1881	3044	121.819543	149.152295	72.307525	0	0	100	0	100	100	0	0	250.5027	2.9652	46.7356	5362	1.4495	797	297.2026	2570	122.181	1500	-0.0058676	8808	88.9014	8754	184.5943	68	210.1529	402
0	0	0	0	0	0	0	-33.625249	-33.625249	-33.625249	-33.625249	0	0	0	0	0	0	0	353	1216	2756	318.644691	108.020127	73.289777	0	0	100	0	100	100	0	0	200.5858	2.817	17.9475	2291	0.39337	304	233.9464	1660	157.8934	1680	-0.0027509	9380	94.0093	9390	185.041	166	205.1882	715
404	126	223	278	5343	73	10	-41.06602	-26.499023	-43.446311	-33.766136	16.947288	17	4.242365	12.135	17.317697	13.502685	12.531322	522	1820	3264	99.564688	115.563063	89.500634	21.28179	23.826373	58.518519	41.481481	19.259259	0.740741	8.888889	0.740741	233.9464	2.8656	38.3501	4873	0.70828	829	233.9464	790	124.2876	1730	0.0078761	8614	114.9433	8341	186.2154	92	211.2996	223
472	153	238	319	5581	75	12	-34.944053	-20.272494	-42.879885	-32.787875	22.607391	28	5.292562	11.491	22.588914	22.320062	13.134732	499	1808	3055	101.707008	82.830928	81.371663	17.568499	81.28718	42.792793	57.207207	10.585586	0.225225	14.864865	0.225225	334.9815	2.6308	53.6312	6920	0.38203	1265	418.3435	1960	104.7581	3830	0.0023626	11548	114.7972	11394	204.2892	318	313.8585	8267
313	166	213	147	2613	51	7	-27.32143	-25.898307	-28.844438	-27.381313	2.946131	1	1.17515	2.313	10.223633	-9.607992	-5.198895	513	1275	3199	45.98446	102.349434	48.966801	0	0	100	0	100	100	0	0	292.1653	3.1751	101.9062	9613	13.2963	648	323.7224	970	140.0864	20	-0.027321	7002	36.0057	6477	189.9912	1	254.1718	3703
472	155	257	316	7626	87	13	-36.6302	-23.295572	-42.432354	-31.426894	19.136782	24	4.973139	14.373	18.444066	14.29518	12.912183	458	1855	3242	99.204311	100.152567	58.452617	10.879127	1.962637	61.71875	38.28125	23.4375	0.78125	14.84375	0.78125	384.0723	2.4153	58.6625	7876	1.0907	1653	397.4303	2990	140.0864	2010	0.050855	18808	120.7733	11108	209.2584	474	300.8172	5866
[truncated: 74 more columns]
