# Supplementary material for: Feature Selection for Speech Emotion Recognition in Spanish and Basque: On the Use of Machine Learning to Improve Human-Computer Interaction
Source: PLoS One. 2014 Oct 3;9(10):e108975. doi: 10.1371/journal.pone.0108975 (PMC4184843; doi:10.1371/journal.pone.0108975)
Supplement: File 14 — Feature matrix corresponding to Spanish female actress F2. (CSV) [file pone.0108975.s014.csv]

404	108	202	296	3041	55	11	-28.891822	-17.558514	-42.532182	-30.025878	24.973668	29	5.419294	18.27	30.873799	28.629055	23.339046	522	1716	3057	116.560839	133.511996	96.449473	12.338083	24.064657	86.163522	13.836478	31.656184	0.209644	5.660377	0.209644	321.5209	2.5862	51.6348	6448	0.29596	1524	471.5211	10480	99.5212	4570	0.00065314	9476	122.7521	9473	189.8303	295	284.1903	8756
448	110	196	338	2028	45	13	-31.751149	-17.189895	-42.695576	-27.879204	25.505681	25	5.00159	19.87	31.874806	29.914198	23.41387	438	1787	3028	137.837218	127.362886	109.094523	17.050473	12.491924	93.126386	6.873614	52.771619	40.354767	6.873614	6.873614	425.5563	2.4153	63.7535	7825	0.44242	1649	487.9207	1620	120.1102	3550	0.0049046	11287	120.8212	10753	200.3182	831	286.3548	9649
391	108	195	282	971	31	10	-35.250534	-16.07088	-43.05811	-28.401593	26.98723	26	5.139593	20.32	32.313574	27.44309	24.125729	426	1700	3074	125.695461	140.498046	104.647455	7.465154	37.471952	88.235294	11.764706	60.348584	1.742919	11.546841	0.217865	364.8723	2.7223	57.1407	6935	0.44763	1263	397.4303	10480	108.4016	410	0.0049986	10759	108.6452	10151	194.808	193	248.1048	4110
391	150	198	241	1264	36	10	-26.532262	-16.267292	-42.048442	-27.42943	25.78115	23	4.848358	19.3	28.783995	25.227669	21.2165	414	1818	3121	125.821356	135.865242	104.739515	15.327935	57.155455	87.636364	12.363636	40.363636	16.363636	8	4.363636	302.3268	2.7223	57.0239	7514	0.72017	1124	425.5563	1880	135.3779	3570	-0.0064895	11213	90.3732	10723	203.0619	678	258.3627	6282
488	140	199	348	2286	48	16	-41.960693	-16.145934	-42.465822	-28.029154	26.319888	32	5.69525	20.45	34.437107	30.274852	24.797789	471	1614	2964	110.483366	119.456915	100.016478	14.095687	25.348186	86.690018	13.309982	31.17338	0.350263	4.553415	0.175131	418.3435	2.5862	51.0317	6837	0.24424	1594	471.5211	4700	85.3295	4680	0.0012118	10023	125.6055	9980	194.662	389	277.7718	7245
411	114	201	297	2126	46	12	-28.001246	-16.753975	-42.12298	-27.211145	25.369005	23	4.891143	20.62	33.997838	29.138504	24.948678	432	1651	3046	122.1371	150.410261	99.419799	12.528867	24.231756	89.285714	10.714286	39.849624	1.315789	6.578947	0.56391	455.6728	2.5862	53.2464	7008	0.28881	1575	455.6728	2120	104.7581	5000	0.0034296	10419	129.5353	10084	200.518	381	309.3899	7537
187	163	177	24	76	9	0	-31.165992	-20.421977	-31.165992	-24.848875	10.744015	10	3.238645	6.579	8.736774	8.286451	5.615511	378	2176	2929	107.350445	111.53517	126.820315	0	0	100	0	100	100	0	0	214.7812	2.7692	49.9486	4249	2.7042	551	371.1632	840	122.181	340	-0.0017798	7010	45.576	7043	188.9506	0	371.1632	0
365	175	208	190	3785	62	9	-30.501114	-20.484521	-36.573008	-27.976691	16.088486	24	4.949279	12.8	8.162769	6.728223	3.47917	290	1552	2971	65.353171	200.613994	199.265032	37.575792	0	100	0	100	100	0	0	312.8418	3.1751	66.0994	8545	4.7978	770	364.8723	1180	128.6103	460	-0.0099878	7200	41.3079	7112	198.8338	313	299.8244	8569
201	172	192	29	54	7	1	-30.071652	-22.069811	-37.339161	-27.88583	15.269351	20	4.567969	9.084	16.166846	8.475654	-0.725567	473	1391	3012	137.8061	150.698918	153.643327	0	0	100	0	100	100	0	0	242.0831	3.2855	103.7318	6885	11.3257	796	404.2826	990	157.8934	280	0.012978	8936	49.1658	8925	217.0113	755	331.9723	11710
197	166	174	31	64	8	0	-32.536022	-18.063565	-32.536022	-22.79674	14.472457	22	4.699013	15.382	20.644658	17.202728	11.265687	603	1322	2860	128.063656	72.992055	111.750295	6.358817	0	100	0	100	100	0	0	368.5386	2.5862	80.8246	9161	3.2791	1308	471.5211	1010	102.9825	60	0.0034362	8325	53.6289	8344	186.1778	0	471.5211	0
204	158	185	46	272	17	1	-28.382995	-24.319566	-36.305042	-29.260002	11.985476	15	3.942621	11.474	15.707039	0.367121	3.488621	415	984	3259	115.253718	137.900351	170.724682	0	0	100	0	100	100	0	0	313.6277	2.7223	92.1574	10788	9.7893	850	471.5211	1260	142.5017	250	0.0061869	6754	35.6114	6759	195.9253	264	350.7426	5733
215	155	182	60	254	16	2	-34.931562	-24.228579	-40.651777	-29.60184	16.423198	22	4.785293	13.515	15.994047	3.743139	7.637707	391	1424	3339	137.148172	197.346193	97.487552	8.728243	0	100	0	100	100	0	0	214.7812	2.5862	56.8541	6347	5.6039	466	307.5394	1630	142.5017	430	0.048058	7633	42.1288	5937	181.5494	40	254.0626	5719
365	166	220	199	5164	72	10	-30.32616	-27.585577	-32.657487	-30.725859	5.071911	2	1.422951	5.311	9.652005	-0.165709	4.738405	385	2307	3658	45.137238	99.673221	71.872264	23.16565	0	100	0	100	100	0	0	371.1632	3.2298	61.8726	12744	5.318	1021	371.1632	600	155.2173	330	0.012113	6751	48.4826	6735	174.678	165	274.5636	18662
184	181	182	3	1	1	0	-20.939283	-20.939283	-25.765528	-22.858279	4.826245	3	1.779213	3.513	11.291847	3.470202	-2.606056	411	1434	3099	97.622004	131.456785	73.890557	0	0	100	0	100	100	0	0	384.0723	3.0683	131.9556	19191	13.636	1585	487.9207	1330	142.5017	380	0.018561	10226	49.2835	10019	217.1126	0	487.9207	0
201	155	170	45	75	9	0	-29.549291	-20.112907	-38.20798	-26.107395	18.095073	25	5.063213	17.66	19.039327	20.608683	5.364499	487	1799	2659	93.170364	114.56417	89.562257	3.427051	0	100	0	100	100	0	0	207.5622	2.817	64.0337	6159	7.1117	305	323.7224	1960	128.6103	470	0.0060303	4540	29.9582	4494	176.9554	58	242.8236	4935
448	155	198	293	1554	39	1	-26.127429	-18.894471	-32.934927	-25.433439	14.040455	11	3.445489	22.07	25.310205	18.343287	16.093044	459	1548	3317	139.30016	174.857596	126.557686	5.573333	0	100	0	100	100	0	0	292.1653	2.6762	65.4586	8415	2.1164	1391	404.2826	1080	150.0002	1050	0.035479	11771	89.9047	10343	202.1622	475	303.9734	7689
308	150	196	158	478	22	7	-27.985064	-14.997158	-38.909653	-23.713151	23.912495	20	4.546982	24.81	30.249337	25.123562	21.090608	473	1479	3070	107.257719	150.869382	95.502705	7.085834	14.72063	96.350365	3.649635	91.240876	5.109489	3.649635	3.649635	237.98	2.5862	38.2137	4426	0.7426	915	384.0723	2460	124.2876	2390	0.042391	15128	126.5536	9783	196.7207	249	285.1461	6473
378	158	193	220	1024	32	9	-27.919949	-15.999113	-37.633015	-26.855388	21.633902	34	5.85889	28.24	24.752424	25.577293	16.498799	534	1567	2919	117.24372	123.78549	115.349194	5.166773	0	100	0	100	100	0	0	214.7812	2.6762	59.6355	6693	1.7826	937	384.0723	1340	128.6103	110	0.0141	9321	66.7984	8891	199.2901	355	308.9643	7153
480	110	252	369	8560	93	13	-33.335224	-19.256473	-42.424905	-29.000931	23.168431	26	5.144121	21.71	25.014244	22.664294	17.226676	550	1862	3157	146.720698	147.765611	90.247429	15.630946	37.511046	94.285714	5.714286	71.428571	0.952381	2.857143	0.952381	487.9207	3.0163	73.3906	10407	2.004	1718	487.9207	2620	122.181	1180	-0.011661	12875	96.4309	12600	211.7052	1131	356.421	12071
456	158	204	298	3662	61	12	-37.850844	-18.996596	-41.812348	-28.747316	22.815752	28	5.345358	20.08	26.64973	24.352592	21.421051	594	1769	3125	121.178516	126.554961	118.454217	19.505288	5.351842	97.916667	2.083333	73.4375	2.083333	1.041667	0.520833	371.1632	2.6762	61.2869	7243	0.94943	1501	418.3435	1240	96.1762	20	0.0040902	10819	109.372	10762	200.0505	1172	277.5411	5884
496	105	250	392	5326	73	16	-37.953841	-13.624954	-43.379012	-25.5677	29.754057	38	6.193159	23.45	35.973949	30.735198	25.837948	461	1648	3110	109.542552	120.084813	100.329135	14.180201	50.046581	81.081081	18.918919	32.818533	0.3861	11.003861	0.19305	332.9481	1.9425	55.0181	7570	0.29617	1670	496.3331	3170	104.7581	6040	0.012308	21052	129.4793	15910	240.9122	994	332.8577	9976
496	105	257	392	4623	68	18	-20.517367	-13.167111	-41.894332	-27.176512	28.727221	38	6.244463	21.9	35.817175	32.054597	26.263386	513	1768	3140	108.95534	111.635601	90.597597	14.943528	61.900002	77.429467	22.570533	20.532915	0.626959	10.344828	0.15674	471.5211	1.9425	76.78	9895	0.39014	1992	496.3331	12300	101.2371	2360	0.006461	18568	121.4757	16707	237.7919	1345	320.0745	6708
496	101	243	395	5837	76	17	-28.847022	-15.716527	-42.621641	-27.847651	26.905114	38	6.203204	19.84	34.013215	27.749606	24.041355	424	1553	3166	109.97761	125.589286	88.034753	18.914369	55.829861	77.419355	22.580645	17.81874	0.30722	9.21659	0.15361	471.5211	1.9425	77.3271	10053	0.34151	2221	496.3331	8860	97.8344	8320	0.0043097	16122	119.9338	15244	226.4136	877	329.8567	11138
404	163	206	241	3898	62	11	-25.753812	-22.793148	-38.0657	-27.600733	15.272552	15	3.961357	17.38	16.653868	5.511188	10.948476	422	1412	3313	97.747292	192.930046	155.507128	24.23785	0	100	0	100	100	0	0	223.2502	2.817	89.8244	6825	5.2832	1051	404.2826	1610	124.2876	470	0.10402	17466	62.4114	9428	199.3365	237	308.9007	5399
246	166	221	80	399	20	1	-28.457977	-20.096332	-42.61507	-28.125761	22.518738	31	5.604279	14.285	15.979434	14.32794	11.64215	361	2315	3434	133.862974	153.936907	144.445106	7.630537	0	100	0	100	100	0	0	233.9464	3.6404	69.0369	7321	5.9518	452	250.5027	2380	157.8934	430	0.032246	8532	36.7214	6807	213.0595	522	226.7608	453
488	116	305	372	12132	110	14	-29.437538	-18.547506	-75.146648	-42.92535	56.599141	363	19.070897	12.561	17.490578	7.70309	7.340106	529	1822	3435	228.303777	119.789627	182.28328	44.61151	0	58.536585	41.463415	39.02439	19.512195	41.463415	41.463415	487.9207	4.0336	121.5415	15032	10.1263	773	487.9207	3070	118.0744	100	0.019502	8644	27.5137	7527	266.7646	5076	403.0781	14396
496	172	242	324	4016	63	13	-22.022954	-15.501925	-42.193407	-25.16505	26.691483	35	5.979713	23.98	31.698972	29.905519	23.108205	442	1641	3100	106.733716	122.064684	102.695891	17.087041	63.627003	81.707317	18.292683	40.243902	2.03252	17.073171	0.406504	312.5716	3.2298	59.8667	8477	0.67254	1731	496.3331	3190	120.1102	1460	0.012706	17211	117.7407	15757	238.2904	543	308.4551	9889
496	105	280	392	8803	94	16	-41.898881	-16.130748	-41.898881	-26.949098	25.768133	29	5.437198	20.9	28.572119	24.314728	20.700565	501	1701	3189	99.223503	105.706149	95.137623	24.442604	7.73022	96.923077	3.076923	80.512821	16.410256	3.076923	3.076923	487.9207	1.9012	66.0323	10216	0.74004	1945	496.3331	4500	97.8344	1930	0.011891	16831	106.5877	15560	239.8306	406	349.542	11710
488	103	230	385	2919	54	12	-25.186745	-12.766187	-42.134483	-25.107667	29.368296	31	5.616093	24.4	29.969876	26.289038	18.726491	421	1680	3140	128.688062	110.691679	70.100284	10.904915	13.122061	94.886364	5.113636	42.045455	8.522727	2.272727	1.136364	280.7252	3.2298	48.8056	6728	0.56662	1434	487.9207	2630	96.1762	2550	0.022195	18260	114.4254	14973	229.862	1014	372.7081	8930
472	120	227	351	2418	49	14	-27.449518	-7.536932	-43.892436	-23.129025	36.355504	48	6.964517	26.21	39.395547	32.577628	30.343042	404	1885	3319	130.416714	158.135095	124.341915	15.610291	68.366124	79.17847	20.82153	27.053824	7.365439	6.515581	4.674221	418.3435	1.9425	53.1661	7255	0.24062	1470	487.9207	15400	108.4016	7410	0.0013209	14452	116.7351	14361	226.928	917	323.7527	6384
433	122	244	311	2333	48	11	-30.462578	-11.190834	-42.560631	-23.156852	31.369797	39	6.261533	25.48	35.662634	29.382633	28.523935	389	1811	3344	115.097264	154.981754	90.305167	13.981081	56.314563	80.869565	19.130435	33.043478	0.217391	7.826087	4.130435	340.757	3.0683	55.0531	7926	0.36773	1724	411.2529	10460	102.9825	6130	0.0074223	17068	130.128	15722	243.5984	1741	289.9783	3687
384	287	349	97	662	26	2	-29.471945	-7.476652	-33.728669	-16.588711	26.252017	41	6.466131	48.16	26.070513	33.804189	30.442199	631	1787	3136	129.919428	132.166549	99.873121	3.504601	0	100	0	100	100	0	0	364.8723	5.7755	53.2544	12193	2.0296	1033	377.5626	1530	329.3038	310	0.079558	28396	75.3007	21091	352.2188	0	377.5626	0
297	204	246	93	1003	32	2	-23.470068	-9.487174	-32.692314	-21.253854	23.20514	39	6.270222	28.77	26.302389	20.255676	22.276918	331	1890	3441	98.686666	133.516934	155.692086	10.46603	0	100	0	100	100	0	0	292.1653	4.7855	63.8775	7254	4.5102	529	312.8418	2200	112.1718	10	0.048875	13211	42.8372	9226	253.9916	702	304.1237	63
341	181	255	160	2972	55	5	-24.57172	-13.978105	-37.173667	-21.297763	23.195561	32	5.662259	36.86	24.761039	26.86914	23.718604	532	1876	3237	139.074312	139.272993	190.730324	0	0	100	0	100	100	0	0	340.757	3.9652	86.2118	12405	9.1912	761	340.757	1400	171.9824	130	0.0045124	6983	28.3379	6987	270.8194	4747	287.3517	5704
378	114	285	263	3781	61	6	-26.394166	-7.723709	-30.674014	-17.305729	22.950305	31	5.592195	41.31	31.458002	32.889744	32.974299	730	2047	3241	119.748784	202.338264	191.715968	14.10416	0	100	0	100	100	0	0	346.6321	3.4584	65.2113	10465	5.1451	895	358.688	2050	140.0864	360	0.033019	11663	45.2021	10432	264.8155	2837	332.2397	145
335	122	257	213	5861	77	3	-27.193115	-14.487299	-37.651632	-23.752633	23.164333	42	6.504001	30.37	22.669527	20.592431	23.573199	419	2028	3239	126.963206	158.830166	122.745767	0	0	100	0	100	100	0	0	329.3038	5.3024	104.9519	16166	15.666	694	346.6321	1220	122.181	90	0.0011774	6440	21.9948	6464	304.3032	0	343.6946	17
347	126	295	220	3253	57	7	-21.625055	-7.953716	-34.0466	-21.051285	26.092884	46	6.852697	28.38	23.330335	18.217464	19.252853	392	1701	3071	44.047438	142.80444	128.779786	8.941604	0	100	0	100	100	0	0	340.757	3.4584	69.5252	10503	3.6468	1087	364.8723	2280	126.4305	440	0.04787	17666	55.8829	13860	274.035	5173	305.1829	7754
329	297	310	32	85	9	1	-27.994239	-7.870547	-30.393969	-19.004379	22.523422	36	6.030614	23.35	22.680425	19.964679	19.075437	490	1859	3113	80.760795	176.967375	68.830232	1.084019	0	100	0	100	100	0	0	302.3268	5.0373	71.5591	14124	6.6882	1110	323.7224	1200	292.1653	10	0.056296	15474	51.0188	13171	307.6192	35	318.2821	59
365	218	261	146	1097	33	3	-22.277852	-15.555299	-37.785941	-23.340867	22.230642	29	5.396324	26.04	24.127329	27.158878	24.370052	741	2214	3203	124.901617	145.030949	121.283715	4.317149	0	100	0	100	100	0	0	384.0723	4.0336	126.4977	15692	13.639	641	384.0723	2310	114.1058	290	0.0073987	4596	19.2576	4444	232.1817	989	280.198	286
347	201	256	146	1868	43	3	-17.554672	-13.1168	-42.85957	-23.639862	29.74277	53	7.320731	22.96	28.753171	23.289788	23.097856	427	1983	3220	148.421665	193.713208	112.975368	17.295114	4.787916	98.165138	1.834862	56.880734	0.917431	0.917431	0.917431	390.6942	3.518	53.5493	7935	0.90246	1449	390.6942	2100	122.181	110	0.048016	22871	97.2719	16022	247.5048	2419	291.9862	3924
302	153	245	150	1430	38	4	-41.852769	-9.323105	-41.852769	-24.626621	32.529664	64	8.047938	33.88	29.582083	26.596143	25.138344	420	1954	3403	103.975956	175.371542	132.089226	17.883466	0	100	0	100	100	0	0	496.3331	3.518	95.2805	14525	3.598	2122	496.3331	2630	120.1102	420	0.06985	23784	92.2838	15634	250.224	1092	327.18	10446
324	116	228	208	2567	51	3	-22.503152	-12.442129	-37.182696	-23.339552	24.740567	27	5.233285	24.45	25.079179	19.872396	22.554927	436	2046	3226	91.071621	103.235039	131.492816	18.375327	0	100	0	100	100	0	0	292.1653	3.0683	52.9496	6796	2.5848	513	404.2826	2190	126.4305	720	0.0093316	7418	36.8125	7104	225.5816	1901	306.0272	3866
335	114	226	221	1501	39	5	-36.159514	-16.293841	-41.752456	-29.448657	25.458615	40	6.350029	17.95	24.502203	20.155706	19.776786	525	1951	3233	120.308119	153.771828	134.309959	21.780056	12.46212	91.603053	8.396947	79.389313	4.580153	5.343511	3.053435	263.6845	2.9652	49.9115	6210	1.036	758	471.5211	3710	126.4305	1060	0.013381	10679	53.442	9491	207.5986	787	272.528	8399
496	112	258	384	7605	87	17	-30.021997	-12.726674	-42.315217	-29.417014	29.588543	37	6.132027	21.08	28.11916	22.869948	23.488672	589	1875	3321	103.876515	119.598712	138.603293	25.523895	24.485496	93.859649	6.140351	35.964912	3.070175	1.754386	0.438596	471.5211	2.915	85.8104	10751	1.2483	1771	496.3331	2260	116.0731	1710	0.0099822	14509	83.2451	13617	235.2258	477	332.9986	10889
426	103	245	323	2720	52	11	-28.053469	-5.669281	-43.284909	-18.811438	37.615628	57	7.573207	38.38	42.30167	39.302909	37.221232	435	1749	3174	90.626835	136.648959	92.701105	13.256602	46.293942	84.647303	15.352697	23.651452	1.037344	6.224066	0.207469	334.9815	2.5862	53.8731	7776	0.40038	1435	440.3572	10300	124.2876	2630	0.0081383	17726	122.1691	15959	243.7951	1550	304.6101	3159
488	108	244	380	4153	64	12	-12.586997	-4.675742	-43.423433	-18.56643	38.74769	57	7.606436	40.99	46.167428	43.861579	41.563865	484	1854	3167	109.376305	134.625505	110.332209	15.756296	49.875701	89.170183	10.829817	24.472574	4.219409	4.219409	0.140647	411.2529	2.4993	76.1194	11541	0.29055	2654	496.3331	2990	104.7581	1150	0.0022663	17491	134.1355	17224	248.412	2251	317.1349	7752
496	155	251	341	1652	41	13	-28.664957	-5.518273	-42.524845	-18.475617	37.006571	40	6.349324	38.13	42.544733	39.509889	36.519848	436	1833	3111	112.512179	130.705176	100.33934	10.369728	12.511925	98.136646	1.863354	50.724638	10.766046	1.656315	0.207039	312.8418	1.8373	59.0988	9052	0.32655	2008	487.9207	8080	106.5643	7310	0.0070283	17378	145.4538	15950	248.996	1011	307.1692	4260
418	150	277	268	3573	60	9	-34.32731	-7.627576	-41.642771	-18.332656	34.015195	55	7.482305	39.45	39.178045	37.060852	33.698973	445	1862	3223	111.522503	137.982664	100.605678	11.678036	7.466722	91.869919	8.130081	40.650407	20.731707	6.910569	1.219512	418.3435	3.3421	74.9976	13489	0.77309	2636	447.9496	5240	101.2371	3490	0.0015	20132	119.8538	20130	276.1891	3865	317.7661	5447
488	133	219	355	2040	45	16	-18.76031	-8.84325	-42.43948	-21.62315	33.59623	41	6.472523	29.27	40.324489	35.956664	30.721592	443	1643	3123	105.486703	141.232841	95.926946	11.622707	49.232688	86.355786	13.644214	41.968912	15.198618	7.426598	6.217617	432.8935	2.915	55.5076	8328	0.31444	1662	479.6508	13110	118.0744	2600	0.0020804	13413	122.412	13252	227.1287	574	303.2491	7926
496	105	235	392	2915	54	13	-28.502537	-7.355008	-44.423236	-19.141085	37.068227	42	6.487772	36.46	42.912031	38.714483	35.873171	460	1745	3152	101.238839	143.566466	115.43941	13.375148	28.876643	93.801653	6.198347	38.016529	1.859504	5.165289	0.206612	390.6942	1.9425	64.3452	9404	0.32463	2396	496.3331	4600	99.5212	6910	0.0074155	16515	141.8829	15171	232.8814	1691	304.3317	8247
278	215	257	63	261	16	2	-30.862617	-8.394349	-33.209651	-17.296842	24.815302	41	6.428849	39.5	26.087234	22.190995	28.353856	313	1639	3250	106.075324	180.177709	152.832871	5.419252	0	100	0	100	100	0	0	282.3453	3.7031	56.6355	8156	2.366	960	282.3453	1790	157.8934	850	0.068352	20970	71.7014	13160	248.628	398	272.9822	85
234	181	201	53	266	16	1	-18.426326	-10.150121	-26.599156	-19.72201	16.449035	28	5.316841	25.86	20.074904	11.867586	16.186939	301	2148	3173	105.89335	224.351841	104.632024	14.403279	0	100	0	100	100	0	0	207.5622	2.9652	17.4271	1792	0.66559	219	233.9464	1970	171.9824	60	0.10874	16089	46.5007	7289	201.1659	0	233.9464	0
496	201	247	296	4478	67	12	-23.968986	-6.606491	-30.607094	-19.480455	24.000603	52	7.230665	44.6	28.370795	26.259003	27.381195	325	1770	3059	72.138172	143.920229	103.020005	15.889058	0	100	0	100	100	0	0	266.3432	3.3998	79.7603	9525	3.7805	1624	496.3331	1040	99.5212	20	0.066064	18512	104.6542	15327	222.969	649	321.7734	23109
215	163	183	51	212	15	2	-22.818936	-18.591367	-45.07409	-27.57773	26.482722	52	7.255377	17.85	17.281895	4.8205	11.070798	378	1411	3324	107.167127	201.009949	177.91741	9.663432	0	96.969697	3.030303	54.545455	42.424242	3.030303	3.030303	233.9464	2.9652	44.4655	6814	2.4074	371	233.9464	1500	157.8934	430	0.020794	5331	31.592	4845	183.0611	0	218.9953	447
211	163	182	48	238	15	0	-27.384222	-21.69513	-30.839926	-25.282237	9.144796	5	2.365362	10.376	15.237745	7.911682	10.419417	321	2104	3393	44.368623	140.758272	128.175695	11.913982	0	100	0	100	100	0	0	307.5394	2.8656	83.5332	8461	7.0341	849	312.8418	810	140.0864	410	-0.0027997	7182	47.502	7213	186.0266	48	278.9415	3447
496	169	271	327	5066	71	12	-29.378314	-6.722453	-30.459926	-16.331901	23.737473	53	7.323011	37.67	28.808829	28.413604	26.950975	456	1980	3092	59.288698	109.680246	68.622036	29.454644	0	100	0	100	100	0	0	277.5598	4.7044	80.7031	6916	4.4494	702	496.3331	2110	97.8344	200	0.022975	14259	69.6568	13417	218.1135	2292	379.1828	12811
324	163	231	160	1373	37	4	-27.528041	-8.3843	-30.88537	-16.316441	22.50107	39	6.24574	43.93	29.796764	29.262477	31.670996	463	2242	3030	92.235393	148.944665	123.922333	13.687344	0	100	0	100	100	0	0	272.8554	2.9652	66.1335	8163	3.7521	960	425.5563	1790	130.8277	820	0.010163	10265	68.9145	10185	210.12	1384	278.4858	7408
488	178	262	310	1624	40	11	-35.959842	-8.5074	-35.959842	-18.417184	27.452443	36	6.047038	39.21	34.682164	34.834976	31.393431	427	1944	3207	118.933583	165.067596	105.525961	8.354769	29.816201	100	0	100	100	0	0	323.7224	3.1751	64.9777	9495	1.4068	1329	496.3331	3610	128.6103	2140	0.043017	26508	100.1413	16085	256.7609	592	305.027	4681
365	126	309	238	2638	51	10	-11.059813	-5.021508	-33.137462	-16.473358	28.115953	35	5.997991	50.33	34.254989	36.457874	32.804424	507	1767	3189	110.38609	134.083538	105.984976	21.612971	37.599627	100	0	100	100	0	0	364.8723	3.518	84.2203	16600	2.4998	1785	377.5626	2870	181.0323	30	0.014975	19719	79.4258	18709	303.0688	2606	335.8566	662
397	150	272	247	2282	48	9	-11.198978	-5.704225	-22.337603	-11.431052	16.633379	13	3.717479	52.76	37.007999	33.422188	32.195468	587	1477	3046	112.642079	122.250386	122.134111	16.058258	0	100	0	100	100	0	0	312.8418	3.767	83.526	9716	3.6513	1481	447.9496	2160	114.1058	420	0.090727	28018	132.5205	18482	257.2872	1670	356.4801	4628
347	201	266	146	1502	39	4	-23.789437	-5.570553	-31.694611	-16.235195	26.124058	28	5.320954	44.45	39.699369	37.613119	35.362319	499	1602	3144	111.440675	153.698833	121.080377	12.983895	7.602053	100	0	100	100	0	0	352.6086	3.5787	64.9048	10970	0.82628	2202	487.9207	3840	104.7581	10	0.043732	28410	118.6381	17640	264.8248	1262	316.0618	5039
488	105	244	383	3062	55	15	-20.072674	-5.70027	-41.605319	-20.165846	35.905049	47	6.908052	35.47	42.737308	41.200758	36.924307	483	1768	3109	125.986988	125.716357	116.920142	16.250516	53.872494	78.770132	21.229868	22.547584	4.978038	6.149341	1.756955	418.3435	2.817	62.9116	9272	0.27078	2081	496.3331	2570	89.8197	3140	-0.00019295	16227	131.3331	16236	248.1801	1816	320.5209	8899
448	122	284	326	4456	67	12	-16.928912	-4.962923	-42.347913	-17.867404	37.384991	62	7.903597	40.95	43.294974	42.914066	39.599945	426	1832	3096	109.202317	133.290877	126.518644	15.611029	61.868504	84.168337	15.831663	21.442886	0.200401	5.210421	0.400802	411.2529	1.9425	77.3535	12884	0.47337	2565	496.3331	3430	102.9825	1130	0.0087647	24446	140.6487	22222	277.7425	3056	334.9325	7432
384	126	270	258	2512	50	10	-5.755203	-2.782879	-42.345298	-16.565079	39.56242	47	6.925434	38.08	42.012601	42.684769	38.529187	479	1746	3036	97.874994	115.672727	112.741779	13.795711	24.800799	86.027397	13.972603	38.082192	12.328767	6.849315	0.821918	384.0723	3.518	75.3356	13217	0.65483	2782	496.3331	8280	102.9825	2430	0.013653	23009	143.8777	20213	277.6775	1930	327.0073	4825
472	143	230	329	2388	49	12	-14.830372	-11.564164	-41.67411	-20.687375	30.109946	29	5.467613	31.87	36.128755	35.444309	30.451469	446	1866	3068	100.937368	127.212233	96.350545	18.177337	19.645029	89.097744	10.902256	37.969925	0.37594	7.518797	0.37594	390.6942	2.5862	60.0968	9076	0.71038	1602	487.9207	4990	114.1058	470	0.0053493	14253	107.7585	13971	227.9093	2879	282.665	8704
496	91	257	405	5139	72	15	-9.091889	-7.302906	-42.643245	-20.26931	35.340339	54	7.414107	34.67	43.692128	41.814864	37.149327	510	1773	3100	99.713702	108.639646	101.718777	18.009109	52.433906	84.661654	15.338346	18.195489	5.263158	4.360902	0.75188	487.9207	2.7692	70.1089	11539	0.24333	3044	496.3331	3650	112.1718	6070	7.9568e-005	19501	145.7958	19513	258.3323	3159	347.8317	8263
488	103	233	385	3658	60	18	-24.575493	-8.834768	-41.38	-21.315722	32.545232	39	6.261469	30.4	40.789906	38.335671	34.083621	475	1793	3065	111.495247	119.526064	91.433135	17.818959	29.486263	90.754717	9.245283	34.150943	13.018868	5.660377	1.320755	447.9496	2.6308	63.2298	9212	0.28075	2302	496.3331	5100	99.5212	10	0.0063479	16691	140.2003	15432	238.3373	2014	330.8507	6675
313	150	261	163	2395	49	7	-26.626555	-7.901777	-26.626555	-13.574576	18.724777	25	5.021474	48.2	32.813928	36.702092	34.376508	649	1934	3089	95.748372	119.006434	94.937568	30.368017	0	100	0	100	100	0	0	302.3268	10.5149	166.0192	11184	20.459	1033	455.6728	1810	155.2173	360	0.080905	15174	46.1279	10335	265.1122	1339	360.4521	6800
273	124	181	149	509	23	5	-22.581618	-12.416783	-40.253928	-24.317436	27.837145	51	7.146442	27.39	27.749076	25.953418	19.35345	571	1923	3082	86.081747	119.117669	74.620605	3.361739	0	100	0	100	100	0	0	233.9464	2.7223	42.4315	4532	1.9692	577	318.2356	1290	112.1718	750	0.045916	9588	55.3878	7156	183.452	40	240.0825	2921
215	172	193	43	253	16	1	-22.314308	-13.996307	-29.891148	-20.333834	15.894841	15	3.9432	33.28	24.977197	24.293806	21.612764	599	1692	3084	130.948989	143.793655	104.263041	8.500009	0	100	0	100	100	0	0	214.7812	2.9652	63.3985	7008	3.6766	638	384.0723	1560	128.6103	190	0.056474	11207	52.1793	7514	192.5595	387	239.4625	9572
234	158	206	76	285	17	2	-28.042442	-11.53399	-28.953723	-18.703263	17.419733	21	4.683249	31.41	24.541353	24.307583	22.869362	632	1490	3201	117.307593	120.515217	122.349199	8.978241	0	100	0	100	100	0	0	232.3077	3.2298	42.5739	5623	2.9479	518	432.8935	1940	152.5865	640	0.0416	11144	58.1198	9161	209.4051	4	333.42	19789
313	251	284	62	529	23	0	-25.928346	-6.972327	-27.635729	-17.247786	20.663402	32	5.715767	30.74	23.40285	28.85863	23.531389	540	1835	2985	121.090377	82.933703	107.194468	0	0	100	0	100	100	0	0	307.5394	5.3024	144.6478	18980	24.6811	909	312.8418	1310	250.5027	80	0.026697	5641	19.5796	5134	0	0	0	0
335	194	265	141	1404	37	5	-22.463091	-15.046777	-35.709232	-23.086307	20.662456	34	5.905835	23.21	21.263797	16.175206	14.813931	425	1520	3156	86.079883	158.080099	73.205594	18.341302	0	100	0	100	100	0	0	302.3268	3.2855	58.9949	6955	2.8367	686	334.9815	2350	104.7581	700	0.008891	11167	52.3532	11018	250.4129	1306	290.7233	1791
391	197	273	194	3707	61	2	-25.747555	-7.966418	-30.493985	-17.449456	22.527567	31	5.598883	32.22	30.408834	23.044106	21.299223	324	1627	3282	61.391623	133.821269	116.902298	23.504179	0	100	0	100	100	0	0	297.2026	5.217	53.825	6153	2.4928	1015	404.2826	1420	126.4305	710	0.070453	19109	96.2597	15478	233.6059	0	404.2826	0
496	145	259	351	2995	55	13	-26.554458	-10.356891	-30.012774	-17.163182	19.655882	23	4.870505	38.6	27.22483	30.824573	25.728387	629	1719	2991	106.766848	79.050989	63.191537	12.085861	0	100	0	100	100	0	0	292.1653	4.0336	93.1916	12925	7.6692	858	496.3331	2500	163.3849	190	0.056029	17495	58.7743	12259	261.0806	238	381.7304	16550
411	163	242	248	4306	66	10	-16.238671	-6.723169	-30.07551	-18.35513	23.352341	27	5.207541	39.29	32.121326	32.335008	27.160347	526	1857	3144	104.290782	99.442355	91.721809	20.77702	0	98.850575	1.149425	81.609195	17.241379	1.149425	1.149425	312.8418	2.915	51.7101	7536	1.5658	957	455.6728	3580	157.8934	1510	0.0095541	11649	84.087	11329	224.213	1833	293.4087	3461
404	181	230	223	1094	33	10	-18.274177	-8.877865	-28.863732	-18.549895	19.985867	24	4.911201	34.67	29.734607	32.038519	27.261495	442	1682	2985	105.716059	142.994569	116.187789	2.622146	0	100	0	100	100	0	0	250.6087	3.0683	47.7806	6124	1.3136	1062	425.5563	2830	128.6103	1250	0.073623	21486	103.7583	12416	219.9386	602	277.2158	6284
318	166	248	152	1260	36	4	-35.516071	-5.706595	-41.7069	-21.830899	36.000305	79	8.926554	35.59	32.390025	26.086062	30.891372	417	2129	3266	79.530716	106.189549	133.10493	11.860965	17.928772	99.029126	0.970874	93.203883	5.825243	0.970874	0.970874	384.0723	3.518	87.0769	11630	4.024	1164	496.3331	2820	104.7581	1230	0.025076	17199	89.1982	15806	265.5767	3708	316.3796	8785
404	90	211	314	1743	42	10	-17.578229	-11.409567	-39.138193	-21.72411	27.728626	31	5.594976	31.77	31.274492	30.951344	26.600216	512	1829	3061	106.461661	122.307054	111.592691	15.162859	23.067159	100	0	100	100	0	0	246.2569	2.817	52.141	6204	1.3065	906	404.2826	2950	114.1058	1260	0.021937	13301	86.8993	11507	211.2943	790	286.0455	8753
472	129	280	343	6684	82	13	-27.219771	-6.430256	-30.938364	-15.888456	24.508108	36	6.013382	38.7	37.504611	33.528031	28.624653	588	1574	2971	126.141379	108.481475	95.519173	28.254468	0	100	0	100	100	0	0	418.3435	2.915	70.9386	10317	1.5503	1651	471.5211	3000	99.5212	1000	0.044805	26920	100.6306	19372	243.0763	2725	342.1343	6124
488	98	248	390	6370	80	16	-19.672147	-11.136471	-42.264997	-22.086915	31.128526	34	5.892552	30.7	35.026554	31.506416	27.938025	553	1668	3033	103.345619	131.954183	110.693169	22.443171	4.800355	99.468085	0.531915	98.404255	1.06383	0.531915	0.531915	277.5598	2.6308	58.2135	7035	0.73407	1595	496.3331	1820	112.1718	2600	0.02471	18079	120.3656	14657	219.8045	522	312.566	12944
496	116	231	380	3503	59	13	-13.901021	-12.016324	-43.04478	-27.085818	31.028456	39	6.323155	20.08	34.307189	29.820645	23.467856	416	1568	3047	123.004047	157.900024	108.201334	13.953985	51.058673	85.106383	14.893617	35.957447	1.914894	10.851064	0.212766	432.8935	2.6762	61.492	8428	0.33611	1873	496.3331	5290	104.7581	5240	0.0037181	14715	133.7143	14323	227.6017	645	351.2377	12451
496	114	274	382	1844	43	12	-12.130961	-5.894347	-40.595648	-19.888459	34.701301	36	6.056176	33.13	39.423541	37.958774	33.186454	436	1667	3128	107.675739	113.118725	107.144467	9.578364	59.277778	81.896552	18.103448	40.948276	10.991379	9.698276	3.87931	447.9496	1.9425	71.2086	11899	0.51481	2131	496.3331	3280	112.1718	4020	0.013555	25224	140.8543	19880	277.3021	985	368.9403	8806
496	131	242	366	3419	58	12	-25.959623	-15.23171	-42.13806	-26.209066	26.906351	35	5.954622	20.04	30.67889	27.006928	23.830017	435	1748	3157	110.213475	156.578625	101.663364	15.895302	46.432602	78.881988	21.118012	37.47412	0.207039	11.387164	0.207039	447.9496	1.9425	56.4891	8619	0.35076	1556	496.3331	2840	99.5212	4760	0.0051134	15766	115.0203	14888	228.0671	335	327.1558	12469
488	172	253	316	3774	61	12	-19.615906	-12.777957	-42.389419	-24.195357	29.611462	41	6.441579	22.63	30.643385	24.363728	20.944325	412	1622	3103	108.799916	120.969618	76.848393	10.743564	53.783856	72.243346	27.756654	26.61597	6.463878	15.589354	0.760456	282.3453	3.0683	47.9919	7187	0.63123	1039	479.6508	5080	112.1718	1610	0.0060067	14930	95.8253	14460	235.3946	287	308.9386	9357
324	242	281	82	777	28	3	-25.577352	-9.079763	-32.29657	-19.486233	23.216807	41	6.475237	36.06	23.04748	25.138482	25.207941	352	2148	3123	98.148238	89.082919	137.287783	0	0	100	0	100	100	0	0	302.3268	4.2458	83.0624	11994	8.4385	949	312.8418	1590	150.0002	280	0.092341	17010	52.0183	10691	243.6553	425	286.0285	1437
313	197	265	116	539	23	4	-29.323509	-13.109795	-29.650252	-19.968298	16.540457	20	4.530962	29.94	24.350945	24.965305	14.525479	627	1621	2801	109.704035	75.34547	98.661431	3.919447	0	100	0	100	100	0	0	487.9207	2.2557	87.9557	14873	6.3329	1673	487.9207	1820	124.2876	10	0.11237	24145	79.3692	14784	243.6371	246	337.4996	15408
302	234	284	68	573	24	1	-26.240653	-8.324743	-29.954698	-17.571336	21.629955	41	6.41949	44.26	28.012693	18.768183	16.393686	541	1188	2754	91.407482	73.583094	136.615394	7.483275	0	100	0	100	100	0	0	297.2026	4.0336	63.9819	8725	3.1721	1135	479.6508	1420	102.9825	550	0.092336	27520	87.1949	17637	283.2089	32	346.6578	7860
496	226	285	270	8694	93	12	-26.069796	-18.651917	-31.982409	-23.768678	13.330492	18	4.302817	18.05	17.594959	10.598333	9.502798	421	1540	3251	139.002254	141.610468	108.774488	21.925696	0	100	0	100	100	0	0	250.0761	4.2458	138.0447	9506	11.1134	1127	496.3331	1330	126.4305	10	0.061884	17941	58.7168	15155	283.4724	3623	411.9379	12092
259	172	237	87	449	21	4	-23.193668	-20.450034	-36.397289	-26.375864	15.947255	16	4.070775	15.579	14.635678	7.294982	13.386096	351	2235	3464	143.480293	204.884426	131.276212	13.469973	0	100	0	100	100	0	0	259.2152	3.6404	47.4615	7264	2.3687	503	263.6845	2080	171.9824	70	0.048946	10835	41.3807	8071	225.3147	337	257.0936	86
496	215	278	282	5200	72	13	-15.813299	-13.408251	-29.430726	-19.488209	16.022475	16	4.022885	31.47	32.919867	31.061963	24.084184	545	1711	2998	101.602563	75.11819	87.17882	8.39615	0	100	0	100	100	0	0	292.1653	3.518	56.4591	8487	1.3187	1455	496.3331	2670	108.4016	2050	0.069957	32324	132.8296	17746	255.2218	291	344.7565	9610
426	166	222	259	534	23	11	-22.795034	-16.514634	-38.052609	-23.371263	21.537975	25	5.009792	25.18	24.683439	21.034385	20.746379	379	1600	3028	107.128244	183.153446	88.521815	5.556742	4.426475	100	0	100	100	0	0	471.5211	2.9652	55.3957	8820	1.0873	1266	471.5211	2340	133.0834	80	0.037231	20320	97.6651	12513	221.8918	94	290.13	8959
418	122	202	296	2127	46	11	-42.494955	-21.737555	-42.698105	-32.210282	20.960549	23	4.813694	13.02	24.675661	21.175418	17.222137	408	1680	3067	118.488025	143.193263	87.462626	12.487	38.706257	60.411899	39.588101	22.196796	0.457666	16.704805	0.228833	404.2826	2.817	53.6007	7240	0.39589	1176	411.2529	3070	99.5212	2590	0.002667	10082	78.7432	9882	199.399	364	271.8544	6317
496	114	220	382	5378	73	14	-32.783948	-21.838802	-43.220267	-32.76293	21.381465	18	4.306494	12.086	26.380685	22.722737	18.615673	444	1768	3076	114.350729	136.346385	95.135658	17.810181	42.298624	64.935065	35.064935	14.285714	0.162338	9.902597	0.162338	418.3435	2.817	70.149	8496	0.3851	1542	418.3435	7760	83.8833	6880	0.00038645	11388	96.2189	11387	202.8657	426	300.9561	7619
496	163	226	333	7156	85	16	-39.26058	-24.199095	-44.199769	-34.953569	20.000674	18	4.256727	8.694	20.892962	17.411415	18.334892	474	1868	3276	109.40359	113.106322	91.673924	25.970073	85.632196	32.510885	67.489115	4.354136	0.145138	13.497823	0.145138	364.8723	2.915	55.7906	6987	0.3428	1106	496.3331	13590	97.8344	5020	0.0017934	9810	79.9036	9642	194.964	410	278.3737	7469
404	172	211	232	3347	58	10	-34.605141	-25.797749	-41.791707	-33.817159	15.993958	14	3.790817	10.085	20.240724	11.938821	12.618632	424	1588	3150	128.184919	131.411815	92.472568	20.772203	63.962172	41.401274	58.598726	22.611465	0.318471	21.019108	0.318471	346.6321	2.9652	59.6487	7198	0.56652	1284	418.3435	2100	86.8007	3020	0.00030971	10104	85.9742	10114	197.4648	388	267.877	6051
488	133	214	355	3519	59	16	-34.683656	-20.217228	-43.582326	-32.634976	23.365098	28	5.327737	13.91	28.709804	24.27256	20.166988	472	1712	3065	108.837728	128.71305	100.540125	14.94522	85.341221	58.189655	41.810345	8.189655	0.143678	10.057471	0.143678	384.0723	2.817	55.0715	7081	0.28659	1317	487.9207	14480	94.5461	1460	0.003201	11654	98.2202	11108	201.5914	425	302.6032	6902
0	0	0	0	0	0	0	-31.050382	-31.050382	-31.050382	-31.050382	0	0	0	0	0	0	0	0	0	0	0	0	0	0	0	100	0	100	100	0	0	218.4844	2.9652	46.3945	5028	2.1481	445	364.8723	2040	130.8277	330	0.047552	8166	34.0078	5549	185.1412	129	282.7291	13495
187	166	178	21	40	6	1	-34.2244	-28.816659	-39.447297	-33.981477	10.630638	11	3.447221	8.257	6.964357	4.23159	2.352893	344	1827	3292	144.212851	149.786126	163.576209	0	0	100	0	100	100	0	0	200.5858	2.9652	68.634	6648	6.8138	361	200.5858	2740	106.5643	270	0.011583	4066	25.3056	3853	178.4579	73	195.5436	18
181	181	181	0	0	0	0	-30.896463	-30.880046	-30.896463	-30.888255	0.016418	0	0.008209	0.297	4.658371	-2.653175	0	334	1541	2618	63.610563	288.296301	107.438522	0	0	100	0	100	100	0	0	197.1861	2.9652	25.2384	3697	1.1149	128	197.1861	1490	171.9824	80	0.0071807	4081	26.2402	4007	178.3139	0	197.1861	0
0	0	0	0	0	0	0	0	0	0	6175	0	0	0	-4.39642584436397e+302	0	1	0	0	0	0	0	0	0	0	0	0	0	0	0	0	0	204.0442	2.9652	55.5243	5587	3.9831	316	334.9815	2720	157.8934	490	0.011026	4715	27.7757	4363	181.832	12	259.0019	4617
0	0	0	0	0	0	0	-30.510387	-30.510387	-30.510387	-30.510387	0	0	0	0	0	0	0	0	0	0	0	0	0	0	0	100	0	100	100	0	0	177.964	12.5945	48.3482	3433	6.9555	120	207.5622	1780	150.0002	70	0.0074881	1483	8.0592	1423	182.4311	0	207.5622	0
215	194	203	21	40	6	1	-32.810286	-29.580857	-46.880678	-35.88946	17.29982	28	5.311748	7.831	7.093476	-5.046055	3.166373	466	1459	3489	113.437726	262.918817	125.790426	5.711357	0	83.333333	16.666667	44.444444	38.888889	16.666667	16.666667	214.7812	3.3421	49.4883	5873	3.5043	337	214.7812	1840	144.9586	310	0.050196	8808	37.3393	5890	194.4755	3	209.4127	57
194	172	178	22	37	6	1	-42.127396	-30.941717	-47.654488	-36.621108	16.712772	26	5.099057	6.15	8.547563	5.032491	-2.381559	479	1697	3086	154.083282	137.861585	144.948914	3.444694	0	87.5	12.5	75	12.5	12.5	12.5	218.4844	2.5424	37.2286	3622	2.0997	331	250.5027	2040	147.4579	470	0.04553	8112	39.4248	5715	181.966	44	223.8444	1421
397	172	212	225	1174	34	9	-37.811054	-24.478529	-43.017704	-32.466024	18.539175	29	5.436308	13.748	14.880883	13.725967	10.319899	531	1904	3323	160.561889	201.401227	115.359207	11.49537	0	84.615385	15.384615	48.076923	1.923077	5.769231	1.923077	259.2152	2.915	73.8894	7890	3.8785	635	377.5626	2610	102.9825	800	0.025605	9602	49.228	7662	198.2375	423	246.3534	3788
391	172	190	219	1298	36	9	-64.627298	-27.972549	-69.214913	-40.921367	41.242364	137	11.71484	12.306	13.904929	11.185688	3.696914	432	1874	2945	136.826282	149.308011	95.131781	8.075065	0	62.5	37.5	22.916667	2.083333	16.666667	6.25	302.3268	2.915	78.2317	7702	1.7466	1128	390.6942	2710	122.181	660	0.032897	12368	56.1882	8294	190.9197	330	279.9443	5934
404	172	249	232	6229	79	10	-33.30535	-20.450402	-42.536277	-32.351713	22.085875	25	5.023967	11.605	22.06556	18.032006	15.76725	489	1761	3154	116.20748	129.18569	91.637414	17.524685	87.352609	46.240602	53.759398	16.917293	0.75188	23.684211	0.37594	404.2826	2.915	86.9192	10171	1.0651	1566	404.2826	4640	116.0731	3160	0.017408	17146	92.5322	12578	214.3662	735	310.2575	6495
411	178	259	233	9017	95	10	-33.733432	-28.128241	-43.143283	-34.698467	15.015042	13	3.733036	12.398	16.863557	14.815241	12.088286	571	1852	3248	99.142991	135.629609	100.047999	24.611588	25.589827	75.438596	24.561404	42.982456	0.877193	6.140351	0.877193	487.9207	3.0683	68.0328	11158	1.5524	1987	487.9207	3410	155.2173	1300	0.021243	13445	93.9757	12128	199.872	348	272.4978	7218
191	172	181	19	15	4	0	-33.94191	-23.227759	-42.189788	-32.022664	18.962029	14	3.844609	12.416	17.698811	7.485019	4.736497	468	1581	3109	145.10861	149.081134	108.401752	1.334544	0	100	0	100	100	0	0	246.2569	2.6762	23.0064	2728	1.0752	299	377.5626	2690	152.5865	1300	0.017276	8839	72.372	8180	215.8894	2983	303.7719	10890
488	105	218	383	5620	75	15	-41.466727	-23.238125	-42.242197	-33.284255	19.004073	18	4.272732	12.986	20.787264	15.138019	14.356548	587	1581	3448	112.651047	135.507795	117.289697	23.345849	26.880894	78.52349	21.47651	23.489933	0.671141	3.355705	0.671141	242.0831	2.9652	62.0293	6756	0.83207	1241	404.2826	2510	102.9825	1060	0.017298	12356	81.02	10011	189.4435	199	267.1222	6293
[truncated: 74 more columns]
