# Supplementary material for: Feature Selection for Speech Emotion Recognition in Spanish and Basque: On the Use of Machine Learning to Improve Human-Computer Interaction
Source: PLoS One. 2014 Oct 3;9(10):e108975. doi: 10.1371/journal.pone.0108975 (PMC4184843; doi:10.1371/journal.pone.0108975)
Supplement: File S15 — Feature matrix corresponding to Spanish female actress F3. (CSV) [file pone.0108975.s015.csv]

426	138	202	288	1801	42	10	-33.416973	-16.499422	-42.37108	-27.517958	25.871658	23	4.853663	21.33	33.044785	30.008095	25.174459	448	1732	3075	112.478881	138.156031	108.927453	10.141687	21.15312	93.562232	6.437768	62.446352	0.214592	3.862661	0.214592	411.2529	2.6308	50.953	6695	0.33713	1453	496.3331	10550	135.3779	2290	0.0026953	10497	131.6918	10343	200.9405	301	281.2326	8395
488	110	212	378	2604	51	12	-33.476595	-14.792048	-41.304319	-26.087563	26.512271	26	5.111779	22.38	34.172745	31.779596	26.495387	459	1765	3038	123.81703	148.338921	113.912958	14.404607	15.629052	96.255507	3.744493	54.405286	0.660793	1.982379	1.762115	425.5563	2.915	57.6658	6977	0.3585	1627	487.9207	1440	102.9825	4170	0.00067082	11473	139.2842	11473	206.8943	613	283.5694	9240
404	131	207	273	1992	45	11	-36.133391	-15.368889	-43.070379	-27.647074	27.70149	28	5.366285	22.1	32.38234	29.299179	26.5361	472	1771	3092	114.009675	131.834726	111.508935	11.867271	14.192969	96.453901	3.546099	68.55792	6.382979	3.073286	0.236407	384.0723	2.7223	63.0664	8821	0.50548	1646	496.3331	3420	112.1718	5100	0.0019522	11254	122.6874	11187	207.624	820	279.4259	8181
404	145	197	259	1462	38	11	-22.849638	-17.972863	-42.504477	-27.114396	24.531614	19	4.407166	20.76	29.628378	26.397121	22.748854	411	1851	3125	109.437487	145.894612	109.33058	9.867314	33.39797	88.095238	11.904762	36.394558	20.408163	6.122449	5.782313	329.3038	2.6762	61.7497	7415	0.83449	1201	404.2826	1680	106.5643	310	-0.0033493	10749	97.6446	10645	194.5957	342	275.3888	7910
404	100	196	305	1109	33	10	-27.013277	-14.383723	-43.08994	-26.986474	28.706218	31	5.643569	22.05	35.260814	31.208717	26.894005	467	1649	3032	118.115719	141.716053	111.761207	11.41549	25.139519	87.72242	12.27758	27.402135	0.355872	3.914591	0.355872	390.6942	2.4993	52.1463	7036	0.26237	1674	418.3435	11220	104.7581	10	0.0013804	10074	128.2164	10022	203.4364	652	280.0619	6857
472	143	198	329	1895	44	12	-20.768562	-15.961939	-44.022364	-26.731441	28.060425	25	5.060038	22.17	34.264324	29.577563	26.141584	458	1714	3104	115.562206	153.04557	102.638993	11.578254	29.840208	88.868613	11.131387	32.481752	1.642336	4.379562	0.182482	329.3038	2.6762	54.5929	6438	0.26463	1639	471.5211	1690	112.1718	2810	0.0011357	9997	139.0168	9971	198.8701	410	296.563	8637
191	163	181	27	76	9	0	-24.302011	-21.09311	-31.880184	-26.135394	10.787075	8	2.956786	8.166	8.34587	10.901487	4.810394	348	2152	2776	52.030197	164.942715	74.891475	0	0	100	0	100	100	0	0	292.1653	2.1066	65.0895	8294	3.7067	1027	364.8723	1870	122.181	560	0.082031	12919	55.7772	7931	193.4602	289	331.0375	2289
384	169	266	215	8530	92	9	-27.476403	-19.259167	-29.607501	-24.725469	10.348334	9	3.065543	9.125	11.482171	7.54564	2.035609	364	1573	2996	169.534515	97.643599	86.036657	1.755118	0	100	0	100	100	0	0	204.0442	3.0683	62.4767	4388	3.0995	708	384.0723	1140	124.2876	370	0.018038	10607	56.1104	10417	215.3904	76	348.457	2536
204	150	184	54	224	15	0	-28.925926	-21.988712	-36.754123	-28.668476	14.765411	24	4.968559	9.534	17.945983	9.637702	1.89439	490	1314	2942	116.980352	84.966634	88.864441	0	0	100	0	100	100	0	0	232.604	3.1751	57.8227	4831	4.4225	523	377.5626	1050	112.1718	430	0.0072444	6728	42.4023	6723	187.5122	0	377.5626	0
187	166	175	21	23	5	0	-30.533634	-16.158931	-31.693331	-23.50535	15.534399	25	5.093812	16.08	20.996894	16.977852	13.045397	682	1405	2983	168.951239	138.203212	114.725195	1.399484	0	100	0	100	100	0	0	287.2134	2.9652	66.0054	8337	7.9164	565	302.3268	1190	150.0002	390	-0.0080823	6459	44.5757	6443	189.4705	1403	266.8937	2388
204	172	192	32	62	8	0	-31.088845	-21.767382	-35.446952	-28.014083	13.679571	13	3.622297	9.811	15.078498	2.160789	7.023001	528	1553	3726	99.112295	236.346213	70.010705	0	0	100	0	100	100	0	0	312.8418	3.2855	132.0779	9969	14.6933	1204	384.0723	760	130.8277	290	0.030048	10323	53.0515	10010	238.3735	265	348.457	2536
204	163	182	41	106	10	1	-36.621647	-25.631367	-42.858968	-30.996766	17.2276	23	4.888021	12.891	15.913286	3.850455	7.238594	373	2086	3418	99.873471	111.626565	131.475965	5.777198	0	95.833333	4.166667	58.333333	37.5	4.166667	4.166667	250.5027	2.6308	61.0349	7485	4.449	1041	312.8418	1150	152.5865	420	0.038423	8553	62.8595	7986	185.9643	355	253.4114	2009
194	172	184	22	43	7	0	-31.411636	-23.477864	-31.411636	-26.723895	7.933773	4	2.223039	4.996	8.035406	0.921641	9.303282	300	2466	3409	98.840949	98.752258	54.999254	0	0	100	0	100	100	0	0	211.1409	3.1212	84.2022	6018	11.2125	396	312.8418	1020	155.2173	260	-0.0058695	5604	34.7882	5607	186.7323	0	310.1906	14
353	178	234	175	4966	70	9	-37.403111	-19.389942	-44.783025	-29.574522	25.393083	79	8.915993	5.181	8.379933	5.31305	2.129543	442	1811	3409	56.499016	67.858048	61.382742	0	0	91.666667	8.333333	75	16.666667	8.333333	8.333333	218.4844	2.9652	56.6216	5716	4.7893	545	358.688	950	124.2876	420	-0.0016975	7407	42.0703	7442	199.3333	0	358.688	0
259	161	177	99	401	20	5	-30.295846	-20.048192	-34.667547	-26.533076	14.619355	18	4.287638	16.7	18.071058	19.253567	7.869134	490	1805	2776	134.203158	103.684886	91.053495	4.525442	0	100	0	100	100	0	0	324.3506	2.7692	83.5317	9402	7.4696	857	496.3331	1390	102.9825	560	0.043716	9674	55.9	8288	190.7741	367	312.1936	26958
318	158	191	160	678	26	8	-27.182434	-16.942758	-31.140938	-23.301506	14.19818	14	3.806048	24.45	27.505302	20.717009	16.888997	464	1636	3232	138.49419	106.689926	86.548576	6.777645	0	100	0	100	100	0	0	233.9464	2.6308	56.9557	7385	3.1334	830	323.7224	2130	152.5865	1050	0.036733	10501	82.1619	8961	184.4607	452	221.9086	3108
404	158	201	246	2106	46	10	-23.566457	-17.059546	-41.783384	-25.45276	24.723838	22	4.727513	23.66	28.577579	25.563899	22.320876	499	1574	3078	114.07042	137.543907	114.988537	10.027085	16.347905	97.101449	2.898551	90.57971	6.521739	2.898551	2.898551	211.1409	2.6762	53.885	6467	0.98411	1254	404.2826	1640	155.2173	2380	0.017729	11630	108.946	10465	195.7634	400	267.0053	7439
313	161	189	152	585	24	7	-22.690015	-14.521658	-37.961811	-25.966604	23.440153	28	5.301777	28.61	24.563559	26.381096	18.0742	540	1643	2897	136.393889	144.175528	102.715311	5.639455	0	100	0	100	100	0	0	211.1409	2.6762	63.2539	6925	1.8539	946	397.4303	1410	102.9825	270	0.014953	9730	60.868	9245	203.8874	682	325.2016	6328
426	175	253	251	8581	93	12	-40.252476	-18.677767	-41.052532	-28.570909	22.374765	29	5.385386	22.88	25.960055	23.017231	19.069196	546	1793	3070	113.82201	132.901948	122.93959	25.067545	38.08271	97.115385	2.884615	90.384615	6.730769	2.884615	2.884615	440.3572	3.0163	82.879	10851	1.9585	1742	440.3572	1260	114.1058	1070	-0.0058047	13920	85.9052	13854	215.8946	2329	302.9414	11338
448	158	238	290	8101	90	11	-29.466618	-17.017927	-40.75708	-27.36612	23.739153	30	5.565886	21.74	28.848225	25.099104	24.136267	581	1728	3111	115.272614	134.663671	109.794313	18.960196	5.602241	99.447514	0.552486	76.243094	23.20442	0.552486	0.552486	390.6942	2.6762	75.4961	10007	1.1315	1776	447.9496	2560	150.0002	1810	0.019065	14821	92.2282	12399	203.9936	723	310.3986	10678
488	103	254	385	1628	40	15	-24.418985	-12.235665	-44.037114	-22.607242	31.80145	34	5.87175	25.97	37.584408	33.575858	28.551886	457	1513	3098	120.075324	122.91836	89.438104	14.600085	60.81161	83.070866	16.929134	35.629921	11.220472	9.448819	1.377953	418.3435	1.9425	56.0301	8616	0.26921	1837	496.3331	3680	101.2371	5090	0.0034801	16828	143.988	16458	243.6939	675	323.0636	6164
488	107	256	381	2848	53	12	-21.804139	-5.370173	-41.549764	-22.47828	36.17959	42	6.484947	27.84	39.258435	37.256574	31.625227	485	1735	3105	118.526343	130.773777	101.413823	9.515671	29.908145	78.929188	21.070812	36.096718	0.518135	9.499136	0.172712	312.8418	1.9425	54.8156	8502	0.30131	1699	487.9207	2550	106.5643	1480	0.0061816	18399	130.6573	16910	256.6978	1394	327.7829	7265
496	191	260	306	2108	46	14	-34.327141	-10.273729	-42.407771	-22.679535	32.134042	40	6.351142	29.52	40.088126	35.261926	32.245236	424	1612	3240	109.879516	126.650873	99.076941	8.625611	42.640873	81.276596	18.723404	19.858156	0.141844	7.801418	0.141844	487.9207	1.9425	58.1705	8956	0.25835	1921	496.3331	7550	112.1718	6830	-0.00097627	17841	138.8012	17807	255.8151	947	328.8053	7364
404	166	225	238	2007	45	10	-23.37932	-16.551136	-34.254404	-24.325461	17.703268	26	5.103937	25.78	19.253195	9.164716	12.303571	474	1240	3104	85.023884	83.257824	88.416127	7.560496	0	100	0	100	100	0	0	226.0832	3.3421	74.3771	7710	5.0563	930	404.2826	750	140.0864	560	-0.0041174	9838	60.9919	9875	212.4732	112	288.1041	10138
251	242	248	8	15	4	0	-29.576612	-22.975046	-30.192446	-26.996237	7.2174	4	2.094543	12.058	3.523921	-2.224504	9.189635	472	2228	3671	241.118846	386.386949	39.471959	0	0	100	0	100	100	0	0	250.5027	4.2458	67.8976	11126	10.4549	297	254.8218	1200	237.98	70	0.0061993	2410	9.9866	2394	248.4158	0	254.8218	0
313	153	233	160	2604	51	8	-21.84136	-20.639894	-54.951593	-33.598838	34.311699	82	9.098531	13.041	10.759165	7.048356	7.538451	486	1397	3226	75.152577	49.778896	48.445414	0	0	83.333333	16.666667	55.555556	27.777778	16.666667	16.666667	304.7032	9.0499	139.6248	11853	23.6116	673	479.6508	980	147.4579	140	-0.0034511	4346	18.1022	4359	241.5484	0	479.6508	0
488	120	258	368	2396	49	16	-20.172151	-11.753888	-43.091218	-21.512963	31.337329	31	5.651091	28.7	34.852565	35.46759	28.024754	514	1692	3058	112.485323	121.461575	105.792426	10.998724	11.424452	99.444444	0.555556	97.777778	1.666667	0.555556	0.555556	487.9207	3.767	74.3353	12804	0.8879	3009	496.3331	2230	124.2876	320	0.036268	24696	140.7481	18593	260.0233	739	334.1816	8597
488	100	212	388	2366	49	10	-26.122139	-14.206694	-42.062244	-28.010865	27.85555	40	6.353435	21.86	27.412018	25.790205	23.379563	459	1787	3247	105.668369	113.663015	96.966758	11.433964	21.132448	98.224852	1.775148	62.721893	12.426036	1.183432	0.591716	312.8418	2.5862	56.8697	7175	0.82705	1523	447.9496	2230	99.5212	1900	0.010615	11806	113.0923	11303	207.7834	228	278.8175	8015
313	145	254	168	1057	33	7	-19.748488	-11.750444	-42.162019	-22.268301	30.411574	46	6.808952	31.47	33.775675	33.098138	26.791025	393	1751	3159	106.966479	117.170055	102.98576	5.436721	32.995267	96	4	79	17	4	4	302.3268	3.4584	41.4841	5987	0.55176	1002	411.2529	5490	128.6103	30	0.017135	18935	124.3142	16644	254.8417	602	308.6218	1934
496	116	267	380	4834	70	13	-20.26645	-3.657515	-41.92374	-18.65029	38.266224	57	7.578456	37.54	45.54922	41.135352	37.847676	461	1798	3168	112.249989	156.079946	104.162763	16.402356	64.029714	72.526042	27.473958	14.322917	0.520833	7.552083	0.130208	384.0723	2.6762	55.2331	8448	0.25489	1633	496.3331	2070	102.9825	1280	0.00027531	19358	136.278	19364	266.7894	3016	355.5999	6024
488	105	282	383	6480	81	16	-11.621227	-5.950525	-40.182208	-18.794366	34.231683	41	6.410818	38.55	42.999184	36.096354	35.182644	456	1714	3219	101.425443	149.901242	95.633869	18.44518	39.107017	84.510251	15.489749	26.879271	16.628702	6.378132	3.416856	471.5211	2.9652	64.3248	12558	0.38232	3078	496.3331	7340	101.2371	4290	0.0098979	25197	164.8293	23005	302.3818	3626	372.4557	5215
464	107	313	357	13512	116	17	-24.487703	-5.698326	-31.100205	-15.007048	25.401879	41	6.42798	51.51	34.732315	32.106618	29.030066	647	1653	3043	114.828454	143.417525	145.151161	23.602635	0	100	0	100	100	0	0	463.5293	2.5862	155.2574	18696	8.1062	3284	463.5293	1400	104.7581	160	0.11878	33144	87.6236	22715	309.7933	4617	418.9444	5497
318	201	250	118	1946	44	3	-28.22625	-9.178519	-33.324646	-22.423824	24.146128	36	6.041177	25.36	24.514946	18.647176	24.588063	394	2300	3518	104.377414	157.492715	144.999576	26.990287	0	100	0	100	100	0	0	292.1653	3.4584	87.5925	10340	5.9377	1020	323.7224	2140	144.9586	480	0.091879	21283	57.3235	11474	238.2219	2341	267.3755	3473
384	172	290	212	2787	53	11	-25.807635	-7.932057	-29.914417	-16.2553	21.982361	32	5.730388	48.11	29.28174	28.488967	24.298286	682	1728	3075	115.733734	155.131673	157.55589	15.282114	0	100	0	100	100	0	0	334.9815	4.868	80.2963	9841	6.3128	697	384.0723	1610	108.4016	370	0.0066273	9449	36.3575	9407	327.2257	3914	340.6375	3773
341	208	252	133	1266	36	2	-24.341639	-12.403257	-31.336088	-21.675085	18.93283	31	5.594782	26.94	27.703873	26.670619	25.626474	544	1816	3306	121.33725	165.797403	149.347709	14.932936	0	100	0	100	100	0	0	259.2152	4.0336	79.0937	8018	6.2455	673	312.8418	1390	130.8277	330	0.037001	9868	43.0616	8303	229.5913	441	271.5611	787
472	175	386	297	3798	62	3	-29.601907	-7.66296	-30.006447	-17.388629	22.343487	39	6.294969	42.44	28.666704	31.284691	28.041881	725	2206	3257	146.182845	182.018628	104.474176	0.060627	0	100	0	100	100	0	0	487.9207	6.8522	97.1547	18310	7.311	1587	487.9207	1290	126.4305	260	0.020754	13394	38.8653	12944	316.1091	8966	442.6755	4094
456	169	347	287	5580	75	7	-28.751824	-9.186772	-34.214414	-20.582246	25.027642	53	7.304193	33.26	24.395613	23.644582	20.807005	506	1918	3246	156.102862	184.462729	72.250045	7.633472	0	100	0	100	100	0	0	364.8723	5.8751	113.3775	16194	7.1134	1447	463.5293	2750	114.1058	580	0.10569	38093	65.9444	19381	306.5185	6366	361.7317	11411
418	187	344	231	7273	85	8	-30.716393	-7.148165	-31.588001	-17.757555	24.439835	56	7.522164	29.44	28.763063	25.81206	22.914658	470	1862	3079	93.438686	136.612234	75.4948	23.502901	0	100	0	100	100	0	0	418.3435	4.4731	107.4727	13990	6.1141	1978	418.3435	920	118.0744	480	0.02875	20420	80.1377	19902	317.9728	10341	375.9715	3045
496	158	276	338	17209	131	12	-27.665011	-11.084292	-37.050008	-23.36744	25.965715	49	7.050784	27.15	28.706413	25.964137	19.343039	599	1957	3107	126.09115	173.766376	102.078323	31.395054	0	100	0	100	100	0	0	418.3435	1.9425	104.6769	15983	5.3785	2436	496.3331	1500	124.2876	670	0.1255	32372	98.3483	20707	277.6434	9069	381.7108	16357
433	110	279	323	4502	67	5	-14.120113	-4.102937	-32.245794	-16.253357	28.142857	50	7.088587	49.46	35.588031	35.976371	31.961442	439	1757	3132	122.240898	156.218115	107.889495	20.310884	0	100	0	100	100	0	0	404.2826	3.0163	87.4299	11481	1.8989	2135	463.5293	3580	102.9825	590	0.054099	28707	105.8525	20012	286.985	2661	355.6704	5682
488	124	274	364	8089	90	7	-9.10455	-5.111399	-40.619404	-19.570601	35.508005	67	8.18541	39.15	37.526296	31.544969	29.388247	425	1900	3267	110.121148	124.017702	89.246422	25.838626	17.556468	78.512397	21.487603	40.495868	38.016529	21.487603	21.487603	463.5293	3.518	72.3134	13958	1.4525	2139	496.3331	1980	104.7581	890	0.014622	20510	96.8893	19551	325.9495	11395	403.0449	10158
488	201	295	287	6259	79	12	-21.023171	-4.972805	-29.711868	-16.358292	24.739063	33	5.81916	46.71	37.48415	34.54805	30.505243	437	1997	3172	75.34695	139.17973	113.42455	21.764298	13.608388	100	0	100	100	0	0	384.0723	3.4584	52.5682	9328	1.1966	1395	487.9207	2080	144.9586	1770	0.033402	26444	113.3854	22275	317.1839	6853	391.8614	5803
448	118	289	330	5512	74	11	-24.141754	-10.893019	-39.733537	-19.74886	28.840518	47	6.858348	34.64	36.998353	30.964434	28.755	531	1901	3277	112.59895	169.943148	115.031133	24.919783	5.105465	100	0	100	100	0	0	384.0723	3.1212	55.8619	8302	1.0118	1382	447.9496	4120	120.1102	990	0.030271	25173	107.9709	20034	272.3855	3906	330.9038	7590
488	133	290	355	7459	86	12	-12.387143	-7.38785	-40.865342	-18.919479	33.477492	41	6.431195	37.83	40.517226	35.755287	31.898537	541	1665	3245	105.11347	120.786765	107.299996	31.075886	29.883735	93.75	6.25	59.375	34.375	6.25	6.25	455.6728	2.4993	86.3782	15012	0.95839	3670	487.9207	1730	116.0731	1170	0.020311	25486	143.3732	22751	276.1858	4069	352.6228	8430
472	122	265	349	2871	54	14	-6.171201	-4.879024	-42.153444	-16.701607	37.274421	60	7.753768	46.05	43.509585	42.84125	42.089738	485	1934	3218	111.582634	142.914608	116.299355	12.120176	85.041887	86.177106	13.822894	27.213823	12.526998	5.615551	1.295896	487.9207	3.0683	80.5318	12940	0.71258	2111	487.9207	7290	104.7581	1850	0.0078544	19317	114.7213	17809	261.8622	1540	307.6654	5334
488	105	247	383	4187	65	12	-17.000673	-2.996099	-42.759274	-18.557501	39.763175	66	8.132752	42.35	46.765231	44.934609	41.678329	502	1893	3153	100.720212	146.557777	109.968394	14.891271	45.487832	82.070707	17.929293	16.287879	0.631313	3.914141	0.757576	411.2529	2.5862	76.1426	10753	0.3038	2380	487.9207	10100	102.9825	6060	0.0031011	17639	125.9295	17099	255.1061	1995	319.1053	5310
488	158	250	330	1751	42	12	-11.582395	-6.155137	-42.219804	-18.501475	36.064667	47	6.868463	41.66	42.444858	39.974819	37.684878	475	1946	3209	118.41005	156.267641	116.388566	8.521734	26.587757	98.4375	1.5625	65.178571	33.258929	1.5625	1.5625	312.8418	1.9425	57.8755	9013	0.30645	2155	496.3331	2670	108.4016	5050	0.0075907	17369	147.8142	16082	248.488	1235	295.9935	4769
440	155	322	285	5119	72	9	-13.559229	-4.854101	-34.062361	-15.416872	29.20826	29	5.44445	47.76	43.026753	42.720538	39.456877	514	1891	3237	104.301527	109.375462	111.110284	13.158197	12.424737	100	0	100	100	0	0	418.3435	3.7031	101.0445	20389	1.2463	3499	471.5211	2170	152.5865	2290	0.010149	28101	127.2792	27055	333.4499	3899	367.0629	4251
488	114	241	374	2090	46	12	-18.326721	-3.467988	-41.205123	-17.543385	37.737136	45	6.7622	43.65	44.971818	43.57728	39.7055	470	1752	3150	107.591026	141.254621	102.727848	11.77252	31.422209	90.522244	9.477756	44.680851	15.473888	5.222437	4.255319	463.5293	2.8656	53.2954	8492	0.29229	1816	463.5293	3590	114.1058	1820	0.0010025	15436	134.6898	15413	247.5184	1686	300.2749	4052
488	100	247	388	2204	47	12	-9.647921	-5.803206	-43.590008	-17.56853	37.786801	50	7.137225	44.17	44.537557	44.589945	40.929004	468	1803	3119	115.053886	120.446573	112.326842	11.541434	32.452759	94.336283	5.663717	39.823009	15.39823	2.654867	0.353982	377.5626	2.9652	73.8414	10806	0.41765	2020	496.3331	3160	99.5212	1430	0.0069069	18882	133.0083	17021	248.1534	1849	310.4927	7183
302	208	247	95	477	22	3	-24.799943	-6.474815	-31.474144	-16.749785	24.999329	37	6.147487	46.94	30.675323	26.293258	30.461562	310	1885	3301	107.09429	197.129112	148.832553	4.259217	0	100	0	100	100	0	0	246.2569	3.0163	53.0816	5621	3.2619	724	302.3268	1850	137.712	430	0.078425	14047	53.5265	9499	228.6896	160	250.6723	125
480	194	266	286	2942	54	14	-23.125205	-2.2277	-28.994079	-12.210057	26.766379	37	6.114577	61.64	33.371311	26.601559	37.630768	460	2649	3464	86.973894	91.128395	66.228141	3.006701	0	100	0	100	100	0	0	268.2308	4.2458	79.0973	9199	5.2333	1157	455.6728	1900	122.181	490	0.12803	25071	66.5164	12886	252.3314	246	337.3636	10858
278	122	227	155	1194	35	2	-27.610645	-5.537239	-29.152586	-17.826608	23.615346	49	7.033262	47.31	30.385635	29.709395	28.547784	341	2099	3233	91.4865	147.884603	83.33825	12.900948	0	100	0	100	100	0	0	259.2152	3.2855	55.1642	6884	2.9693	837	277.5598	1570	126.4305	750	0.060957	15998	75.7398	11707	233.427	724	248.3366	663
472	234	283	238	2532	50	11	-25.906453	-5.416876	-29.84586	-16.036274	24.428985	47	6.887533	41.76	29.673098	28.360223	23.727596	441	1861	3190	112.244823	110.49753	121.654011	21.363886	0	100	0	100	100	0	0	471.5211	4.0336	77.4603	11366	2.8618	1149	479.6508	2470	118.0744	730	0.029555	14776	53.1937	12196	256.5091	982	292.9708	1333
313	153	256	160	2379	49	6	-27.830782	-6.04608	-31.269702	-13.847713	25.223622	61	7.858956	43.13	33.593059	27.111708	28.836893	553	1931	3243	72.343141	141.901896	116.434522	19.488431	0	100	0	100	100	0	0	318.2356	3.9652	119.4505	11331	8.6513	1149	447.9496	1930	112.1718	470	0.059995	15538	55.6934	11381	238.5622	2132	331.5169	5037
313	122	278	191	2900	54	4	-24.838302	-1.74554	-28.122527	-13.998329	26.376987	50	7.129303	48.25	32.34801	31.446194	29.621435	507	1888	3098	95.797723	115.477108	111.686862	8.569528	0	100	0	100	100	0	0	312.8418	3.5787	90.6339	11711	9.8725	707	312.8418	1660	137.712	380	0.048277	12959	44.9514	10280	257.8993	3271	297.9714	663
341	120	205	221	1804	42	8	-23.843909	-7.946061	-40.996558	-19.407514	33.050497	64	8.034403	42.26	27.227149	28.263148	29.76551	401	2451	3279	86.544403	155.97607	176.667706	3.307108	0	100	0	100	100	0	0	259.2152	2.817	59.5891	5875	3.5205	660	329.3038	2300	120.1102	530	0.080143	15384	53.3255	7918	206.8302	1040	257.5576	5269
282	194	244	89	469	22	1	-26.322066	-9.937317	-32.068911	-18.357272	22.131593	21	4.618243	37.49	34.309203	34.545134	29.453799	466	1932	3067	143.366505	159.445246	121.671992	6.191952	5.154696	100	0	100	100	0	0	277.5598	2.817	44.9192	7102	0.80908	1410	282.3453	3150	157.8934	2080	0.047243	21831	106.998	13421	234.0831	818	257.5973	941
411	105	260	306	4272	65	11	-17.882226	-1.967799	-32.601134	-14.840112	30.633335	46	6.799485	53.38	39.882846	40.987519	36.042058	539	1946	3074	119.531059	147.759783	123.56699	13.804864	1.266417	100	0	100	100	0	0	447.9496	2.9652	112.7345	15351	3.0324	2165	447.9496	2680	104.7581	930	0.031674	19023	79.8113	15263	243.6309	2257	285.8186	4547
496	169	279	327	3397	58	12	-12.522251	-3.895841	-22.039692	-11.615349	18.143851	17	4.12467	54.34	37.695463	37.692107	34.020624	623	1676	3025	95.911186	127.809001	144.016579	16.048135	0	100	0	100	100	0	0	440.3572	2.5862	100.2543	14397	3.1675	2189	496.3331	2700	120.1102	10	0.064578	27856	97.5199	18368	247.9885	3292	315.3681	8441
448	145	272	303	2755	52	7	-8.39422	-2.036005	-29.090253	-12.83488	27.054248	27	5.23554	54.86	43.125261	42.312525	39.420855	576	1762	3200	108.109591	132.683754	115.35231	13.66309	12.563551	100	0	100	100	0	0	334.9815	3.5787	81.5689	12292	1.3507	2013	463.5293	5390	110.2706	2260	0.02473	22519	105.2072	18439	273.6108	2269	312.2054	1843
496	129	249	368	5033	71	12	-25.831093	-6.125497	-42.348784	-20.675982	36.223287	49	7.056865	37.2	43.169634	41.154006	37.35001	493	1728	3148	105.641915	105.617468	89.979224	15.29808	47.984869	85.049834	14.950166	39.700997	5.481728	5.647841	2.325581	346.6321	2.6762	60.1257	9065	0.28903	1903	479.6508	5570	124.2876	2940	0.0027858	16941	137.4008	16626	235.4115	2030	301.8628	7571
496	108	294	388	5805	76	15	-12.96659	-1.288943	-41.639725	-16.002319	40.350783	62	7.917505	51.01	45.02268	46.360373	42.660701	489	1856	3048	94.264526	132.816588	121.314233	17.31534	26.077486	84.458078	15.541922	24.744376	0.204499	5.112474	0.613497	471.5211	3.1751	92.6357	15991	0.65015	3014	496.3331	1980	106.5643	3250	0.0059391	25203	127.8891	24354	291.5162	5165	336.8968	6923
488	103	310	385	5479	74	16	-13.519068	-2.516779	-41.48128	-15.140888	38.964501	65	8.117044	49.15	44.953745	47.312188	42.73143	593	1846	3059	110.139209	125.489102	116.136656	13.968277	14.106224	91.666667	8.333333	40.364583	13.28125	3.125	2.083333	455.6728	3.4584	104.9607	17980	1.106	2872	496.3331	2520	110.2706	2650	0.007219	25360	127.405	24412	301.0234	3214	344.2523	4087
440	181	256	259	2792	53	11	-17.54252	-8.514467	-42.129416	-19.316746	33.614948	50	7.124484	37.99	38.568277	38.843489	34.438727	492	1877	3068	99.925253	120.403386	101.398872	12.683188	30.241426	96.934866	3.065134	53.256705	1.915709	1.915709	1.149425	404.2826	3.2298	62.1901	10906	0.94405	1583	447.9496	2900	118.0744	10	0.010931	18292	106.8499	17060	254.9115	1776	296.164	4163
480	100	242	380	2541	50	13	-15.304243	-3.81585	-42.858163	-19.041931	39.042313	53	7.348292	39.2	43.928868	43.119769	38.91209	481	1780	3052	93.405055	116.765028	93.245258	11.973599	32.240298	88.168558	11.831442	24.635332	6.969206	4.213938	0.648298	364.8723	2.9652	60.8158	8794	0.2714	1980	487.9207	3200	101.2371	3540	0.0048561	17025	138.4119	16111	250.1261	1272	297.2403	5085
418	122	248	296	2318	48	11	-23.326596	-6.600767	-41.936044	-19.283229	35.335278	48	6.952027	37	43.051743	41.129914	37.124249	482	1790	3065	110.909317	113.400365	91.86319	13.984017	29.349417	95.539033	4.460967	36.802974	18.401487	2.788104	0.185874	418.3435	1.9425	61.3607	9900	0.26797	2475	471.5211	8390	114.1058	1590	0.0093275	18453	157.0485	15928	252.8584	1560	311.9395	4934
496	201	282	296	8080	90	13	-26.471169	-5.369805	-29.775543	-13.087287	24.405739	33	5.821609	54.59	31.692407	36.204284	33.685246	703	1863	3169	75.850599	87.061645	72.329242	35.6471	0	100	0	100	100	0	0	496.3331	3.4584	107.0088	24688	9.9334	1824	496.3331	1780	200.5858	30	0.14617	33038	67.8293	17157	291.0798	4062	373.4179	30216
488	191	235	297	2612	51	13	-24.905615	-5.765942	-35.216446	-18.501654	29.450504	62	7.936641	51.11	33.818936	32.38284	28.43307	600	1811	3037	79.166815	89.956366	93.574783	28.423707	0	100	0	100	100	0	0	496.3331	3.6404	80.0463	16133	5.3619	2028	496.3331	1840	190.5584	50	0.13335	26580	76.876	13358	246.464	1255	350.155	17060
215	166	181	49	264	16	1	-23.014577	-15.346339	-34.345375	-23.112754	18.999036	21	4.680511	24.27	23.804997	23.930821	18.969401	508	1750	2993	80.716991	106.990433	76.805355	10.759348	0	100	0	100	100	0	0	190.5584	2.817	27.8713	3155	1.0329	363	214.7812	820	144.9586	190	-0.026345	8190	63.143	7409	178.9536	121	207.6835	100
302	218	247	84	555	24	2	-27.332914	-9.267638	-27.609107	-16.491506	18.341469	24	4.996918	40.88	28.144447	28.336672	28.324834	577	2072	3206	145.266773	112.116012	162.976374	7.237606	0	100	0	100	100	0	0	277.6763	3.8319	58.5292	8087	3.8787	825	432.8935	1820	150.0002	390	0.054949	15435	60.3925	11958	247.5288	20	372.8676	7206
365	215	263	150	1912	44	3	-26.163587	-7.595373	-28.055535	-18.399018	20.460162	25	5.043849	41.44	32.822136	31.455675	28.846394	501	2170	3078	79.23455	101.929085	74.988776	8.978734	0	100	0	100	100	0	0	323.7224	2.9652	101.3175	16184	6.911	1426	346.6321	980	122.181	120	0.0087242	9703	49.2367	9653	211.2764	1338	224.45	1431
418	211	275	207	3563	60	5	-26.415103	-11.748254	-31.023246	-19.339912	19.274992	27	5.216948	33.48	27.313405	27.024937	21.967634	449	1830	3043	112.384224	156.6949	73.8109	24.636747	0	100	0	100	100	0	0	411.2529	3.6404	88.1527	14863	6.7177	1278	418.3435	1840	104.7581	20	0.040511	12982	49.1612	11111	230.6387	2687	273.3941	3112
308	166	243	141	1501	39	7	-29.723554	-13.68755	-29.723554	-20.469816	16.036004	22	4.780196	16.59	22.508027	17.32408	17.161439	364	1972	3366	87.639915	118.86667	69.414088	0	0	100	0	100	100	0	0	250.5027	3.9652	68.1948	4861	4.5895	757	312.8418	800	122.181	460	-0.037015	11831	71.6641	11331	212.2784	133	295.7562	218
378	191	226	187	2119	46	9	-26.296473	-11.145477	-27.623448	-18.807464	16.477971	27	5.283634	38.06	25.710935	30.860516	26.765149	691	1869	2962	103.715619	87.894638	97.00385	4.170085	0	100	0	100	100	0	0	471.5211	3.2855	102.3442	18339	6.8076	1739	471.5211	660	190.5584	60	-0.01328	8432	45.9528	8342	217.331	429	273.6662	12678
411	129	238	283	2606	51	9	-26.10387	-5.506705	-41.980295	-20.898361	36.47359	61	7.871723	41.3	34.53224	35.431938	29.739113	537	1879	3031	108.117014	106.103884	105.192448	15.283128	1.561718	99.166667	0.833333	68.333333	30.833333	0.833333	0.833333	384.0723	3.2298	71.5255	9901	1.7808	1659	418.3435	3430	120.1102	1790	0.046589	21725	110.6682	15278	233.8871	1364	290.2906	6557
496	208	259	289	3235	57	12	-17.015089	-9.566831	-32.824436	-19.616702	23.257605	31	5.643007	34.13	30.410947	31.987236	27.421323	502	1682	2973	89.821559	134.195256	113.613948	10.942826	0	100	0	100	100	0	0	277.5598	3.767	64.6931	9545	2.0723	1625	496.3331	2530	147.4579	1470	0.098316	32800	122.7847	16607	242.4452	388	289.5052	7366
448	230	340	218	5301	73	11	-10.87984	-2.646398	-37.449796	-14.703882	34.803398	62	7.91117	54.52	33.724008	39.031558	38.135304	534	2155	3057	93.403816	105.987134	117.123786	17.39679	12.166928	100	0	100	100	0	0	432.8935	3.9652	123.5278	25668	7.2048	1832	447.9496	2010	120.1102	410	0.025839	22600	73.1768	20657	343.9851	4015	365.2845	3079
472	187	267	284	4256	65	12	-17.275421	-10.09338	-34.847232	-18.332093	24.753852	23	4.849892	40.62	35.861701	34.042431	30.652692	499	1902	3016	107.778478	154.463164	101.590176	31.842683	27.292264	100	0	100	100	0	0	358.688	3.1751	78.4724	11069	2.0686	2177	487.9207	1640	174.9477	750	0.068047	24353	101.1342	16626	241.5065	953	308.8372	8418
448	150	316	298	5759	76	15	-17.65179	-6.024832	-22.489496	-13.098346	16.464664	15	3.956558	47.62	38.488899	38.460568	33.869861	643	1622	3023	79.819093	87.904192	93.715062	10.461025	0	100	0	100	100	0	0	418.3435	3.3998	74.7921	16717	1.7404	3133	447.9496	2090	144.9586	660	0.089438	45473	153.7957	27250	330.846	3398	377.3299	3029
488	153	264	335	4409	66	12	-22.867127	-8.396958	-38.861958	-20.038918	30.465	34	5.860334	36.72	36.72439	35.403804	32.417156	569	1719	3082	95.886418	125.048557	106.19954	20.168231	8.715667	100	0	100	100	0	0	329.3038	3.0683	72.3268	10581	1.3313	1678	411.2529	4980	112.1718	510	0.02303	17345	100.8346	14376	238.6758	925	270.4998	2346
496	107	255	390	2484	50	14	-19.498538	-7.242118	-43.944332	-22.402777	36.702213	36	6.06522	29.08	39.634022	35.482804	31.546252	475	1531	3116	108.016096	128.865175	93.255557	10.0174	19.132712	92.352941	7.647059	37.45098	9.019608	3.72549	0.588235	463.5293	1.9425	49.1029	8199	0.2741	1782	496.3331	3420	112.1718	5930	0.0069502	17028	162.7144	15516	254.2636	408	362.3731	9431
496	112	271	384	2146	46	14	-15.489775	-7.442202	-41.336944	-19.203921	33.894742	31	5.627507	36.26	40.660045	39.058047	36.872676	432	1737	3104	113.997614	130.181159	102.35202	10.929706	35.477495	94.162437	5.837563	51.522843	42.639594	5.837563	5.837563	471.5211	3.4584	72.4324	12126	0.65539	2127	496.3331	8090	99.5212	2440	0.012789	22636	143.8157	19288	274.4417	1042	323.5817	4904
496	107	273	390	2350	48	17	-25.795001	-7.710635	-41.310694	-19.762725	33.600059	38	6.187808	35.54	41.003862	38.30168	35.56494	491	1772	3076	123.716482	143.38233	117.030733	9.0767	8.693741	91.885965	8.114035	54.166667	18.201754	4.605263	3.508772	364.8723	3.7031	69.9107	11659	0.50211	2006	487.9207	5230	102.9825	2480	0.0042041	19373	129.5503	18872	268.9985	939	309.058	3339
418	129	294	290	1975	44	9	-16.427236	-7.133323	-42.138263	-18.734972	35.00494	53	7.332326	38.64	38.519647	38.828232	32.940593	473	1777	3071	110.630644	111.001835	103.715656	11.308601	28.946869	97.769517	2.230483	44.609665	19.330855	1.486989	0.743494	411.2529	3.9652	91.8979	17701	1.1029	2701	418.3435	4310	211.1409	1490	0.013319	24110	125.6201	21743	301.1628	1428	331.6936	1701
378	124	293	253	2696	52	6	-19.974536	-6.801219	-34.526184	-20.912491	27.724965	38	6.18326	26.46	21.591956	24.30415	24.352671	423	2107	3039	61.179045	79.165218	51.838023	7.72721	0	100	0	100	100	0	0	340.757	3.7031	127.3231	17925	9.9902	1934	384.0723	1470	104.7581	290	0.047916	18909	98.103	17280	260.8011	506	335.539	1737
287	138	253	150	2039	45	2	-27.536343	-15.251415	-28.33618	-19.700033	13.084765	13	3.652644	24.32	22.487745	22.17161	11.744655	636	1581	2859	87.962426	44.671844	50.852497	26.189776	0	100	0	100	100	0	0	277.5598	3.7031	60.3836	7756	4.2631	728	364.8723	1850	104.7581	650	0.023712	12632	64.8429	12024	238.2506	691	311.477	2144
496	163	312	333	4653	68	8	-26.572363	-3.010123	-28.59762	-13.609012	25.587497	55	7.456411	60.69	29.273995	22.18796	20.648084	697	1393	3098	103.041506	91.007015	151.208637	14.851042	0	100	0	100	100	0	0	329.3038	4.2458	59.3274	7075	3.6375	763	496.3331	1720	124.2876	720	0.070433	26507	89.3514	20799	303.421	998	412.8185	13949
472	268	334	203	2180	47	10	-28.043798	-11.268331	-31.924752	-18.693109	20.656421	30	5.555756	34.39	24.055203	23.537483	21.232295	594	1855	3124	130.351586	153.345706	76.049067	0	0	100	0	100	100	0	0	487.9207	5.5814	113.7067	24492	8.5646	1990	496.3331	2040	106.5643	240	0.071621	20519	51.9038	14589	301.2097	1566	490.7248	23
433	287	388	146	1642	41	6	-26.438975	-9.120497	-33.830139	-18.959563	24.709642	46	6.851	39.56	27.047774	30.858163	25.171117	566	1984	3206	75.321105	122.935739	93.333288	13.068223	0	100	0	100	100	0	0	425.5563	4.868	135.3796	30440	12.4026	1914	425.5563	1450	282.3453	70	0.027884	22874	68.1545	22055	374.6706	2664	394.7188	2274
496	208	275	289	4038	64	12	-19.078229	-17.653001	-37.926847	-23.531439	20.273846	19	4.452575	24.84	28.439248	26.085824	21.043044	470	1698	3071	100.9843	114.532065	70.397914	12.876054	0	100	0	100	100	0	0	307.5394	3.5787	41.1987	6260	0.68325	1049	496.3331	2080	104.7581	430	0.017902	19332	124.0862	18161	255.7499	234	409.8096	9096
488	172	248	316	3282	57	12	-26.762422	-13.640279	-34.289234	-21.471984	20.648955	16	4.016713	27.62	28.745367	23.473156	19.943352	392	1552	3111	98.58863	139.572276	91.32011	9.767662	2.779888	100	0	100	100	0	0	268.2308	3.4584	43.8627	6126	0.89647	757	487.9207	3330	108.4016	2480	0.0039067	15237	92.9043	15140	235.6338	439	297.6241	11613
488	100	209	388	2471	50	15	-35.848274	-19.766652	-41.996028	-29.36581	22.229376	33	5.788972	17.2	27.526468	23.686338	21.493938	401	1692	3116	120.228042	139.806495	101.434274	12.305032	94.153093	71.979434	28.020566	26.735219	0.257069	12.082262	0.257069	279.995	2.915	54.4002	6093	0.45377	995	447.9496	7350	97.8344	1670	0.0036333	11264	92.306	10948	204.1842	364	268.6095	6543
418	129	191	290	1297	36	12	-31.525455	-18.724798	-42.696641	-31.953683	23.971844	21	4.640604	12.834	27.609841	24.841523	18.900425	431	1661	3026	119.472205	119.888046	98.269191	9.796634	71.304679	65.405405	34.594595	26.486486	0.18018	12.612613	0.18018	277.5598	2.7692	52.3843	6220	0.30606	1016	404.2826	2360	112.1718	5240	-0.00083031	9444	88.0624	9420	191.0994	574	260.5002	6405
404	120	196	284	2295	48	12	-38.909789	-20.279351	-43.428266	-32.795399	23.148916	19	4.368316	12.342	25.338102	21.644125	19.533442	419	1758	3136	119.49086	135.01964	110.198179	10.779204	97.773932	52.454418	47.545582	16.690042	0.280505	11.500701	0.140252	471.5211	2.5862	51.7738	7150	0.30434	1056	471.5211	10420	99.5212	3910	0.00027582	8793	75.2767	8792	191.2545	343	264.3436	6395
440	101	224	339	5327	73	11	-38.163743	-25.656274	-43.20974	-33.806647	17.553466	18	4.292432	11.008	19.524931	12.492838	14.100105	461	1514	3032	90.315607	89.871927	85.742613	24.919442	111.197594	44.067797	55.932203	25.762712	0.338983	19.661017	0.338983	447.9496	2.915	45.2633	7246	0.4289	1219	447.9496	2040	140.0864	3340	0.00013039	10424	86.6092	10435	205.6298	989	282.06	9147
440	105	210	336	2941	54	13	-44.150853	-18.408652	-44.150853	-32.223618	25.742201	28	5.380366	12.524	27.82902	22.149803	19.141877	478	1592	3053	109.159978	122.564888	81.521516	15.441693	85.516647	44.992743	55.007257	12.481858	0.145138	11.030479	0.145138	404.2826	2.7223	43.7225	6519	0.21413	1128	487.9207	7960	97.8344	7320	-3.5526e-005	9848	93.1591	9853	197.7858	222	267.0941	6981
201	181	187	20	50	7	0	-34.187123	-33.671873	-38.914413	-35.519213	5.24254	3	1.918888	1.521	-2.027748	0.287422	-4.1265	278	2350	3397	146.159887	82.879049	77.527851	0	0	100	0	100	100	0	0	187.3286	2.9652	49.5472	5698	3.5232	296	352.6086	2340	166.2019	280	0.021817	4200	20.2267	3412	180.5796	69	268.3811	14188
166	166	166	0	0	0	0	-32.460498	-31.820451	-35.228186	-33.25452	3.407735	1	1.2891	1.184	-0.95003	-6.853904	-8.516422	399	1784	2995	85.040184	184.682468	124.556999	0	0	100	0	100	100	0	0	224.4923	2.8656	85.1142	6906	8.0224	513	390.6942	1550	112.1718	20	0.010536	4085	22.8699	3971	178.7466	60	312.3203	12284
201	166	178	34	100	10	0	-32.265292	-28.205944	-33.49982	-31.199994	5.293876	3	1.867944	5.583	11.326187	2.931421	-2.96111	339	1543	2914	73.301055	98.054636	48.101987	7.689389	0	100	0	100	100	0	0	211.1409	2.8656	25.2571	3846	1.0956	147	211.1409	1820	166.2019	240	0.017701	4298	25.1253	3784	174.7087	0	211.1409	0
201	175	183	26	30	6	1	-34.013796	-31.740874	-50.272916	-37.521044	18.532042	35	5.965426	7.075	4.752596	0.015834	-5.678951	299	1941	3122	114.741812	183.184838	58.662228	2.38496	0	84.210526	15.789474	63.157895	21.052632	15.789474	15.789474	197.1861	3.0683	53.3025	5244	2.8274	575	246.2569	1930	144.9586	540	0.071579	12050	42.7941	6093	183.9484	11	212.429	861
0	0	0	61	0	0	0	0	0	0	6175	0	0	0	-1.23947660170564e+180	0	284.172395	0	0	0	0	0	0	0	0	0	0	0	0	0	0	0	297.2026	3.0683	132.4055	13005	40.2822	211	358.688	1790	177.964	20	0.0061801	2316	10.5415	2259	195.7881	0	358.688	0
234	184	195	50	314	18	0	-32.8028	-30.534843	-47.082908	-37.541951	16.548065	26	5.113815	4.595	3.320939	-8.718863	0.402103	317	1696	3207	66.13029	190.038556	164.918871	0	0	76.923077	23.076923	53.846154	23.076923	23.076923	23.076923	233.9464	3.1212	67.0267	9714	7.1039	306	233.9464	1890	163.3849	60	0.0095934	3000	17.0921	2855	179.9121	54	222.5437	260
0	0	0	0	0	0	0	-32.938702	-32.938702	-32.938702	-32.938702	0	0	0	0	0	0	0	353	1476	2968	238.616434	454.168485	34.028077	0	0	100	0	100	100	0	0	177.964	2.9652	77.126	4126	10.1199	241	259.2152	1770	133.0834	290	0.023606	4508	25.359	3873	174.454	37	215.9366	1580
365	166	191	199	1271	36	9	-39.332557	-26.343565	-43.093734	-34.12506	16.750169	23	4.877024	12.387	12.873068	12.249914	10.666401	412	1801	3130	154.47382	146.630417	93.147327	23.357031	0	62.711864	37.288136	35.59322	3.389831	15.254237	1.694915	334.9815	2.915	79.274	10433	5.0373	784	364.8723	1960	152.5865	370	0.013139	6974	41.338	6598	190.4787	141	267.5873	5400
0	0	0	0	0	0	0	-32.079473	-32.079473	-32.079473	-32.079473	0	0	0	0	0	0	0	735	1714	2901	72.020903	20.720022	40.374304	0	0	100	0	100	100	0	0	250.5027	2.5862	65.9873	7156	1.922	790	364.8723	2580	112.1718	750	0.0095658	7275	46.2869	6861	182.1798	118	244.9343	4794
397	161	240	237	6772	82	10	-34.819209	-25.110847	-42.935396	-33.323431	17.824549	21	4.655428	8.94	18.645932	14.82608	15.638538	495	1721	3203	131.823211	136.441493	122.067169	22.068826	78.82358	39.548023	60.451977	13.559322	1.694915	45.19774	1.129944	384.0723	2.7223	58.2158	7104	0.65213	947	390.6942	5940	99.5212	1000	0.0053724	9827	71.5379	9242	196.3717	584	287.659	5455
480	161	195	319	4081	64	15	-44.157424	-30.381874	-44.325528	-34.962129	13.943654	14	3.837644	11.778	13.606835	10.353223	10.231892	567	1890	3167	97.923218	111.104917	110.754328	22.603898	89.729412	48.039216	51.960784	28.431373	0.980392	33.333333	1.960784	336.1432	2.7223	57.9033	6636	1.6348	963	471.5211	2900	122.181	160	0.022094	9767	72.9169	8329	176.9383	110	265.0426	10258
0	0	0	0	0	0	0	0	0	0	6175	0	0	0	3.18596739905734e+040	0	2749.000252	0	0	181.032227	0	0	0	0	0	0	0	0	0	0	0	0	340.757	2.8656	52.0852	7712	1.9914	766	340.757	2960	86.8007	1050	0.0032369	7171	48.5077	7147	196.4859	468	254.9791	2380
365	172	206	193	4776	69	9	-25.904917	-25.904917	-30.244969	-27.745072	4.340051	1	1.134437	10.673	9.828745	3.902955	1.647568	443	1757	3103	108.18286	148.01689	112.617407	34.290573	0	100	0	100	100	0	0	242.0831	2.7223	61.849	5661	0.90264	1081	364.8723	2010	122.181	860	0.0064473	9289	83.8875	9025	182.4983	134	267.1347	4316
[truncated: 74 more columns]
