# Supplementary material for: Feature Selection for Speech Emotion Recognition in Spanish and Basque: On the Use of Machine Learning to Improve Human-Computer Interaction
Source: PLoS One. 2014 Oct 3;9(10):e108975. doi: 10.1371/journal.pone.0108975 (PMC4184843; doi:10.1371/journal.pone.0108975)
Supplement: File S16 — Feature matrix corresponding to Spanish female actress F4. (CSV) [file pone.0108975.s016.csv]

448	172	207	276	2497	50	12	-23.787012	-12.85971	-43.331657	-24.894503	30.471947	32	5.692291	24.95	30.203001	24.33014	21.442558	459	1631	3077	143.094889	142.173652	86.008485	19.605908	27.247925	93.121693	6.878307	53.968254	0.529101	6.349206	0.529101	233.9464	2.9652	58.4657	6856	1.0462	817	447.9496	2720	144.9586	3030	0.0069481	10514	80.8991	10020	198.7774	261	270.0838	7518
222	163	196	59	276	17	1	-25.918556	-15.139907	-38.928155	-21.977978	23.788248	23	4.879517	24.13	28.507334	23.841587	16.16609	476	1599	2922	167.237261	149.687347	74.148059	6.118029	0	100	0	100	100	0	0	259.2152	2.915	23.2449	3002	0.56263	329	411.2529	2880	135.3779	60	0.0084075	8957	63.2631	8645	192.7361	70	291.5041	11515
448	175	219	273	1566	40	12	-27.013539	-11.867917	-38.160045	-23.476505	26.292127	33	5.780949	31.46	28.960289	24.355501	21.264527	391	1758	3077	143.335795	144.040735	94.507913	11.661951	38.971058	100	0	100	100	0	0	263.6845	3.0683	81.0043	10549	3.4062	707	447.9496	3410	114.1058	1370	0.010848	10479	55.3678	9705	214.7687	328	286.6067	8482
384	122	208	262	1499	39	10	-41.115962	-11.090151	-42.492109	-26.354861	31.401959	39	6.24917	22.56	30.306659	26.935256	23.62654	405	1812	3078	118.979143	127.881314	100.695793	10.12382	85.231437	71.732523	28.267477	43.465046	0.303951	14.589666	0.607903	259.2152	2.817	67.3783	7617	0.82025	1000	463.5293	2270	99.5212	3070	0.0040123	11076	75.9445	10786	205.2785	250	272.5024	7565
378	158	209	220	1280	36	9	-21.436352	-16.962796	-36.386616	-25.577266	19.42382	34	5.886073	22.65	26.271913	23.317891	17.572616	395	1749	2985	157.315333	144.443841	119.866225	8.381508	0	100	0	100	100	0	0	263.6845	3.1212	66.029	7595	2.5613	537	377.5626	4210	144.9586	260	0.008473	8897	51.8087	8428	211.5514	153	303.0307	3535
259	178	224	81	412	20	2	-23.914011	-14.735554	-35.06494	-22.864769	20.329387	34	5.881192	28.59	24.500088	23.712635	21.937629	421	1855	3074	171.056928	162.06616	141.688898	7.485983	0	100	0	100	100	0	0	254.8218	3.2855	69.1467	9180	3.1546	742	259.2152	1990	124.2876	510	0.0031783	8772	50.963	8753	222.2694	393	240.9613	228
464	122	222	341	3554	60	13	-29.488621	-13.92032	-64.110361	-30.487732	50.190041	126	11.230477	24.03	21.957449	17.714796	12.50238	562	1860	2893	131.965579	94.829887	71.742442	6.620729	0	89.189189	10.810811	54.054054	35.135135	10.810811	10.810811	277.5598	2.1066	76.9367	7170	4.8088	563	371.1632	1750	122.181	40	-0.0029771	6038	32.9052	6035	209.5705	516	307.2464	3113
218	129	181	90	399	20	4	-29.026548	-23.893497	-39.071196	-29.474452	15.177699	13	3.629396	14.64	15.515647	8.213198	11.596977	321	1833	3314	106.280695	187.642337	67.328104	14.878103	0	100	0	100	100	0	0	229.9812	2.817	64.3541	8077	5.3345	228	229.9812	1950	128.6103	80	0.00032749	2929	17.6854	2936	178.4875	34	217.0127	336
208	187	196	20	71	8	0	-30.622975	-20.909082	-33.782186	-28.529724	12.873103	13	3.691097	11.26	10.975432	4.792578	12.555863	425	1431	3053	132.980495	177.855689	168.72858	0	0	100	0	100	100	0	0	211.1409	33.8011	143.9427	6163	59.8881	67	384.0723	2260	163.3849	90	-0.00011819	1469	6.9335	1472	207.5418	0	384.0723	0
242	178	226	64	145	12	1	-32.482818	-15.182966	-34.361793	-23.696431	19.178827	39	6.28557	29.65	16.199996	17.009199	18.180819	402	2132	3335	129.376283	192.720241	91.227863	3.586797	0	100	0	100	100	0	0	246.2569	3.8319	55.1194	7485	2.5747	559	250.5027	1460	150.0002	440	-0.0012492	7020	38.6672	7037	212.1298	633	230.6705	469
222	181	193	41	84	9	0	-28.040951	-18.737304	-29.503638	-23.591608	10.766334	8	2.832307	22.83	21.17693	18.26124	15.582737	470	1729	2864	186.605546	183.731919	120.256496	5.435691	0	100	0	100	100	0	0	246.2569	3.1212	46.6285	7190	5.428	182	246.2569	2000	181.0323	210	-0.00053106	3204	18.1471	3210	195.496	0	246.2569	0
238	178	213	60	443	21	1	-27.867719	-9.887393	-32.699196	-22.803156	22.811803	33	5.785645	35.24	22.548472	24.46198	15.049026	511	1706	2828	108.289189	119.004405	158.161414	10.138058	0	100	0	100	100	0	0	229.9812	3.0683	69.5395	9433	6.1058	511	237.98	1470	171.9824	360	0.001593	5883	32.0696	5899	202.7104	455	217.5178	497
411	204	345	207	6487	81	10	-29.678146	-19.847182	-40.278853	-29.323593	20.431671	29	5.406423	12.563	5.546051	5.902751	12.552397	427	2580	3277	94.375957	133.76852	106.305816	0	0	100	0	100	100	0	0	226.0832	3.2855	85.8702	7241	5.9673	465	384.0723	1820	85.3295	440	0.00036013	4998	27.2445	5010	203.8501	70	271.4724	6898
464	129	219	335	1923	44	11	-23.316259	-11.683394	-42.268589	-24.008747	30.585195	48	6.953974	25.69	38.182837	32.433608	29.542428	466	1615	3074	114.299538	120.980362	79.506548	8.447748	97.815644	66.410256	33.589744	17.307692	0.128205	9.74359	0.128205	272.8554	2.7223	42.4785	6012	0.2061	973	487.9207	4040	101.2371	1530	-0.00020548	11685	101.8279	11689	213.2455	391	288.3429	7965
496	161	216	336	1733	42	12	-32.280812	-11.611419	-42.535242	-23.659178	30.923823	52	7.232922	26.48	32.362428	28.13518	25.677453	350	1722	3171	101.817031	119.315493	75.880937	10.272592	85.033192	64.935065	35.064935	28.831169	12.467532	17.662338	17.402597	277.5598	2.8656	35.0722	5762	0.41309	568	496.3331	2820	150.0002	1740	-0.00149	10662	68.5933	10617	215.2382	904	252.4167	6675
411	145	209	266	1787	42	11	-24.485866	-9.96091	-49.636715	-24.294446	39.675805	45	6.771696	24.74	35.58506	32.84561	28.61423	441	1840	3136	127.466471	140.788874	90.807201	11.498616	73.219446	68.137931	31.862069	26.62069	0.413793	12.551724	0.137931	312.8418	2.7692	53.8504	7342	0.33005	945	496.3331	3380	128.6103	3430	0.00040656	10996	83.1002	10990	206.8604	598	290.4021	10048
488	112	214	376	1480	38	12	-21.285252	-8.915083	-43.939878	-24.44597	35.024795	44	6.66174	24.28	36.972524	34.402675	29.098443	417	1806	3138	111.301368	140.783701	92.658477	11.154162	81.598214	74.216524	25.783476	25.071225	0.14245	7.692308	0.14245	390.6942	1.9425	56.1857	8315	0.37956	1098	487.9207	1910	112.1718	4340	-0.0035193	12554	104.7159	11853	218.094	334	295.2638	5255
488	96	216	392	1976	44	12	-31.399835	-10.993549	-46.191707	-24.802155	35.198158	55	7.441989	23.45	33.23625	30.003765	25.805189	402	1816	3095	118.261544	127.967336	84.384584	10.404582	82.470089	58.15739	41.84261	15.355086	0.383877	24.184261	0.191939	282.3453	2.7692	54.3365	7661	0.51877	916	487.9207	3760	144.9586	2630	-0.0016531	11139	80.6882	11047	209.9475	799	283.6253	10158
496	178	239	318	1495	39	12	-19.975745	-6.33325	-27.822812	-15.306062	21.489561	17	4.131306	44.25	36.37573	35.076157	32.229167	407	1772	3122	136.006055	140.832743	100.003378	7.706958	12.141079	100	0	100	100	0	0	384.0723	3.1212	43.0472	7462	0.87256	1026	496.3331	3640	152.5865	560	0.0059019	15158	105.8107	14949	240.7029	2246	286.3799	8871
335	197	259	138	1063	33	2	-24.809813	-6.845839	-26.272524	-14.86076	19.426684	21	4.658185	48.81	36.203474	36.990146	33.266982	456	1851	3090	114.387589	109.646175	79.933632	8.222409	31.341077	100	0	100	100	0	0	404.2826	1.7455	60.4694	8219	0.97029	1674	404.2826	4610	94.5461	1890	0.0051301	14436	111.432	14342	212.9338	5134	248.7992	6292
278	194	223	84	613	25	3	-23.639625	-12.401526	-33.740773	-20.763232	21.339247	28	5.360889	29.02	25.049656	20.141004	18.622659	367	1608	3162	131.848892	108.040378	136.178523	19.330909	0	100	0	100	100	0	0	364.8723	3.3421	80.8925	15398	6.7186	388	364.8723	3110	157.8934	550	0.0034617	4453	20.9803	4380	226.393	14	331.0375	2289
292	230	269	62	521	23	0	-27.840851	-9.785259	-30.890301	-16.975215	21.105042	28	5.353196	38.03	24.381231	21.551476	24.47403	381	1671	3143	140.088293	145.334267	120.607497	15.20537	0	100	0	100	100	0	0	302.3268	4.7855	94.5304	15982	13.0994	498	302.3268	2090	222.2513	180	0.0076039	4366	16.3952	4246	285.5046	0	302.3268	0
308	107	263	201	1914	44	7	-24.329057	-4.832607	-28.890089	-13.292213	24.057482	37	6.160866	55.86	34.022726	28.185013	25.994559	425	1405	3180	130.509919	129.239959	107.23048	15.34711	0	100	0	100	100	0	0	302.3268	4.2458	72.221	11892	5.6832	811	312.8418	1660	204.0442	460	0.013327	11064	46.771	10801	270.7293	393	291.4613	807
313	124	257	189	3328	58	6	-25.566401	-3.719516	-30.200323	-14.361554	26.480807	40	6.359686	42.64	30.504786	33.086719	27.207895	583	1911	2952	74.401494	106.549194	119.348467	47.335941	0	100	0	100	100	0	0	312.8418	3.5787	74.7767	13329	6.7565	565	312.8418	2540	124.2876	320	0.012846	7377	28.0185	6901	272.4792	988	307.5693	27
341	218	294	122	1643	41	1	-22.438169	-4.17201	-27.839615	-15.131168	23.667606	39	6.248858	41.77	27.163519	29.604	28.198478	476	2493	3347	107.010228	103.358281	106.30878	18.887515	0	100	0	100	100	0	0	340.757	5.1242	95.2522	18320	10.0834	745	346.6321	1560	104.7581	10	-0.0023042	10401	39.049	10419	313.4071	1364	338.9956	174
488	172	252	316	1777	42	12	-20.733326	-3.081777	-42.307016	-17.757895	39.225239	64	8.055743	40.94	40.14765	37.677725	32.864682	416	1861	3261	123.696256	111.254322	92.881834	12.782717	81.014439	80.898876	19.101124	33.707865	16.853933	9.550562	9.550562	390.6942	2.915	55.0775	10103	0.68888	1109	487.9207	4510	114.1058	1730	0.00039441	14504	80.7287	14513	250.3877	1488	292.0013	5735
488	118	249	370	1548	39	12	-23.362284	-2.717654	-42.247625	-18.708724	39.529971	58	7.622506	40.36	41.416596	40.784289	37.399214	455	1783	3131	125.925919	133.972279	107.579013	8.567243	66.033983	84.294235	15.705765	26.043738	0.397614	7.554672	0.198807	312.8418	3.2855	66.8471	11535	0.56247	1464	487.9207	8020	118.0744	280	0.0029123	15222	95.2558	14922	250.6148	665	294.0344	4894
488	120	242	368	1503	39	12	-13.926472	-0.984048	-42.364517	-18.219028	41.380469	68	8.256877	39.45	42.611929	40.222421	35.127657	421	1767	3157	130.355613	127.602518	97.049607	8.126847	69.21659	74.394464	25.605536	23.010381	0.346021	10.207612	0.17301	384.0723	2.915	44.9395	7055	0.32958	1136	496.3331	7960	116.0731	6750	0.00075381	15634	127.4916	15625	233.3127	1102	281.0925	4181
496	145	226	351	779	28	13	-23.301592	-6.327451	-48.917179	-21.157573	42.589728	68	8.251361	33.63	41.619262	37.958999	32.469578	435	1687	3194	141.561929	127.739805	103.40921	7.934155	63.757062	87.5	12.5	23.863636	0.162338	4.707792	0.487013	307.5394	3.0683	40.7227	6146	0.204	1160	496.3331	3630	99.5212	4270	-0.0021749	13554	120.6386	13351	226.1636	299	286.2885	5905
496	122	268	374	4804	69	19	-14.799899	-2.830679	-31.418873	-15.342886	28.588194	36	6.055948	43.96	42.966755	39.567816	33.968232	566	1702	3038	109.216945	105.9014	89.733499	16.523396	15.747402	100	0	100	100	0	0	496.3331	2.817	71.9036	14384	0.73663	2824	496.3331	1890	114.1058	30	-0.00074804	19362	130.1329	19385	272.2683	1522	336.2108	6867
308	114	222	193	1540	39	5	-31.287732	-3.731265	-39.534829	-19.423187	35.803564	71	8.431387	32.6	38.113154	33.961437	29.291945	631	1640	3055	120.911629	99.505261	90.528093	10.540558	65.594878	63.101604	36.898396	60.962567	2.139037	36.898396	36.898396	292.1653	2.6762	46.5889	5959	1.1501	807	471.5211	1660	114.1058	1170	-0.012398	13183	81.9993	12490	222.4116	1153	312.3062	7801
496	131	258	366	5329	73	12	-24.780441	-1.611627	-36.070295	-15.47686	34.458668	50	7.121239	43.54	39.637966	36.586223	30.370505	528	1749	2956	109.369758	94.882267	69.744878	15.889837	29.149081	100	0	100	100	0	0	324.0633	1.9425	72.8526	10319	1.903	1448	496.3331	1790	135.3779	1570	-0.0083847	17466	91.9941	17239	260.9067	1805	387.1939	10798
496	252	388	244	7215	85	12	-4.361452	0.693891	-22.833341	-7.484113	23.527232	34	5.850005	77.11	42.219334	46.821415	37.469289	620	2015	2919	99.164903	97.772395	80.669366	22.718691	0	100	0	100	100	0	0	447.9496	4.4692	107.8398	20147	5.9705	2016	487.9207	1300	200.5858	610	0.037021	23227	73.1289	20993	351.3367	7573	374.0352	7887
308	201	258	107	946	31	3	-15.364379	-3.75117	-26.587012	-14.921026	22.835842	27	5.208151	44.84	35.831859	33.628243	28.080228	442	1554	3040	105.741757	130.407758	85.856937	5.547162	0	100	0	100	100	0	0	307.5394	3.3421	53.0624	9769	1.4413	1252	487.9207	1920	193.8439	1240	0.011622	16169	109.0403	15906	270.833	498	335.5347	7392
347	129	237	218	3110	56	5	-25.550272	-2.333575	-35.748286	-15.707059	33.414711	57	7.612523	50.81	38.465664	39.64836	33.695229	510	1982	3049	103.840542	128.006148	86.872462	11.180146	6.937074	100	0	100	100	0	0	340.757	2.9652	59.1752	9132	1.2838	1491	340.757	1220	124.2876	1620	-0.0059579	14108	94.6528	14037	231.4149	2481	261.0648	2411
318	138	219	181	1979	44	9	-25.600623	-6.060924	-29.050461	-14.532682	22.989538	43	6.575018	44.02	35.027585	38.31035	35.12585	658	1846	2974	90.562511	85.472366	101.980773	33.139297	0	100	0	100	100	0	0	245.8376	3.5787	142.7542	6757	13.6999	423	487.9207	1400	102.9825	20	-0.011377	6225	27.4856	5946	221.0982	10	362.4146	938
464	150	297	314	5893	77	10	-38.839007	-15.957957	-40.69908	-28.54489	24.741124	40	6.354011	31.17	33.016653	30.181372	30.425402	578	2041	3096	87.658314	127.566257	121.802423	19.543342	38.041207	28.421053	71.578947	13.684211	2.631579	65.789474	5.789474	404.2826	3.6404	110.5585	9197	3.3825	1132	487.9207	3530	97.8344	390	0.00076292	13973	59.8341	13999	257.9381	1739	399.1362	4504
341	124	238	216	2880	54	6	-28.272644	-8.715238	-30.587691	-17.420718	21.872453	43	6.630074	37.63	32.276345	26.226849	23.329412	476	1743	3177	136.879948	153.158033	98.584517	35.670896	0	100	0	100	100	0	0	340.757	4.1031	115.9876	15283	17.2738	558	340.757	1390	83.8833	360	-0.0032195	7831	35.2206	7839	240.7526	176	318.9798	948
378	166	330	211	3685	61	4	-26.273337	-1.909478	-27.382453	-13.797108	25.472974	44	6.641168	58.19	32.418907	35.226323	29.568623	575	1914	2977	153.116986	72.947782	105.646735	16.468798	0	100	0	100	100	0	0	377.5626	5.1242	64.3035	10972	2.2047	1289	377.5626	1260	108.4016	750	0.024519	21889	83.9417	20949	335.225	1452	365.2941	451
411	150	273	261	5122	72	8	-27.266934	-4.951814	-30.527801	-12.833205	25.575987	45	6.718102	55.55	38.375149	30.943931	34.116807	504	1515	3401	85.271269	108.272034	91.22186	20.916284	0	100	0	100	100	0	0	346.6321	6.8522	71.528	8979	3.6259	839	411.2529	1490	114.1058	590	-0.00079623	10067	48.3943	10094	229.6085	3118	351.2579	2887
341	166	279	175	1587	40	8	-23.835783	-5.11272	-28.174624	-13.63659	23.061904	28	5.356187	51.41	34.541384	35.09434	26.762301	476	1687	2907	114.428937	111.634758	88.357576	16.43417	0	100	0	100	100	0	0	307.5394	3.9652	76.1871	11029	5.3369	981	418.3435	1630	184.1536	540	0.025911	13504	59.2375	12772	256.0122	1140	305.5673	7231
365	120	319	245	1788	42	11	-8.053054	-2.224156	-23.887337	-9.057588	21.663181	26	5.117501	53.75	34.156072	36.199672	29.076767	635	1548	3205	98.956136	53.31558	57.995568	7.906578	0	100	0	100	100	0	0	340.757	4.5463	30.162	5852	1.0182	772	364.8723	2060	122.181	1150	0.0059096	24510	115.6613	24467	321.7606	0	364.8723	0
418	238	335	180	1329	36	9	-4.042215	0.296753	-11.159653	-3.078157	11.456406	6	2.567885	67.62	41.135959	47.896673	37.380373	700	1689	3129	163.148423	56.831941	132.334839	7.718537	0	91.397849	8.602151	79.569892	11.827957	8.602151	8.602151	397.4303	4.952	73.2009	16813	3.0222	1836	397.4303	1720	211.1409	1180	0.065924	35293	112.7349	25423	319.3977	2443	351.0294	1813
496	103	257	393	6487	81	17	-11.643084	-1.799702	-42.101249	-17.296518	40.301547	62	7.917548	43.45	47.774924	43.408582	37.960183	519	1748	3113	114.602824	110.632411	93.557797	16.904934	22.471077	95.678092	4.321908	37.704918	0.298063	1.639344	0.149031	496.3331	1.9425	74.2846	11512	0.27811	2950	496.3331	2170	102.9825	8950	0.0017789	19860	165.1026	19731	254.0075	4066	347.8044	13116
496	103	271	393	4422	67	18	-13.744526	-1.46218	-41.262261	-15.700088	39.800081	69	8.340527	47.79	49.450319	48.095822	43.017649	534	1728	3111	104.922219	109.745419	86.191483	12.208775	31.994377	95.25641	4.74359	34.487179	0.25641	2.820513	0.25641	496.3331	1.9425	71.3591	11539	0.21771	3093	496.3331	3230	104.7581	1090	0.0023708	20004	177.4589	19712	281.2822	2753	365.8594	5771
496	140	283	356	4595	68	16	-18.807371	-2.141323	-41.698988	-15.684155	39.557664	50	7.119012	43.86	43.469992	42.373094	35.837503	569	1818	3097	102.278932	100.303262	92.914382	13.366186	70.298771	81.073446	18.926554	35.875706	16.666667	12.711864	6.214689	496.3331	3.2855	81.7099	16203	0.80168	2983	496.3331	3280	122.181	1960	-0.0088701	24947	130.2842	23784	310.7727	4298	365.3444	6991
488	105	265	383	3279	57	13	-40.243225	-2.165776	-42.202822	-16.856507	40.037045	76	8.760295	43.19	45.704185	42.916328	37.675377	578	1754	3100	104.280977	105.769849	85.840582	11.023103	43.901788	89.256198	10.743802	36.983471	2.479339	6.61157	0.413223	371.1632	2.5424	59.1739	8802	0.34256	1829	487.9207	5940	104.7581	2580	-0.005607	19349	140.837	18446	257.0897	1741	306.6088	5236
496	114	270	382	4967	70	12	-9.990126	-1.003176	-41.667883	-16.777958	40.664707	79	8.920967	46.88	47.085126	45.014231	40.312902	516	1788	3144	117.355951	126.308627	94.879803	20.374975	57.352385	84.6543	15.3457	19.89882	1.011804	3.204047	0.505902	487.9207	1.9425	62.6684	9820	0.31031	2146	496.3331	8710	99.5212	7000	0.0030559	20302	143.0664	19949	264.3212	2577	347.4329	8822
496	114	254	382	7175	85	17	-18.565003	-4.87381	-41.903088	-19.115863	37.029278	61	7.826514	39.97	45.946102	42.896952	38.262949	574	1919	3214	107.847275	97.308444	77.139369	20.663938	46.417249	87.716763	12.283237	19.075145	5.057803	3.757225	0.433526	377.5626	2.7223	68.8319	9948	0.26897	2325	496.3331	2820	104.7581	7640	-0.003038	17328	144.2028	16840	239.4881	2403	326.6541	9951
496	172	255	324	1640	40	12	-17.872182	-0.948599	-28.669821	-13.223465	27.721222	35	5.999391	59.64	43.932044	42.25745	37.785438	558	1684	3175	92.599921	115.215239	83.058396	9.703	18.10892	100	0	100	100	0	0	312.8418	1.9425	67.8839	11313	1.0881	1710	496.3331	2070	133.0834	2560	0.00093774	15540	101.6408	15557	245.1653	1350	278.8933	4342
488	108	234	380	2730	52	12	-11.357424	-2.635857	-23.614125	-10.341378	20.978268	23	4.802321	53.28	40.25742	36.208229	31.092367	547	1578	2991	111.853872	113.659945	110.723624	10.322521	0	100	0	100	100	0	0	312.8418	3.4584	52.5106	7003	1.2895	1037	487.9207	1780	86.8007	20	-0.011697	15184	97.2325	14700	218.6063	1005	383.2642	16515
378	166	260	211	1622	40	5	-26.242784	-4.404526	-30.259862	-12.496291	25.855336	46	6.853759	54.69	37.479661	35.337898	34.313542	506	2021	3270	132.327291	153.69482	107.959454	12.594894	0	100	0	100	100	0	0	377.5626	2.8656	96.9073	13423	3.9597	1462	377.5626	850	140.0864	640	-0.024338	11045	46.3012	9718	227.1962	683	252.0314	316
384	153	236	231	3122	56	12	-26.853766	-6.563452	-30.517715	-14.883652	23.954263	43	6.573086	35.42	31.93404	25.24722	26.253157	351	1825	3282	97.881956	127.834943	165.675066	5.349709	0	100	0	100	100	0	0	246.2569	6.6276	80.4843	6530	6.0967	507	384.0723	1360	108.4016	510	-0.018218	8168	43.9169	7636	213.0502	226	319.447	8352
308	126	247	181	2154	46	3	-25.535211	-5.816927	-30.879964	-15.482086	25.063037	42	6.498364	39.74	33.469424	23.347942	22.979854	438	1701	3150	89.869668	154.319853	80.376862	21.829155	0	100	0	100	100	0	0	312.8418	4.0336	69.4441	7846	4.3097	585	312.8418	1840	126.4305	480	0.010003	9199	43.9812	8996	234.941	1356	294.4665	543
318	138	240	181	1823	43	2	-25.688758	-1.456319	-30.229612	-13.467557	28.773293	40	6.351267	66.97	35.737511	34.100438	32.549169	380	1999	3391	86.961177	125.896745	96.606476	16.444893	0	100	0	100	100	0	0	292.1653	3.518	56.8732	5973	2.0484	882	323.7224	1380	112.1718	680	-0.0017215	11326	63.718	11359	235.4977	1401	299.7313	941
278	150	235	128	1019	32	3	-26.992526	-5.781966	-28.552836	-15.802211	22.77087	34	5.912979	50.51	30.435101	27.773782	27.020269	406	1940	3196	109.756137	208.826704	134.356506	23.12073	0	100	0	100	100	0	0	272.8554	2.7223	75.5821	7421	3.6644	978	277.5598	1710	108.4016	530	0.05561	12967	53.4277	9395	227.986	483	250.5027	0
496	124	254	372	3215	57	13	-10.957615	-0.446361	-41.934583	-14.561021	41.488222	61	7.825245	49.46	48.610872	45.904876	40.130474	490	1752	3152	117.912805	119.877048	94.43227	13.317094	34.38121	89.02439	10.97561	37.804878	15.853659	5.945122	2.439024	334.9815	1.9425	66.9661	10567	0.31138	2175	496.3331	1990	118.0744	4440	-0.0012117	18048	144.7377	17989	256.219	1235	346.5519	10670
496	72	250	424	3114	56	13	-10.763963	-1.135489	-43.385062	-15.422206	42.249572	79	8.936695	49.9	48.64418	46.009148	40.976402	473	1710	3173	115.363843	123.845402	103.245272	11.796876	72.896817	83.553598	16.446402	24.816446	0.146843	6.314244	0.146843	340.757	2.915	57.7986	8912	0.29134	1689	496.3331	4670	104.7581	8480	-0.0022634	17014	127.2704	16763	247.2209	1864	317.0832	7336
496	140	254	356	4095	64	13	-12.663917	-2.697153	-41.007335	-14.144415	38.310182	45	6.713214	48.28	43.43851	42.538594	37.752519	453	1847	3173	109.730359	117.63723	105.080417	13.035433	54.057219	79.946524	20.053476	31.818182	16.57754	10.160428	9.893048	334.9815	3.3421	80.0563	12120	1.267	1295	496.3331	4650	122.181	1900	-0.0087258	18213	97.2037	16809	257.5585	1868	353.392	10349
496	105	220	392	3371	58	12	-24.98891	-1.317322	-46.923226	-20.99376	45.605904	80	8.995903	38.25	45.884873	42.403029	38.683229	478	1837	3204	124.677027	142.96864	105.664635	17.77815	112.326699	66.539924	33.460076	8.840304	0.95057	5.703422	0.285171	487.9207	2.7223	75.9391	10738	0.38405	1378	496.3331	3330	114.1058	7140	-0.00013992	12988	85.8552	12991	218.9416	1137	300.2861	8484
488	108	224	380	2473	50	11	-14.651637	-2.521765	-43.358062	-16.221297	40.836297	64	8.022154	44.83	47.375352	43.958828	40.362741	460	1789	3193	112.801923	135.10417	109.843211	11.134877	66.50149	84.103512	15.896488	30.314233	12.384473	7.578558	2.957486	487.9207	2.7692	59.1938	9282	0.43723	1529	487.9207	1950	112.1718	770	-0.0052498	14702	110.8275	13774	220.3469	1470	290.915	7049
496	107	272	390	6393	80	13	-22.280092	-3.106058	-33.690644	-15.057628	30.584586	38	6.166157	46.79	44.591066	37.211681	35.655717	527	1723	3416	108.362604	155.113956	99.128952	16.305473	19.64471	100	0	100	100	0	0	390.6942	1.9425	71.4695	11532	0.8161	2500	496.3331	1160	104.7581	860	-0.02283	24858	157.9206	21390	263.1925	3635	352.1704	14282
488	187	258	301	3777	61	12	-31.649626	-2.656414	-31.649626	-14.629666	28.993212	46	6.787651	47.92	42.176287	35.943149	30.953555	508	1838	3264	144.8409	160.450831	117.220334	20.875265	17.026527	100	0	100	100	0	0	340.757	3.3421	64.0541	10037	1.6984	1378	487.9207	2590	144.9586	1650	-0.02513	18209	94.1754	15856	248.0298	2368	291.0718	7226
384	163	270	221	4231	65	2	-21.889513	-3.983894	-25.530882	-9.960965	21.546988	32	5.676562	52.06	42.561284	34.326096	32.136716	443	2094	3502	116.994125	149.377609	122.527434	16.084084	0	100	0	100	100	0	0	384.0723	3.2298	59.4154	10784	1.9916	1351	471.5211	1040	128.6103	1470	-0.033043	21752	100.7685	18537	245.3706	3266	298.1051	9405
426	158	297	268	3960	63	8	-5.445965	-3.34284	-41.323015	-19.505145	37.980175	102	10.103598	43.89	43.815903	33.878123	32.934626	504	1988	3494	119.518129	170.347226	119.058358	16.689646	55.340662	81.021898	18.978102	41.605839	39.416058	18.978102	18.978102	404.2826	3.3421	92.5338	14372	2.271	2440	496.3331	1080	104.7581	680	0.012859	22916	110.5373	22478	307.4282	1678	388.3952	5141
496	150	271	346	5799	76	13	-11.818771	-2.409978	-30.298965	-14.055609	27.888987	34	5.890495	56.24	40.85241	36.913179	34.225708	464	1909	3338	144.146042	169.921841	136.773407	18.872847	15.847402	100	0	100	100	0	0	384.0723	3.4584	76.2645	13201	2.4861	1396	496.3331	2350	152.5865	1180	-0.024629	18293	76.386	16035	287.2917	5296	356.018	9484
347	201	263	146	1440	38	4	-23.436881	-0.805911	-27.801901	-13.101964	26.99599	51	7.162998	65.4	37.616567	38.698054	37.629669	695	2151	3225	82.328316	112.883577	138.063755	0	0	100	0	100	100	0	0	346.6321	3.5787	84.5038	14776	10.4944	920	346.6321	870	174.9477	330	-0.021669	10124	43.4522	9823	239.4634	2509	252.8489	2361
371	166	281	205	4753	69	7	-29.752952	-4.14599	-32.930452	-14.87111	28.784463	61	7.868061	47.46	34.008479	30.962961	28.132679	483	1851	3337	97.443421	110.195248	91.648303	18.635351	0	100	0	100	100	0	0	331.3852	2.1066	77.9052	8987	4.7203	1232	487.9207	800	122.181	540	-0.07564	23298	98.4831	19119	246.2043	2670	471.7967	519
397	194	283	204	5541	74	5	-28.169361	-7.875016	-30.256616	-16.707921	22.3816	45	6.719367	37.3	30.801163	17.116521	21.819279	307	2143	3558	87.406532	174.531675	72.685508	42.519612	0	100	0	100	100	0	0	307.5394	3.6404	70.2051	7497	5.1024	683	404.2826	1310	128.6103	510	0.012133	13987	58.2257	13871	261.5657	4278	315.1829	15877
371	251	323	121	2356	49	3	-27.991445	-5.003274	-30.467273	-17.113635	25.463999	45	6.733988	44.82	31.341293	17.645268	26.746179	370	1600	3700	136.818397	113.248015	261.146418	0	0	100	0	100	100	0	0	371.1632	6.2909	108.073	15175	17.0614	623	371.1632	610	99.5212	80	-0.035475	10119	28.9085	8685	321.2845	1494	371.1632	0
335	194	246	141	2355	49	2	-24.827791	-6.092352	-27.107455	-15.176902	21.015102	29	5.405344	51.1	35.828482	36.629019	33.952853	650	2098	3593	155.014322	181.44445	200.207412	36.102302	0	100	0	100	100	0	0	307.5394	8.7125	52.9798	8839	5.1884	514	307.5394	380	181.0323	50	-0.029453	5878	23.5337	4884	222.7921	90	270.7429	2707
359	218	309	140	1396	37	1	-20.038923	-1.328215	-29.798253	-12.087424	28.470039	45	6.766807	61.46	39.552425	34.375449	31.95975	636	1667	3235	98.671935	143.120079	119.971454	8.108212	0	100	0	100	100	0	0	358.688	4.6247	120.5995	21929	12.7636	1369	358.688	870	112.1718	220	-0.041937	14101	44.5158	12096	303.1558	1564	330.1062	794
426	181	277	245	5046	71	6	-23.63913	-2.827342	-27.66458	-12.962966	24.837239	46	6.810091	53.84	39.026678	30.293959	32.605453	458	1555	3473	101.44381	109.001513	78.770835	41.875679	0	100	0	100	100	0	0	425.5563	2.915	81.4478	11257	3.4829	1656	425.5563	1110	122.181	700	-0.02101	14715	79.2012	14257	250.1956	2547	343.0073	6439
397	175	250	222	4710	69	3	-30.321061	-0.467624	-30.811504	-16.330075	30.34388	106	10.296984	72.36	41.759756	38.898998	34.220056	591	1729	3401	98.296992	127.913001	127.591809	19.917704	0	100	0	100	100	0	0	340.757	3.0683	72.1941	8642	4.5688	1132	352.6086	700	135.3779	470	-0.010737	10242	56.1469	10208	242.793	614	335.4025	416
496	138	250	359	3557	60	12	-13.579067	-1.268295	-42.336799	-17.394766	41.068504	63	7.992929	43.83	45.601544	38.861478	37.018965	465	1773	3403	122.345123	152.278455	102.894208	13.586214	41.976606	93.248945	6.751055	27.637131	10.759494	2.953586	0.421941	404.2826	2.817	48.7521	7939	0.26224	1855	496.3331	4860	99.5212	5130	-0.0073186	17632	162.8811	16324	253.9118	2620	315.9867	6465
496	122	233	374	2774	53	13	-14.195891	-3.21508	-43.434218	-17.203077	40.219138	61	7.818948	41.2	48.188076	42.581541	39.234314	469	1828	3269	129.740025	158.036526	111.911697	14.179897	55.612528	83.081155	16.918845	19.669876	0.137552	4.676754	0.137552	364.8723	1.9425	50.3414	7792	0.22678	1610	496.3331	6020	102.9825	8610	-0.0027485	15081	136.4322	14706	231.5363	1502	330.8376	8953
404	96	217	308	2698	52	10	-28.504438	-8.528067	-41.284181	-22.71988	32.756115	44	6.676144	33.45	34.560098	30.409926	28.427018	524	1666	3122	98.251733	121.14891	84.476304	12.821865	23.81995	100	0	100	100	0	0	277.5598	2.6762	68.616	8379	1.0307	1294	487.9207	1580	114.1058	2080	-0.012618	13519	96.7432	12079	208.5335	975	252.0798	7775
448	116	242	332	5665	75	11	-24.58344	-7.419478	-37.830441	-21.430662	30.410963	41	6.403439	35.05	32.732886	28.238926	25.641035	487	1772	3183	95.410968	137.685387	88.213013	19.77112	37.462102	100	0	100	100	0	0	390.6942	2.817	63.1924	10194	1.594	1351	440.3572	2240	122.181	1220	0.0031893	12087	83.3982	12075	222.345	1229	294.1321	8704
278	166	235	111	911	30	1	-16.038989	-7.286347	-25.943232	-15.535362	18.656885	22	4.690597	41.73	33.067163	29.369989	26.160409	488	1558	3132	114.990712	126.09857	94.376466	7.39165	0	100	0	100	100	0	0	277.5598	2.6308	57.7876	7760	2.1558	907	312.8418	2400	150.0002	1260	-0.010977	12216	83.1079	11975	211.7685	1997	267.5629	2452
418	100	219	319	1862	43	11	-37.675439	-7.595672	-37.675439	-19.425663	30.079767	36	6.011962	33.05	35.393034	32.414483	29.414426	435	1651	3188	103.849932	122.160435	84.080024	7.19405	21.491402	100	0	100	100	0	0	277.5598	2.5424	49.5037	6307	0.79841	1133	418.3435	2570	126.4305	2070	-0.0051329	13638	117.1615	13514	221.1978	1141	308.4222	3981
378	150	224	228	1703	41	9	-23.045611	-5.079999	-24.702164	-16.883299	19.622165	28	5.379326	33.94	32.707486	28.102259	24.658847	475	1629	3116	133.410105	117.702241	100.798303	6.377619	0	100	0	100	100	0	0	263.6845	3.1212	67.4939	7871	2.0239	1149	496.3331	1080	114.1058	1330	0.0036769	12484	87.6152	12489	219.2313	1180	309.197	12888
242	158	203	84	399	20	1	-30.364634	-11.496505	-31.060471	-19.695741	19.563966	26	5.118582	30.45	25.923826	24.486423	21.642555	559	1897	3100	85.045321	105.307297	76.428397	8.96129	0	100	0	100	100	0	0	411.2529	2.6762	118.3561	15372	12.1504	1009	411.2529	1270	137.712	420	0.021664	7805	41.1613	7287	204.6441	696	285.4467	12000
456	155	327	300	11047	105	11	-29.292612	-8.702203	-29.47811	-18.81326	20.775907	43	6.558174	19.34	23.856545	17.944946	19.974321	451	1857	3267	88.506937	119.433573	107.597778	38.176668	0	100	0	100	100	0	0	418.3435	2.6762	114.6027	15280	7.9717	1456	455.6728	1180	99.5212	540	-0.0018473	13802	60.065	13854	273.4277	6307	443.0596	244
302	166	224	136	1400	37	7	-23.215955	-12.638053	-24.646432	-19.529317	12.008379	21	4.628718	13.112	18.008787	15.054002	18.718494	327	2147	3501	71.703499	80.433636	77.107492	0	0	100	0	100	100	0	0	214.7812	2.6308	67.3101	4739	4.7796	577	390.6942	1180	112.1718	480	0.016463	10057	56.8516	9904	213.3808	36	312.3203	12284
246	161	199	86	745	27	4	-28.841899	-16.486253	-31.382009	-23.779733	14.895756	15	3.962168	20.48	23.723199	12.181161	14.51422	436	1698	3261	128.918979	207.027332	132.134127	10.132188	0	100	0	100	100	0	0	259.2152	2.7223	111.2857	8288	8.7305	696	334.9815	1580	133.0834	510	-0.0060026	6869	40.2421	6831	200.9859	440	262.6495	3180
238	161	213	77	849	29	0	-26.703496	-14.053023	-29.350754	-21.228181	15.297731	19	4.421211	21.46	21.775995	11.937973	18.383663	471	1088	2942	167.750662	224.396341	178.038241	0	0	100	0	100	100	0	0	447.9496	3.9652	115.9972	17178	12.7733	961	447.9496	1020	112.1718	10	-0.0074255	4712	20.7573	4666	221.5419	4459	284.999	21101
411	166	211	245	4236	65	11	-29.677173	-10.700952	-29.971003	-19.093044	19.270051	37	6.124343	28.52	27.773741	24.38211	19.721959	626	1500	3098	82.58982	77.112789	98.022046	17.817657	0	100	0	100	100	0	0	250.5027	2.915	92.6854	7032	6.5604	736	411.2529	1270	124.2876	350	0.009632	7084	41.1535	7004	198.4442	131	353.6881	3252
234	158	214	76	666	26	0	-30.983946	-9.374983	-30.983946	-21.080241	21.608963	48	6.998156	19.11	24.536396	18.054227	16.181534	454	1470	3137	85.8197	107.38013	71.568051	2.411225	0	100	0	100	100	0	0	432.8935	3.898	69.0365	14683	7.0256	885	432.8935	1310	152.5865	360	0.00018957	6200	32.0645	6225	223.6212	1	335.4367	18995
234	150	202	84	814	29	3	-27.016242	-13.767838	-30.274169	-23.337666	16.506331	26	5.180865	18.64	15.335988	13.406191	12.076912	314	1919	3025	96.255578	146.599367	108.577919	23.568071	0	100	0	100	100	0	0	214.7812	2.6762	44.0814	4586	4.2633	299	312.8418	1230	150.0002	370	-0.020204	7279	40.4648	6830	201.5148	0	312.8418	0
404	129	224	276	4532	67	14	-27.654596	-14.101155	-29.309695	-19.645954	15.20854	20	4.569669	21.47	19.478721	14.631082	17.801658	323	2040	3137	86.323148	145.887383	104.051518	0.42215	0	100	0	100	100	0	0	397.4303	3.0163	113.6117	11512	8.3832	1354	404.2826	1180	102.9825	330	-0.0019555	10717	60.4125	10769	207.6694	102	397.469	46
496	103	216	393	2247	47	15	-27.096879	-6.227357	-41.885546	-21.529036	35.658189	34	5.914956	31.4	39.793047	35.545025	31.638023	435	1705	3136	108.973917	120.877618	81.764131	10.783437	32.294139	89.857369	10.142631	36.608558	1.901743	5.388273	0.158479	327.0644	2.5862	51.4381	6718	0.26009	1351	496.3331	10830	102.9825	6220	0.0009293	12204	137.3888	12176	213.6193	825	304.4574	10008
472	107	219	365	1990	45	14	-19.59505	-7.435091	-43.963267	-21.650794	36.528176	43	6.58369	30.4	41.330369	36.356452	32.124756	454	1655	3171	111.20787	127.851297	82.341147	12.69451	47.173185	88.656716	11.343284	45.522388	0.149254	4.626866	0.149254	352.6086	2.5424	53.1009	7350	0.26737	1484	440.3572	4280	114.1058	1930	-0.0032446	13009	137.2319	12514	225.6965	1006	297.2895	3918
488	103	233	385	3018	55	12	-26.781201	-7.740796	-41.822382	-21.387038	34.081586	37	6.106818	29.67	37.498441	34.307655	30.688469	407	1752	3168	89.681733	114.835292	86.962524	11.029501	24.976996	89.635854	10.364146	35.294118	12.044818	5.042017	0.560224	364.8723	1.9425	70.4627	9625	0.71473	1713	496.3331	1840	102.9825	3170	-0.00072506	14730	115.9065	14739	229.3425	872	272.683	5409
488	122	217	366	1866	43	12	-21.317755	-6.851613	-42.329123	-22.7886	35.47751	36	6.002781	30.66	38.709628	35.54261	30.821289	476	1716	3169	111.834607	107.853927	85.405649	9.536653	20.023002	97.876448	2.123552	66.409266	0.3861	1.544402	0.579151	268.2308	1.9425	60.4302	8098	0.36043	1610	496.3331	1460	108.4016	1690	-0.00061615	12337	133.0361	12334	213.0968	538	288.5806	9147
404	145	220	259	1502	39	10	-32.672873	-6.804881	-42.094981	-22.26571	35.290099	33	5.787765	29.44	38.812982	36.455838	32.958731	452	1801	3069	107.059764	126.025555	79.698492	10.354852	20.615488	95.535714	4.464286	52.857143	0.714286	3.571429	0.892857	377.5626	2.5862	59.9335	8296	0.35941	1692	496.3331	5520	122.181	4900	-0.0028054	12403	148.2307	12144	216.7036	621	293.1061	7524
488	122	212	366	1836	43	17	-20.552288	-7.36847	-42.199663	-22.960859	34.831192	32	5.686418	28.77	39.299551	35.636888	31.201492	458	1692	3135	104.018942	119.353754	80.219617	12.366851	25.076843	95.271454	4.728546	57.793345	0.175131	1.751313	0.700525	364.8723	2.6762	60.5583	8357	0.35745	1658	447.9496	1200	122.181	5010	-0.0021039	11849	132.4421	11707	212.8194	701	302.4617	7656
496	126	262	370	4826	69	12	-8.202605	-1.885043	-26.511316	-10.805137	24.626273	28	5.340274	61.35	42.264641	41.481939	36.679066	509	1825	3181	113.852369	126.017182	124.681796	21.063051	14.658972	100	0	100	100	0	0	312.8418	1.9425	90.8305	12447	1.9898	1868	496.3331	1890	126.4305	1960	-0.004316	17879	105.1856	17828	259.8446	2794	347.1822	11745
488	108	274	380	3698	61	12	-8.130009	-3.176005	-37.216103	-12.703674	34.040098	53	7.339008	57.77	43.77744	43.455833	39.776201	519	1993	3298	122.884058	143.532424	118.783232	14.191075	37.516954	98.445596	1.554404	60.103627	38.341969	1.554404	1.554404	411.2529	3.0683	92.4336	15473	2.0764	1786	496.3331	4120	112.1718	1130	-0.0040318	18264	95.821	18164	280.2217	2254	349.8735	3895
297	158	259	139	1765	42	5	-26.834839	-1.565176	-29.058063	-13.84658	27.492886	58	7.664471	48.66	33.954102	29.531365	25.80154	486	1714	3113	124.288396	156.397689	120.26256	20.484901	0	100	0	100	100	0	0	282.3453	3.7031	75.4316	6495	4.1969	776	312.8418	1810	104.7581	570	0.01835	13575	74.838	13235	220.2854	899	278.8699	902
282	161	244	122	964	31	6	-25.365614	-4.979197	-25.927704	-11.421068	20.948507	33	5.812741	53.13	32.049265	30.389964	32.866284	449	2325	3399	143.072647	130.809348	100.161791	16.909997	0	100	0	100	100	0	0	277.5598	3.7031	101.4495	7527	5.6628	1021	487.9207	1420	112.1718	510	0.0005203	11401	61.4638	11447	229.7352	557	321.1542	9082
496	110	252	386	3595	60	13	-11.378371	-0.696142	-41.046515	-14.533884	40.350374	54	7.402542	50.71	48.668876	44.8077	41.796423	475	1817	3174	97.162768	129.870666	91.426469	14.251009	21.405577	94.71831	5.28169	42.077465	0.880282	3.169014	0.352113	323.7224	2.915	68.6569	9876	0.32958	2161	496.3331	2760	108.4016	2610	-0.0011594	17346	145.8246	17309	242.3457	1151	302.6499	8452
488	172	245	316	2019	45	13	-23.540392	-7.378867	-31.67517	-18.079326	24.296303	33	5.824872	36.5	35.829941	33.823854	28.335437	472	1744	3139	134.833876	136.802769	80.680026	8.66255	5.042124	100	0	100	100	0	0	287.2134	2.7223	44.5388	6447	0.65252	1216	487.9207	2580	157.8934	2570	-0.014753	16123	113.2314	14921	224.7104	1544	260.3223	6669
448	155	228	293	2686	52	11	-16.894816	-7.666951	-41.782372	-18.277536	34.115421	33	5.80189	39.97	37.723099	35.834664	33.661348	505	1770	3154	117.600675	139.532618	89.334026	16.545489	18.077546	97.115385	2.884615	71.634615	25.480769	2.884615	2.884615	292.1653	2.915	62.7894	9290	0.73829	1472	487.9207	3050	104.7581	2320	0.0027497	13133	88.9049	13059	220.9621	477	277.4104	8851
496	112	290	384	4453	67	12	-9.168866	-2.273925	-38.989145	-14.651647	36.71522	51	7.159211	47.2	43.293038	42.107274	32.629409	579	1682	3086	125.373966	101.976118	81.453019	14.05151	10.991706	97.046414	2.953586	39.240506	19.409283	2.109705	0.843882	371.1632	1.9425	51.9284	8386	0.49719	1634	496.3331	2650	112.1718	10	-0.0073312	23234	144.2272	22620	275.7042	3327	342.0302	9111
488	234	268	254	6054	78	12	-28.002736	-9.243027	-28.798673	-18.483007	19.555646	36	6.024128	30.96	21.737644	18.652829	22.893623	538	1779	3547	170.098599	144.825825	148.400962	0	0	100	0	100	100	0	0	250.5027	4.1031	127.145	14651	25.7641	410	487.9207	1290	233.9464	120	0.0034806	5966	20.3974	5976	282.1638	0	487.9207	0
234	172	193	62	590	24	1	-23.259535	-17.559294	-31.019028	-23.529969	13.459734	13	3.728269	22.67	18.92002	16.957654	18.923206	835	2723	3582	196.036869	178.901856	171.202838	25.98943	0	100	0	100	100	0	0	233.9464	2.915	83.8423	8959	7.9284	373	233.9464	1570	169.0675	150	0.00012697	2704	14.4637	2711	217.5135	14	226.2154	119
496	197	254	299	6852	83	13	-27.562925	-5.979766	-28.114038	-16.745669	22.134272	35	5.977563	39.54	29.529406	18.974274	20.740793	524	1752	3315	125.352174	237.134495	89.244749	15.135744	0	100	0	100	100	0	0	254.8218	3.5787	74.2252	6327	3.3624	762	496.3331	1530	112.1718	340	0.010346	9915	47.7955	9768	208.7297	1346	317.7046	15934
496	107	237	390	3777	61	13	-33.707626	-5.596203	-42.813612	-21.496215	37.21741	63	7.947645	35.96	41.743803	38.817458	32.539275	477	1677	3053	120.937519	127.178141	89.968773	12.727536	31.776932	88.854962	11.145038	23.053435	0.305344	6.10687	0.152672	352.6086	1.9425	63.323	9336	0.28252	1973	496.3331	2080	112.1718	7020	-0.0044146	16524	135.7349	15660	234.7471	1753	326.236	13663
496	129	243	368	4105	64	13	-19.224979	-6.241475	-42.447584	-18.172542	36.206109	40	6.339375	40.42	43.08684	42.391463	36.119777	564	1782	3176	121.792429	115.098105	96.151041	14.579635	17.74373	93.48199	6.51801	46.140652	19.554031	5.831904	0.686106	418.3435	1.9425	67.4629	11284	0.40872	2013	496.3331	1720	135.3779	4870	-0.0043223	17276	127.5143	16554	239.8236	1535	319.839	11994
496	124	241	372	4475	67	14	-20.978131	-4.337486	-43.618368	-17.483153	39.280882	54	7.395723	43.2	44.621412	42.834267	33.832524	543	1672	3046	131.224513	112.79293	98.655614	17.73685	48.171748	82.630691	17.369309	29.342327	6.745363	6.913997	1.180438	487.9207	2.8656	67.3641	10445	0.3902	1906	496.3331	3130	112.1718	1120	-0.00326	15690	130.5577	15253	232.3818	1193	335.4212	12615
[truncated: 74 more columns]
