# Supplementary material for: Feature Selection for Speech Emotion Recognition in Spanish and Basque: On the Use of Machine Learning to Improve Human-Computer Interaction
Source: PLoS One. 2014 Oct 3;9(10):e108975. doi: 10.1371/journal.pone.0108975 (PMC4184843; doi:10.1371/journal.pone.0108975)
Supplement: File S17 — Feature matrix corresponding to Spanish female actress F5. (CSV) [file pone.0108975.s017.csv]

404	166	209	238	1927	44	10	-42.29501	-24.246574	-43.479651	-34.354266	19.233077	24	4.94194	7.374	17.660639	6.570483	9.128059	359	1446	2984	182.622714	153.22254	127.416277	9.097801	132.330632	22.033898	77.966102	7.457627	0.677966	37.627119	0.338983	303.0864	2.5862	42.6284	5853	0.92198	336	455.6728	10660	142.5017	2290	0.00027979	5272	31.5746	5273	185.7506	307	240.7546	7211
234	197	209	37	104	10	0	-24.021718	-20.339074	-42.017381	-27.484714	21.678307	27	5.255678	17.76	21.848455	11.807035	4.978374	460	1354	2890	139.498941	154.996954	110.368508	4.657873	0	100	0	100	100	0	0	329.3038	2.817	46.4039	5671	1.2363	393	371.1632	4620	104.7581	1150	0.0060783	6814	36.2424	6263	185.108	327	270.8274	4818
433	163	196	270	1702	41	12	-40.065502	-22.007297	-41.482888	-33.866767	19.475591	26	5.188061	12.846	17.912558	7.172748	5.677048	487	1602	3114	108.202296	169.328378	112.369641	5.952558	0	93.220339	6.779661	50.847458	5.084746	3.389831	1.694915	233.9464	2.6762	31.8946	4117	1.0113	226	233.9464	4960	128.6103	1370	0.0045956	4679	27.8266	4364	183.1582	288	207.4959	266
496	120	208	376	2963	54	16	-30.8589	-22.581302	-43.659781	-32.390616	21.07848	26	5.116088	12.629	24.400094	15.577266	18.951169	427	1795	3182	138.371136	147.436524	97.464877	13.740712	84.987893	47.188264	52.811736	9.046455	0.244499	14.425428	0.244499	292.1653	2.7223	53.2737	6517	0.54183	591	487.9207	10620	101.2371	1630	0.0060063	9231	48.1701	7402	199.9595	496	277.8391	6594
234	197	214	37	95	10	1	-27.554919	-20.312385	-39.757629	-27.623478	19.445244	27	5.2345	16.04	15.310027	9.803446	9.96542	402	1586	3086	128.260287	161.019352	115.325041	4.677803	0	100	0	100	100	0	0	233.9464	2.7223	62.4685	6424	2.2112	453	390.6942	4520	128.6103	260	0.011788	6563	33.2227	5475	185.157	494	229.1994	4705
234	163	200	71	426	21	1	-35.12907	-20.14009	-42.983664	-30.223265	22.843574	43	6.596191	20.78	20.076269	15.783694	12.544094	490	1875	3025	159.637441	134.955152	138.756021	12.075543	0	80.555556	19.444444	48.611111	6.944444	9.722222	4.166667	272.8554	2.9652	35.1135	5365	2.3984	145	272.8554	6760	166.2019	630	0.0035055	3226	15.774	3022	195.9062	381	232.7214	1849
215	215	215	0	0	0	0	-35.876221	-26.749937	-35.876221	-31.659597	9.126284	17	4.127502	0.644	0.500568	-9.85206	-12.099845	312	1510	2767	56.000203	164.64069	266.318946	0	0	100	0	100	100	0	0	218.4844	2.915	93.4714	9179	9.5718	280	418.3435	4400	166.2019	70	0.0086759	3601	15.0126	3182	204.7253	1147	258.3191	11746
218	215	216	4	2	1	0	-24.346709	-22.332274	-48.707196	-33.950752	26.374922	90	9.527754	5.746	4.851012	-13.388023	-0.069852	296	435	3612	132.901913	68.343326	118.12248	0	0	83.333333	16.666667	58.333333	25	16.666667	16.666667	233.9464	3.1751	74.5793	8568	9.8897	100	233.9464	5940	116.0731	360	0.0024632	1649	8.2738	1569	196.2491	0	233.9464	0
218	218	218	0	0	0	0	-29.186825	-29.186825	-29.186825	-29.186825	0	0	0	0.021	2.70147	0	0	345	1408	2277	64.170302	130.394286	401.593902	0	0	100	0	100	100	0	0	233.9464	3.767	64.798	8403	8.5076	156	237.98	3650	181.0323	210	0.0037459	1974	9.2851	1898	210.7812	188	230.1157	123
211	175	199	36	95	10	1	-29.957716	-25.927939	-44.84358	-34.743439	18.915642	28	5.356689	9.621	6.903686	-2.341175	7.954014	297	2359	3564	86.785572	155.924293	117.39307	3.696855	0	95.833333	4.166667	83.333333	12.5	4.166667	4.166667	211.1409	2.7223	60.1974	6476	5.5684	282	404.2826	2950	112.1718	280	0.016746	5505	24.9476	4679	199.4682	72	364.0025	3244
211	178	194	33	163	13	1	-24.614007	-20.55214	-31.003583	-25.355844	10.451443	10	3.255498	14.885	14.13432	6.759546	-1.358039	486	1444	2821	108.411656	125.891556	94.908625	10.288986	0	100	0	100	100	0	0	197.1861	3.0683	19.2881	2639	0.72439	64	211.1409	4470	177.964	40	0.0083269	3495	16.5793	3034	198.6201	0	211.1409	0
215	201	210	14	33	6	1	-31.054341	-22.236956	-36.574307	-27.271989	14.337351	25	5.040102	5.709	8.952692	-0.991651	-1.6003	334	1531	3025	97.972586	142.385443	164.682921	0	0	100	0	100	100	0	0	218.4844	2.9652	71.4996	8071	9.6154	163	218.4844	4260	163.3849	10	0.0042246	2362	11.7672	2246	195.2396	361	209.4127	57
384	201	269	183	6860	83	9	-33.72025	-23.592423	-36.054043	-29.613516	12.461621	18	4.337946	9.481	3.344211	3.054955	11.612941	477	2204	3157	50.326814	197.545396	162.75434	46.865902	0	100	0	100	100	0	0	259.2152	2.9652	51.4384	7104	4.3674	271	259.2152	2590	152.5865	380	0.007263	3451	18.9213	3259	190.6457	1	236.9982	987
397	147	205	250	2518	50	11	-43.565482	-21.120815	-43.690126	-34.542421	22.569311	26	5.158497	8.579	25.296063	16.630339	16.839248	432	1598	3001	127.864732	119.359935	73.197371	16.538004	111.839323	22.407407	77.592593	3.518519	0.092593	12.685185	0.092593	300.2691	2.4153	42.9938	5126	0.22991	543	432.8935	10660	106.5643	4710	-0.0012106	7246	49.4891	7034	186.4937	391	257.416	7772
404	100	201	305	1208	35	10	-21.1509	-21.1509	-43.596084	-34.495427	22.445184	26	5.14979	9.388	21.085966	13.185495	17.186784	416	1701	3144	152.152966	150.223224	122.137439	8.959559	92.571367	28.611111	71.388889	6.944444	0.138889	22.916667	0.138889	254.8218	2.5862	36.6757	4611	0.43121	270	312.8418	9210	112.1718	230	0.00061221	5225	31.4354	5194	191.9093	151	236.0904	1622
472	110	215	361	2571	51	16	-44.118148	-20.107402	-45.160121	-33.633001	25.052719	28	5.351717	10.453	25.116448	17.471194	17.620003	404	1763	3150	141.732065	153.301507	90.133178	13.570718	105.284235	28.326613	71.673387	4.233871	0.201613	15.524194	0.100806	313.529	2.5424	44.89	6055	0.25545	599	471.5211	25330	106.5643	4730	0.0012131	8381	51.7743	8161	202.1294	1019	265.3177	7517
472	150	210	322	2766	53	16	-37.234486	-18.830649	-44.376414	-31.045243	25.545765	41	6.460317	12.67	28.43078	22.971697	20.693528	434	1865	3205	126.218045	125.790898	105.407524	14.814806	114.229361	45.966709	54.033291	7.426376	0.256082	16.133163	0.128041	316.2659	2.5862	50.1023	5842	0.30781	613	479.6508	17530	96.1762	7240	0.0010619	9060	62.9198	8927	192.3454	508	271.3675	6586
292	135	188	157	557	24	6	-33.72471	-20.906653	-45.0797	-34.958967	24.173047	23	4.809983	8.519	19.964442	11.038778	13.980631	441	1659	3195	138.216107	135.619624	101.324645	9.414333	98.345534	24.025974	75.974026	5.357143	0.162338	25.811688	0.162338	358.688	2.6308	49.0089	5664	0.7837	319	358.688	11640	99.5212	2110	-0.0003759	4468	28.1794	4460	184.0115	283	213.5562	897
472	145	208	327	1865	43	12	-27.492669	-12.98113	-40.749075	-23.789282	27.767945	34	5.852953	22.59	29.29039	23.140343	22.082389	379	1799	3102	129.868339	151.782205	96.56415	10.645163	80.251815	67.44186	32.55814	50.697674	16.744186	32.55814	32.55814	290.4888	2.9652	45.037	6495	0.98267	516	487.9207	3960	150.0002	1570	0.0056056	9857	57.3877	9337	199.6335	1077	308.3345	15773
222	126	180	96	411	20	2	-14.463196	-11.723928	-40.011381	-19.642261	28.287453	43	6.587275	27.59	32.702342	26.848212	21.165638	339	1854	3117	145.957588	162.377985	106.733865	7.23154	75.303941	70.338983	29.661017	36.440678	33.898305	29.661017	29.661017	279.7415	2.6762	27.993	3973	0.75573	318	440.3572	2990	128.6103	1630	0.0042146	6920	50.1996	6812	183.6726	403	203.3131	268
302	153	253	150	2033	45	4	-28.203358	-8.51698	-35.257728	-21.162656	26.740748	45	6.716631	31.36	25.460871	22.754574	20.679126	401	1943	2994	108.022332	187.188541	105.001838	32.161804	0	100	0	100	100	0	0	277.5598	4.7855	68.5791	8194	5.1103	453	312.8418	2100	137.712	550	0.0039722	8316	37.2361	8290	246.6405	544	305.0222	122
282	215	249	68	422	21	0	-27.443328	-12.378757	-32.270557	-23.05605	19.8918	38	6.176417	14.437	19.497172	8.775066	15.613905	386	2032	3594	126.799783	162.804849	132.135996	0	0	100	0	100	100	0	0	377.5626	3.4584	105.0975	13664	9.147	1182	377.5626	1190	174.9477	90	0.043133	9110	37.937	7758	230.529	657	281.8185	6875
297	208	259	90	1035	32	4	-27.999801	-4.018817	-31.504896	-14.978718	27.486078	64	8.028035	56.62	30.920249	28.315848	26.060445	626	1378	2919	117.197667	184.840158	158.590307	10.240022	0	100	0	100	100	0	0	297.2026	3.5787	51.8231	7334	2.4039	531	297.2026	3100	181.0323	660	0.013297	9844	38.9324	9037	271.8098	529	294.7053	24
255	172	226	83	810	28	2	-24.143778	-2.970265	-27.555155	-15.196786	24.58489	59	7.742767	22.49	27.312201	24.099873	24.152175	451	2130	3195	88.367402	144.70718	150.906378	21.153071	0	100	0	100	100	0	0	312.8418	3.898	48.7879	5281	3.6921	290	312.8418	3980	114.1058	370	0.005867	5877	28.6158	5789	222.0976	0	272.8554	0
278	181	224	97	1265	36	1	-19.487093	-6.921085	-34.067237	-19.816605	27.146152	51	7.203831	27.41	26.614285	21.645215	28.596191	303	2307	3317	93.079521	134.229243	87.953721	17.700159	0	100	0	100	100	0	0	277.5598	3.0683	67.9439	7117	4.1382	619	390.6942	1900	144.9586	610	0.032144	10973	48.6307	9267	247.235	1458	350.7754	4031
278	112	205	165	940	31	5	-26.697476	-10.521402	-43.206064	-22.470031	32.684662	67	8.199515	29.36	38.969092	29.392897	30.304687	395	1866	3357	136.437289	186.936954	124.168619	9.617956	103.430315	72.264631	27.735369	16.793893	1.272265	11.195929	0.254453	297.2026	2.6308	37.9328	5240	0.45025	592	297.2026	11490	110.2706	1800	-0.0024833	9589	65.434	9445	204.231	1007	230.1085	1174
411	138	198	274	963	31	9	-20.817387	-11.47385	-43.588983	-25.266532	32.115133	47	6.866434	24.83	35.565983	29.481584	29.965953	383	1907	3293	129.622965	159.447535	122.759079	9.791737	67.806059	68.089054	31.910946	16.141002	0.185529	14.656772	0.185529	455.6728	2.3743	47.0202	6521	0.3539	817	487.9207	2910	112.1718	4030	0.00048833	9312	67.4194	9306	198.9452	736	255.7514	7659
488	95	219	393	1739	42	12	-4.770372	-1.253061	-42.148738	-18.197411	40.895677	74	8.638383	41.36	46.050772	41.481798	42.99917	428	1770	3155	128.218065	161.14926	128.815226	12.208968	79.527098	78.1893	21.8107	26.337449	8.436214	8.847737	1.028807	377.5626	2.5424	53.9256	7986	0.54238	919	463.5293	7260	126.4305	4680	0.0036148	12037	86.3871	11533	218.9323	917	248.5278	2986
488	145	219	343	1296	36	12	-10.14323	-5.738222	-42.275821	-21.884647	36.5376	54	7.385975	34.17	42.331238	38.045568	36.171648	440	1670	3136	119.647383	165.990061	101.234428	11.521792	72.976923	77.355372	22.644628	20.495868	5.619835	8.595041	0.165289	302.3268	2.6762	42.955	6751	0.28432	964	487.9207	8190	137.712	6050	0.0026435	12944	102.5928	12574	223.6942	749	276.0293	7405
496	147	263	349	4075	64	16	-11.168057	-6.801797	-36.587799	-18.490543	29.786002	37	6.132092	37.16	39.617593	37.574425	33.227487	528	1791	3065	118.739862	138.402142	105.493377	14.706735	38.473293	82.022472	17.977528	44.569288	37.453184	17.977528	17.977528	364.8723	2.5424	71.2381	11911	1.1023	1589	496.3331	1960	147.4579	1710	-0.00080777	16712	100.3021	16725	253.3846	1934	315.0507	6781
359	122	232	237	4972	71	8	-21.475152	-16.110039	-39.745588	-24.621641	23.63555	34	5.831086	21.43	30.72528	21.630907	15.408398	490	1509	2940	131.714235	131.786986	93.999889	19.305567	79.155563	77.192982	22.807018	50	27.192982	22.807018	22.807018	312.8418	2.5424	31.1962	3693	0.69001	577	346.6321	2420	104.7581	1070	0.0058945	14043	84.9352	13908	202.1793	2253	266.3507	6187
335	158	262	177	1975	44	5	-13.452326	-2.424108	-28.378761	-13.7197	25.954653	34	5.894119	53.76	39.171081	40.320791	35.87336	536	1866	3045	107.024207	134.121169	126.850983	19.106715	3.081104	100	0	100	100	0	0	312.8418	3.6404	87.2694	13807	3.6948	917	334.9815	3170	140.0864	1190	-0.00031583	10162	49.2012	10178	253.1935	2382	272.4727	2619
318	107	246	212	2369	49	7	-11.726384	-2.711363	-43.527141	-16.644488	40.815778	111	10.550117	34.43	32.914466	35.318112	39.938177	377	2377	3252	55.067732	128.008694	96.851488	17.721722	22.732398	74.545455	25.454545	40.909091	33.636364	25.454545	25.454545	307.5394	2.7223	99.8686	11589	3.1315	987	307.5394	3180	112.1718	810	0.010831	9905	42.883	8994	253.6789	1259	279.0827	919
238	150	215	88	297	17	2	-32.91934	-14.317726	-40.585533	-23.633969	26.267807	48	6.938163	27.23	26.645501	26.899212	22.398956	423	1696	3057	132.978474	161.512061	88.42905	5.706544	50.996598	62.698413	37.301587	39.68254	23.015873	37.301587	37.301587	302.3268	2.4993	50.9082	7158	1.3889	418	302.3268	5800	124.2876	1180	0.011004	8047	38.2832	6421	209.9849	589	257.7585	959
313	153	198	160	831	29	8	-23.299523	-13.219737	-38.721998	-24.082997	25.502261	34	5.851244	29.2	28.535775	25.814778	17.936017	483	1593	2808	173.128236	144.782116	86.155046	24.696197	0	100	0	100	100	0	0	233.9464	2.4993	41.52	5300	1.0652	548	411.2529	3480	118.0744	1400	0.011488	8228	49.5939	7496	186.8197	648	268.3696	10294
292	191	232	102	477	22	3	-29.759069	-4.419627	-36.355893	-17.551792	31.936267	78	8.837436	60.4	31.500503	36.968397	25.932231	605	1761	2700	85.9191	85.170257	84.697733	9.815986	0	100	0	100	100	0	0	246.2569	3.6404	71.0726	8840	6.1651	336	463.5293	4220	137.712	300	0.016748	6335	23.0363	5035	235.8703	213	325.6086	15200
259	208	229	52	410	20	0	-26.904511	-11.779712	-29.068115	-17.959695	17.288403	20	4.483113	28.24	22.216122	16.979596	17.927407	469	1703	3304	97.93353	87.338323	81.263989	8.384374	0	100	0	100	100	0	0	237.98	3.5787	37.7017	5174	3.0945	227	277.5598	2670	207.5622	430	0.011348	7811	40.6003	7444	216.4794	84	248.0221	1744
278	166	223	111	706	27	3	-16.005209	-13.285983	-41.060936	-24.129413	27.774953	72	8.501872	7.258	23.992822	22.203022	21.759876	415	1904	3081	138.053067	188.848686	87.861957	14.73054	0	66.153846	33.846154	53.846154	12.307692	33.846154	33.846154	302.3268	3.3998	80.4091	10129	7.6138	439	302.3268	2790	135.3779	120	0.0067628	7260	39.2066	7141	213.1993	248	237.5068	970
238	187	219	51	453	21	0	-28.735486	-10.477239	-31.079999	-20.535686	20.602761	35	5.943767	28.28	20.237409	22.338386	22.423446	522	1922	3040	130.544607	126.565527	117.992026	15.877992	0	100	0	100	100	0	0	237.98	4.0336	108.7981	10020	22.8603	198	277.5598	2990	177.964	150	0.0048902	2250	10.076	2184	236.3666	0	237.98	0
234	169	208	65	485	22	1	-26.20576	-13.423545	-27.905098	-21.214395	14.481554	26	5.189929	18.3	19.982284	10.054028	4.623349	375	1684	3059	110.531619	129.253661	105.392585	4.899552	0	100	0	100	100	0	0	222.2513	3.1212	44.0838	3185	2.8655	234	371.1632	1920	99.5212	470	0.0012176	6157	34.1596	6171	200.6193	208	342.0025	1700
234	175	199	59	474	22	2	-23.054745	-17.045271	-36.260177	-25.249817	19.214907	19	4.427483	25.83	17.981373	16.812714	13.287948	401	1638	2975	175.33071	101.606143	165.175011	21.636606	0	100	0	100	100	0	0	245.4379	3.0163	55.9782	6997	4.6311	340	471.5211	2330	155.2173	420	0.007397	4780	25.3328	4628	193.9932	235	309.1952	19766
302	215	263	88	602	25	3	-27.967477	-1.41873	-31.542119	-15.971421	30.123389	75	8.671249	60.82	33.251457	36.611986	31.94026	640	1956	3036	81.506508	80.254021	90.100233	8.216907	0	100	0	100	100	0	0	297.2026	3.9652	82.0605	11158	9.0162	417	302.3268	1740	150.0002	340	-0.0050585	5289	21.8012	5225	255.7942	694	284.7837	679
215	150	188	65	274	17	2	-26.526369	-15.413374	-29.005412	-23.265274	13.592038	13	3.648335	22.08	21.792522	19.615105	15.645384	527	2250	3232	139.60122	97.652112	117.135219	7.678396	0	100	0	100	100	0	0	163.3849	2.915	16.4002	1557	0.74923	53	214.7812	3060	163.3849	10	0.0043253	3231	18.2297	3150	189.5134	0	214.7812	0
464	122	225	341	1908	44	15	-23.993832	-8.169143	-43.660241	-22.886349	35.491098	49	7.045279	28.53	41.035073	37.165401	31.938027	462	1780	3006	111.617733	131.476333	94.519396	13.617296	64.449034	78.186969	21.813031	17.422096	4.249292	6.232295	0.141643	334.9815	2.4993	49.2301	6611	0.22162	1284	463.5293	5320	120.1102	6020	0.00082465	13953	120.0332	13922	222.2659	1426	287.308	6538
472	122	222	349	1470	38	11	-19.79249	-4.003168	-42.347138	-20.018758	38.34397	57	7.587231	36.72	43.377505	42.27323	37.631654	491	1737	3022	103.57066	120.155123	111.994894	12.583014	70.676836	74.348958	25.651042	22.005208	0.78125	6.901042	0.520833	312.8418	1.9425	56.4544	7814	0.31322	1166	471.5211	12330	110.2706	4030	0.001173	12551	91.8155	12460	220.153	1282	256.1016	2893
347	150	245	197	2311	48	10	-24.586393	-6.510401	-42.61156	-20.876577	36.101159	42	6.53387	28.6	36.25724	36.522286	30.226371	437	1865	3165	132.322932	117.261546	112.743175	12.426417	82.53315	70.994475	29.005525	29.834254	16.298343	18.508287	10.497238	312.8418	1.9425	40.0595	6310	0.39857	935	334.9815	2760	112.1718	1120	-0.0034194	14304	85.4166	14077	237.8487	2161	264.2182	2896
426	143	285	283	3254	57	10	-18.999332	-1.811125	-40.591626	-14.707909	38.7805	47	6.920127	50.18	46.341105	45.623954	42.238539	534	1826	3074	118.610575	116.57005	119.213187	14.99497	18.332225	96.022727	3.977273	56.534091	14.488636	3.693182	0.284091	455.6728	3.0683	85.3128	14492	0.68764	2642	496.3331	8460	108.4016	760	0.0058685	21549	126.513	20789	277.966	2887	316.5738	4333
480	105	268	375	2543	50	12	-4.428376	-1.662159	-42.462993	-17.566082	40.800834	68	8.260014	49.47	45.696133	46.210035	42.138789	459	1969	3169	126.194288	125.515462	119.326646	15.420006	43.233936	91.002045	8.997955	52.351738	0.204499	4.294479	0.204499	364.8723	2.8656	69.2984	11108	0.46503	1996	487.9207	6580	102.9825	3670	0.0019424	18847	121.2327	18733	272.1756	1320	325.3111	4205
496	110	216	386	1864	43	13	-17.050739	-9.485642	-42.366104	-22.533721	32.880462	47	6.890704	26.89	38.827433	36.263409	32.24725	471	1784	3032	93.271991	117.72117	100.448144	12.548963	68.071687	62.130937	37.869063	13.863928	1.283697	8.087291	0.12837	277.5598	2.3341	56.9983	7184	0.2854	1184	496.3331	12270	112.1718	6300	0.0015288	12297	94.0056	12145	214.9769	871	291.6488	9114
418	140	284	278	4550	67	4	-2.270934	-0.814902	-26.521811	-12.012739	25.706909	28	5.299833	57.79	45.88905	44.324463	42.910245	582	1944	3167	114.67115	158.877791	146.142153	16.879019	24.649336	100	0	100	100	0	0	471.5211	3.3998	93.5279	18459	1.9351	1761	496.3331	4010	126.4305	1800	0.010527	16950	63.5744	15474	289.5703	4744	331.7289	6968
287	153	241	135	1024	32	1	-19.770552	-11.331691	-36.810905	-17.015715	25.479213	30	5.501993	30.32	32.055165	28.47964	20.194203	442	1597	3019	133.947143	130.04092	86.850095	12.078679	0	100	0	100	100	0	0	250.5027	3.518	26.1142	2528	0.5535	389	323.7224	990	106.5643	1220	-0.0074138	13614	102.7685	13527	202.641	1820	262.9666	5752
488	175	218	313	1522	39	15	-29.062946	-11.835566	-42.590396	-24.407362	30.754831	57	7.603682	30.42	27.042322	23.94119	17.711867	423	1774	3165	151.667954	124.416753	106.125217	10.078899	50.367457	95.327103	4.672897	72.897196	8.411215	3.738318	0.934579	300.592	2.9652	37.8073	6402	1.1394	434	487.9207	4690	171.9824	1290	0.0051414	8549	47.9534	8319	220.1041	670	294.9094	11842
472	155	228	316	1676	41	12	-25.230852	-10.298107	-37.242664	-21.31338	26.944557	32	5.68785	30.16	30.572993	30.490176	25.136224	456	1905	3086	159.893239	143.703158	111.365409	8.749938	28.691106	100	0	100	100	0	0	282.3453	2.915	63.1176	9316	1.6546	1306	471.5211	1900	150.0002	1660	-0.0096961	14229	88.2289	13905	222.7551	1044	297.6532	7278
496	153	258	344	4529	67	12	-26.95365	-3.520992	-36.517741	-19.264691	32.99675	60	7.788355	29.23	27.756864	24.187199	30.464311	360	2338	3411	95.891616	166.58435	101.271451	26.556336	0	100	0	100	100	0	0	364.8723	3.3998	89.2008	12592	3.1637	1897	487.9207	1790	110.2706	750	0.016041	13851	69.7832	13463	242.9911	863	315.4926	7981
259	155	246	104	599	24	0	-33.781431	-8.492109	-33.781431	-21.941278	25.289322	66	8.162837	16.93	22.162586	16.959357	10.511355	468	1573	3039	111.577699	128.907829	68.733364	0.946949	0	100	0	100	100	0	0	254.25	6.77	92.5271	10975	10.9057	352	496.3331	1800	155.2173	300	-0.0010524	5039	20.8843	5049	261.5404	0	496.3331	0
365	175	280	190	3000	55	8	-26.822915	-1.322439	-29.630612	-10.795373	28.308173	70	8.389743	66.48	37.310407	36.703754	38.166374	702	2059	3353	86.361064	138.641165	125.034559	28.776308	0	100	0	100	100	0	0	323.7224	3.3998	74.8182	8290	3.9839	871	371.1632	1860	108.4016	480	0.013253	10695	45.7633	10435	250.612	2935	326.55	1265
211	181	198	30	80	9	0	-32.349945	-23.717666	-38.638193	-30.936095	14.920526	15	3.998359	7.941	7.923048	0.324646	3.46554	337	1863	3762	20.864533	245.974029	72.808512	6.769786	0	100	0	100	100	0	0	214.7812	2.9652	74.6119	7524	7.4733	288	214.7812	1280	126.4305	50	-0.0034504	2715	15.7802	2695	175.8637	372	194.8644	793
488	178	298	310	15069	123	12	-31.282802	-17.182719	-41.828945	-30.095242	24.646226	43	6.560184	21.89	16.575589	10.389729	12.749756	420	2012	3370	125.015924	94.471616	97.707255	41.282724	0	100	0	100	100	0	0	233.9464	3.6404	45.6254	5829	1.9271	379	384.0723	3850	118.0744	850	0.012112	7162	35.1777	6345	216.0295	255	275.5639	5259
255	161	222	94	502	22	3	-26.876344	-14.316916	-27.190784	-19.48483	12.873869	12	3.533045	26.8	24.069292	12.012552	17.676593	355	2409	3424	133.29535	147.734862	122.726631	14.300268	0	100	0	100	100	0	0	250.5027	3.7031	56.7775	5857	3.4123	295	487.9207	4090	133.0834	560	0.013788	6464	26.0525	5400	222.7542	2	371.3712	27167
302	211	250	91	852	29	5	-25.880499	-3.066305	-29.415686	-13.918602	26.34938	56	7.510557	65.21	33.487054	33.018802	37.14947	453	2058	3259	83.770471	139.504806	181.393947	5.10225	0	100	0	100	100	0	0	307.5394	3.2855	87.6222	10777	7.7459	574	307.5394	2570	190.5584	30	0.017425	6591	26.9555	5914	239.425	431	266.1908	258
448	108	278	340	3219	57	11	-22.527554	-0.748782	-43.755399	-17.482131	43.006617	64	8.053488	48.82	46.201754	48.097057	43.978144	493	1846	3184	113.353003	121.114151	101.627772	12.76304	60.212394	83.2021	16.7979	30.446194	16.7979	7.742782	3.805774	418.3435	1.9425	76.9115	13994	0.38776	2262	479.6508	15840	122.181	5080	0.0039086	21414	120.509	20395	285.9893	2961	333.8088	3856
480	126	238	353	2119	46	14	-11.735929	-2.249413	-42.483148	-17.787487	40.233736	68	8.294345	47.5	46.00763	47.114603	45.194889	511	1960	3121	120.675427	136.402369	127.3673	15.991458	31.214352	90.092879	9.907121	28.173375	0.464396	6.501548	0.154799	479.6508	3.0683	62.5189	10073	0.46168	1292	479.6508	10670	102.9825	3660	0.0018729	13641	83.2624	13436	236.2517	739	280.311	3266
488	103	300	385	2785	53	15	-2.43932	-0.710996	-42.310728	-14.559032	41.599731	57	7.589896	58.18	44.128268	43.883181	44.71163	521	2044	3256	98.814964	125.444641	123.465916	9.130177	39.442739	96.369637	3.630363	58.415842	2.310231	2.970297	0.660066	418.3435	1.9425	88.2827	18440	1.6716	1754	418.3435	7120	106.5643	1900	-0.00083973	19566	89.9265	19575	296.1948	1376	321.1219	1900
391	114	225	277	1420	38	9	-14.724045	-4.44974	-45.470996	-24.197291	41.021256	60	7.785391	35.08	41.409675	39.064417	38.314325	408	1972	3191	112.048874	164.4666	110.449818	12.203139	46.45626	76.645768	23.354232	21.316614	0.15674	13.166144	0.15674	312.8418	2.5862	48.5058	6503	0.31375	855	496.3331	10020	102.9825	350	0.0016137	12605	87.6137	12426	228.7286	1167	270.4331	4468
496	112	213	384	2842	53	13	-30.061474	-8.836206	-45.212947	-26.399054	36.376741	51	7.172127	20.83	36.622095	31.51836	27.96236	437	1889	3247	145.963835	162.664453	107.328784	14.68424	79.079813	63.320942	36.679058	10.656753	0.123916	9.541512	0.123916	496.3331	2.5862	54.7841	7677	0.2653	1076	496.3331	4930	101.2371	8250	0.0013875	11598	79.3347	11421	203.323	1074	305.6452	12104
488	129	339	359	4927	70	11	-0.567599	0.696994	-42.182617	-9.071899	42.87961	70	8.422499	71.73	52.930028	53.61994	50.167131	613	2062	3262	136.102059	155.566086	153.4901	13.320706	36.794057	92.060086	7.939914	46.351931	11.802575	6.437768	1.502146	487.9207	4.2458	115.1171	23900	1.6268	2203	487.9207	10460	97.8344	2860	0.0023251	22614	83.2028	22461	349.5013	2215	388.4969	3144
496	126	266	370	2703	52	14	-14.186253	-7.272751	-34.887986	-17.841029	27.615235	26	5.162587	38.05	38.766382	37.179273	33.290733	530	1843	3191	120.253263	143.491564	100.997187	18.193669	13.632823	100	0	100	100	0	0	404.2826	1.9425	57.6213	9049	0.84263	1555	404.2826	4740	106.5643	1120	0.0070981	17317	103.3937	16946	259.9991	601	311.6199	2457
418	166	255	252	3016	55	11	-19.807991	-9.40003	-40.131478	-20.273461	30.731448	49	7.061909	37.04	34.983247	30.136053	26.447908	480	1736	3187	142.506457	172.033226	114.756771	20.702613	0	100	0	100	100	0	0	292.1653	3.0683	61.5883	8685	1.7055	954	418.3435	3070	106.5643	580	0.0028539	10807	53.2528	10780	239.0749	1188	291.1449	3743
324	163	235	160	1915	44	4	-28.180791	-14.365622	-34.371844	-23.091803	20.006222	29	5.387783	28.06	28.368937	20.257823	21.180984	365	2056	3206	139.293262	161.937366	87.617025	17.462708	0	100	0	100	100	0	0	287.2134	3.2298	46.5811	6008	1.7284	502	340.757	2980	112.1718	1130	0.0041485	9352	48.8217	9272	205.5569	2967	233.4638	4095
302	178	249	124	968	31	4	-2.301752	-2.301752	-33.945843	-18.028359	31.644091	57	7.596804	55.72	38.290695	34.544015	33.41017	438	1828	3186	132.165263	160.640774	130.914992	15.151844	0	100	0	100	100	0	0	384.0723	3.6404	79.4715	11307	2.6699	1316	390.6942	1600	122.181	1240	-0.0021588	14034	81.5087	14056	239.4385	855	269.7814	602
292	181	237	111	1287	36	3	-23.549352	-6.001548	-31.346142	-19.785989	25.344594	38	6.187036	39.99	30.39922	25.980026	25.604701	473	2156	3308	145.964755	198.497456	160.330819	13.507645	0	100	0	100	100	0	0	277.5598	3.1212	53.4906	8008	2.2641	739	297.2026	1690	130.8277	930	-0.014497	10451	54.0513	9848	244.5772	1570	257.6661	1679
426	187	314	238	7143	85	6	-23.671111	-10.05883	-35.065258	-21.581074	25.006428	51	7.205822	36.52	28.033927	27.248217	15.784321	532	1801	2938	237.375651	148.296248	161.500061	36.451775	0	100	0	100	100	0	0	397.4303	3.2298	94.8338	16084	6.2418	1357	425.5563	1600	150.0002	80	0.015343	17735	67.4099	17398	299.6703	5838	383.2425	857
341	287	313	54	138	12	1	-30.959929	-7.193274	-30.959929	-18.747521	23.766655	56	7.526743	19.51	25.623068	26.13702	14.659211	509	1495	2652	66.400372	153.214391	157.67511	0	0	100	0	100	100	0	0	334.9815	9.82	129.271	17359	16.0463	767	346.6321	1500	118.0744	110	0.0074147	9906	35.7262	9847	308.6444	39	333.4103	325
488	129	302	359	14669	121	16	-24.951855	-11.176822	-38.051197	-23.712441	26.874375	53	7.300961	30.48	24.763498	24.427238	18.222405	600	2182	3314	161.718841	177.931004	120.263995	24.066485	0	100	0	100	100	0	0	418.3435	5.4915	118.0726	16115	9.0452	1016	496.3331	1670	126.4305	400	-0.00026879	10288	34.7982	10317	268.5629	7520	421.4826	11205
329	114	259	215	4080	64	4	-28.781137	-3.82789	-29.092722	-17.317955	25.264832	41	6.475027	36.04	32.472296	20.76714	22.795152	531	1790	3421	200.682494	120.671377	102.872793	15.038138	0	100	0	100	100	0	0	334.9815	3.2855	71.0982	8889	3.7039	548	334.9815	3110	108.4016	370	0.0067161	5612	22.4681	5413	259.0265	1344	316.7167	277
472	166	312	305	10927	105	13	-26.756636	-8.427183	-28.621972	-18.08779	20.194789	30	5.564816	30.9	30.59291	28.579707	27.752035	742	1972	3272	161.221997	166.136606	139.068799	31.530177	0	100	0	100	100	0	0	487.9207	5.6777	93.2176	14488	7.5675	984	487.9207	1380	101.2371	270	-0.002934	7434	26.107	7445	225.4996	1691	397.8104	2974
302	234	258	68	494	22	3	-27.790898	-9.115945	-32.810221	-20.082804	23.694276	45	6.72525	44.57	27.928183	27.559902	19.335564	603	1648	3204	230.042562	118.699242	152.155462	7.184324	0	100	0	100	100	0	0	302.3268	3.9652	108.8259	17386	11.7651	880	302.3268	1750	197.1861	560	0.026388	11077	47.5965	9940	244.0975	77	261.8951	974
418	103	317	315	8267	91	9	-26.267751	-13.378176	-40.858435	-30.204441	27.480259	63	7.978382	20.45	18.876552	14.682305	16.398975	699	2386	3463	100.274933	241.568696	191.571342	0	0	100	0	100	100	0	0	397.4303	4.9562	85.1265	10998	5.9647	752	432.8935	2300	128.6103	290	0.012813	9133	30.9063	8782	260.8978	7787	363.0723	11788
359	172	261	187	4908	70	8	-31.708513	-8.01608	-32.367484	-21.876306	24.351404	62	7.888748	28.95	28.477937	23.174267	17.280896	588	1648	3197	124.119235	180.284125	94.464227	16.174596	0	100	0	100	100	0	0	334.9815	2.9652	59.8774	6334	3.4888	363	364.8723	3720	144.9586	390	0.017398	8944	28.5253	7546	232.5086	5254	281.0292	14059
488	110	255	378	2058	45	12	-17.020106	-4.816313	-41.754034	-20.121143	36.937721	43	6.559264	31.48	39.083743	38.000649	35.548629	437	1794	3171	111.214505	149.270544	113.642303	14.663474	55.274218	83.663366	16.336634	25.247525	13.613861	6.435644	3.960396	479.6508	3.3421	52.9123	8188	0.32249	1426	496.3331	9690	112.1718	4020	0.010771	20239	101.0736	16005	250.4212	605	313.9053	6416
440	114	255	326	1979	44	11	-10.875431	-4.186883	-43.264986	-20.371638	39.078103	60	7.81	35.26	42.630577	40.662309	37.726081	428	1903	3182	115.076519	150.623396	115.489976	12.701755	82.858243	79.881657	20.118343	17.307692	0.591716	6.065089	0.147929	364.8723	2.4993	53.0158	7718	0.22903	1516	487.9207	9240	104.7581	110	-2.5617e-005	16791	122.415	16801	252.6468	1620	299.4036	3453
404	129	202	276	1334	37	10	-35.516318	-16.110436	-44.269114	-27.671918	28.158677	45	6.747855	16	23.753848	18.762899	16.837739	446	1776	3002	113.009602	131.896962	99.798227	5.792709	59.243561	58.522727	41.477273	21.022727	1.704545	28.977273	1.136364	259.2152	2.7692	49.3902	6695	0.90444	648	404.2826	2640	122.181	520	0.0011345	8493	59.9831	8488	204.413	315	271.2578	6647
308	145	181	163	365	19	3	-32.723455	-22.170997	-42.334235	-31.271896	20.163239	24	4.929322	15.503	22.060964	17.021928	17.977781	467	1838	3184	156.517033	140.607336	90.882231	5.324182	77.967354	64.976959	35.023041	26.267281	1.843318	16.589862	0.921659	214.7812	2.5424	33.2269	3662	0.57216	382	287.2134	7250	83.8833	710	0.0054421	6918	51.1769	6477	172.0386	221	206.1488	1520
378	158	201	220	1616	40	10	-24.316175	-22.205863	-43.000298	-31.722771	20.794435	29	5.398089	13.649	21.364429	15.4385	16.659897	473	1764	3178	137.5797	160.320343	119.010192	11.082943	19.805793	73.006135	26.993865	36.196319	1.226994	13.496933	0.613497	242.0831	2.5424	44.9949	5451	0.66738	766	390.6942	3100	147.4579	2380	0.003206	8348	67.7981	8266	188.5552	426	236.5484	3133
218	211	215	7	8	3	0	-24.57462	-24.301849	-38.905003	-31.161367	14.603153	30	5.530364	6.887	4.761021	-1.092437	11.605445	300	1375	3181	143.172028	186.485322	352.623451	0	0	100	0	100	100	0	0	211.1409	3.6404	108.3164	10216	29.1106	177	218.4844	2190	207.5622	10	0.0038745	1667	7.9486	1637	213.4467	1	216.6328	6
302	172	231	130	3284	57	5	-35.408224	-20.149891	-44.030319	-32.431262	23.880428	57	7.597376	9.83	5.989531	0.218867	14.947256	498	2814	3894	152.547172	197.791635	95.524375	0	0	95.833333	4.166667	79.166667	16.666667	4.166667	4.166667	197.1861	2.4569	107.8461	6170	21.4794	107	302.3268	3830	130.8277	190	0.0017587	1570	6.8309	1552	208.3308	1424	249.7565	5527
172	150	160	22	28	5	0	-25.765765	-25.765765	-38.926287	-31.312127	13.160522	13	3.621588	10.664	12.350705	-1.599082	4.363397	543	1346	3040	209.33437	166.510701	52.466587	6.351122	0	100	0	100	100	0	0	259.2152	2.7223	59.0491	8708	12.2074	149	259.2152	2260	144.9586	260	-0.00072762	1668	10.8438	1670	159.3849	0	174.9477	0
472	124	190	347	1715	41	16	-42.073183	-19.028952	-43.872814	-32.887487	24.843862	25	5.079031	13.111	26.371286	19.872287	24.361965	433	1832	3207	141.833738	138.25912	100.831077	12.248713	66.15462	52.480418	47.519582	6.005222	0.130548	11.618799	0.130548	233.9464	2.5424	47.4415	5345	0.33833	572	352.6086	12710	79.6899	3480	8.1512e-005	7056	56.0487	7059	179.0263	242	216.7735	1766
496	145	201	351	2486	50	15	-37.409873	-16.278989	-43.471215	-30.256161	27.192226	39	6.275419	18.64	28.897089	23.895056	23.835077	463	1893	3135	119.934098	141.386228	95.795446	9.414446	45.362929	70.175439	29.824561	18.201754	0.219298	15.131579	0.219298	237.98	2.5862	35.7977	4211	0.23082	642	471.5211	11220	99.5212	5980	-0.0021924	9174	79.1739	8950	186.2058	340	250.8366	6014
464	124	188	339	1217	35	13	-39.745499	-22.413504	-45.25805	-32.722503	22.844547	26	5.160492	11.232	25.617589	17.920044	12.506595	446	1531	3019	160.876773	128.744927	87.675835	13.237016	101.221843	37.454545	62.545455	9.636364	0.181818	12.545455	0.181818	255.967	2.5424	43.038	5034	0.29242	707	479.6508	7090	101.2371	5710	0.00041956	8368	68.6964	8363	185.3285	263	248.0492	6087
448	145	198	303	1373	37	15	-20.379082	-12.156661	-42.638079	-26.719893	30.481419	47	6.882	21.97	32.918744	23.138167	23.776606	498	1754	3178	137.942638	133.472118	116.552535	9.667431	16.155218	77.327935	22.672065	25.506073	0.809717	16.59919	0.404858	292.1653	2.5424	47.4936	5718	0.73661	715	292.1653	3330	122.181	3200	0.0046181	9128	72.6279	8850	186.1061	421	216.6943	1371
440	161	222	280	3917	63	14	-37.831325	-14.635019	-41.727988	-26.805824	27.092969	46	6.800773	25.07	29.587337	22.955653	20.280892	522	1909	3114	120.040306	159.002072	115.059499	8.296081	23.874018	91.2	8.8	41.6	0.8	5.6	0.8	242.0831	2.915	47.4958	6173	1.5291	590	384.0723	2760	128.6103	1710	0.0089168	9384	65.0799	8951	202.9391	254	260.0922	3941
211	158	191	53	388	20	0	-28.453309	-17.289725	-40.689183	-25.970532	23.399458	37	6.088496	25.88	24.528679	19.011203	17.856958	383	1603	3033	147.345878	124.950107	109.094413	8.240403	0	100	0	100	100	0	0	204.0442	2.4993	42.4349	4969	1.6857	378	226.0832	2720	140.0864	980	0.016152	7164	48.3403	6400	172.3506	697	186.2794	1441
418	140	203	278	2470	50	12	-44.176408	-15.782742	-44.176408	-26.326504	28.393666	38	6.209122	22.62	30.631741	24.759118	22.893857	541	1645	3114	105.989249	114.375281	101.239478	16.759915	26.991228	70.108696	29.891304	20.108696	1.630435	8.695652	1.630435	277.5598	2.3743	30.738	3460	0.3383	753	352.6086	3570	99.5212	2340	0.0053781	9970	96.6657	9757	187.6823	307	264.9553	2855
222	153	179	70	571	24	1	-35.213834	-17.405501	-35.765893	-25.782814	18.360392	24	4.989016	22.29	24.61913	14.529946	17.733867	416	1674	3230	151.181954	156.453094	108.696635	6.83602	0	100	0	100	100	0	0	207.5622	2.5862	70.5017	5948	4.5596	353	307.5394	3620	112.1718	10	0.015115	6306	37.7733	5454	177.1863	565	193.7295	568
324	150	187	174	991	31	8	-25.167151	-20.274907	-37.265316	-26.100793	16.990409	22	4.738578	19.65	21.573473	18.691752	5.975779	434	1851	2786	144.41642	167.826545	88.042269	23.58799	0	100	0	100	100	0	0	204.0442	2.7223	35.9778	3449	1.8265	382	318.2356	1730	137.712	610	0.026512	7483	46.9163	6689	183.2984	16	261.1399	6519
181	175	177	6	5	2	0	-27.798269	-19.933834	-27.798269	-23.401499	7.864435	9	3.100576	3.57	14.621094	0.886564	-4.125887	405	1161	3135	96.447485	105.207028	62.032336	0	0	100	0	100	100	0	0	259.2152	2.3341	88.7365	8074	8.4081	585	340.757	1180	122.181	170	-0.0048827	3847	22.4908	3835	172.6891	0	193.8439	0
215	184	207	31	126	11	0	-28.36871	-15.73786	-28.36871	-22.68865	12.63085	21	4.611847	7.63	14.319714	3.618941	14.942634	277	2446	3491	70.37551	128.404207	102.863677	0	0	100	0	100	100	0	0	207.5622	3.6404	61.1238	4586	6.2602	217	233.9464	1910	130.8277	270	0.0021223	3216	17.8467	3215	193.671	46	228.7924	79
208	129	181	79	558	24	1	-33.160731	-16.042417	-38.458219	-26.417878	22.415802	30	5.536522	16.4	16.050689	1.871414	12.992047	364	1932	3573	171.779897	203.827161	96.285358	16.603649	0	100	0	100	100	0	0	214.7812	2.4569	71.9915	6228	8.8972	338	226.0832	1920	124.2876	320	0.028651	5418	29.305	4478	172.6874	368	202.4186	430
208	140	182	67	616	25	0	-28.247994	-20.206891	-37.803585	-28.351931	17.596694	34	5.87481	11.35	15.026732	4.48697	13.866225	391	1651	3644	211.656875	157.322856	63.221505	0	0	100	0	100	100	0	0	233.9464	6.8581	95.3072	9002	17.961	262	233.9464	1510	114.1058	150	0.0018387	2143	11.2693	2145	201.6869	0	233.9464	0
184	172	180	12	9	3	0	-32.801089	-16.029219	-34.934643	-22.836495	18.905424	35	5.919245	15.304	19.706272	12.165759	6.046744	614	1487	2879	122.819543	130.62255	93.492955	0.495284	0	100	0	100	100	0	0	302.3268	3.0683	43.3726	8009	3.3003	236	302.3268	1680	140.0864	370	-0.0018418	2902	17.2273	2900	180.8869	0	302.3268	0
218	131	193	88	1004	32	0	-26.256112	-11.909569	-36.488552	-24.137226	24.578983	73	8.554417	14.495	23.163156	12.236061	7.269707	484	1502	3290	140.488666	162.305342	88.883608	0	0	100	0	100	100	0	0	404.2826	2.3743	69.5274	12026	7.0443	663	404.2826	1780	126.4305	410	0.00023565	6216	34.3718	6236	177.9912	2181	222.5437	260
404	153	210	252	3689	61	10	-27.322138	-18.717759	-30.343427	-24.83197	11.625667	12	3.561346	9.41	12.933971	5.380823	0.455777	372	1442	2955	150.699349	90.533216	152.633184	31.794989	0	100	0	100	100	0	0	352.6086	3.3998	45.2519	6222	3.7467	363	352.6086	1590	104.7581	220	-0.0072947	3829	21.9521	3718	177.8737	0	222.2513	0
211	124	187	87	583	24	4	-25.331534	-18.038669	-27.76648	-21.967614	9.727811	9	3.033884	11.021	14.753151	13.137867	12.916117	379	2302	2780	80.522275	209.92658	101.632926	0	0	100	0	100	100	0	0	189.8681	3.2298	54.8945	3581	4.8305	228	397.4303	1770	122.181	190	0.0054165	4352	25.0513	4317	188.9203	88	304.2856	17351
480	108	210	371	2272	48	15	-30.430859	-11.932629	-42.748747	-25.33567	30.816118	46	6.832363	24.21	39.983635	31.674709	28.519103	439	1720	3149	120.884937	127.419288	100.020367	14.518727	49.913122	72.5	27.5	7.840909	0.227273	5.909091	0.113636	432.8935	1.9425	41.1077	5886	0.12934	1304	496.3331	6910	104.7581	1700	0.0029056	12122	114.2525	11465	204.7857	892	298.2944	9540
456	124	194	331	2142	46	13	-27.175564	-11.94924	-44.037989	-27.460878	32.08875	50	7.121614	20.69	37.994081	30.939004	26.888099	466	1680	3114	119.09332	140.194191	99.38596	15.009021	64.96215	59.775281	40.224719	10	0.11236	6.853933	0.11236	364.8723	2.3743	32.6796	4281	0.12934	742	411.2529	14130	101.2371	9040	-0.00080142	9104	85.0187	9053	186.5409	358	249.5036	4248
318	135	191	183	780	28	5	-42.006026	-14.680449	-42.006026	-27.571427	27.325576	36	6.079052	20.79	32.448895	23.998133	23.548144	422	1828	3170	119.768468	178.030331	114.494295	9.580782	38.682123	75.652174	24.347826	24.637681	0.869565	13.333333	0.869565	242.0831	2.3743	29.1391	3485	0.3229	556	259.2152	2570	130.8277	3320	-0.0019552	8975	82.3796	8927	184.8017	610	208.7289	1226
488	116	198	372	988	31	12	-35.310415	-15.974129	-43.992533	-29.042335	28.018404	42	6.483791	19.2	33.420016	26.241884	23.376707	396	1788	3132	118.707262	144.700282	97.810584	14.51715	25.608977	81.086142	18.913858	23.033708	0.561798	5.243446	0.187266	282.3453	2.4993	44.2888	5837	0.32478	893	463.5293	11470	108.4016	5170	0.0015263	10188	91.4031	10097	194.0696	431	247.3	5035
488	135	200	353	1508	39	16	-34.730477	-16.360073	-43.745382	-28.476123	27.385309	36	6.010272	20.11	33.783729	27.226776	25.983983	405	1717	3161	111.881667	145.703519	94.071059	10.808674	56.99404	76.295133	23.704867	15.384615	0.313972	6.750392	0.156986	318.9347	2.4993	38.5966	5103	0.20435	909	487.9207	6640	114.1058	5420	-0.0010446	10624	95.9439	10568	194.7132	457	267.2925	10759
496	101	196	395	2285	48	15	-39.164214	-16.441294	-44.201098	-29.354894	27.759803	44	6.652948	19.66	34.708623	28.138547	26.979127	435	1915	3162	122.520081	163.197823	98.874366	15.376177	56.468631	74.135091	25.864909	13.673806	0.164745	7.413509	0.164745	471.5211	1.9425	41.3383	5429	0.21258	1079	471.5211	8230	108.4016	1930	0.0019328	9238	96.7885	9087	185.1384	369	242.3405	5101
[truncated: 74 more columns]
